# Supplementary material for: Transcriptome sequencing reveals differences between leydig cells and sertoli cells of yak
Source: Front Vet Sci. 2022 Aug 24;9:960250. doi: 10.3389/fvets.2022.960250 (PMC9449347; doi:10.3389/fvets.2022.960250)
Supplement: Supplementary file 3 [file Table_3.XLSX]

## Sheet: LncRNA
The information of 172 DElncRNAs
#ID	LC1_FPKM	LC1_count	LC2_FPKM	LC2_count	LC3_FPKM	LC3_count	SC1_FPKM	SC1_count	SC2_FPKM	SC2_count	SC3_FPKM	SC3_count	FDR	log2FC	regulated
MSTRG.10066.21	0.505204	1184	0.783475	1619	0.314808	881	0	0	0	0	0	0	2.38417e-27	-8.24415	down
MSTRG.102510.1	0.177005	9	0.290017	13	0.178407	11	0	0	0	0	0	0	0.00836971	-3.231	down
MSTRG.103091.10	0	0	7.6e-05	1	0	0	95.9751	26127	123.056	27921	94.2803	22027	4.3101e-117	13.3483	up
MSTRG.105260.1	0.158803	25	0.380515	53	0.299725	56	0.029501	6	0.012389	3	0.014377	3	0.00177871	-2.4244	down
MSTRG.105839.4	1.95186	4789	3.63601	7864	2.70288	7920	0.614473	1868	0.834674	2114	0.557174	1454	0.000797426	-1.18576	down
MSTRG.106265.1	0.373362	201	0.771078	366	0.668921	430	0.054833	37	0.116988	65	0.050651	29	0.000338512	-2.06583	down
MSTRG.106343.2	0.655993	815	0.636082	697	0.770225	1143	0.13722	212	0.118514	152	0.116513	154	0.000920711	-1.60155	down
MSTRG.107703.4	0.09065	54	0.418517	218	0.223693	158	0	0	0	0	0	0	7.41869e-10	-5.62507	down
MSTRG.107843.3	0.211447	17	0.230962	17	0.28606	28	0	0	0	0	0	0	0.000338512	-3.90662	down
MSTRG.108245.4	0.046766	6	0.156579	16	0.084717	12	0.239795	34	0.427085	51	0.164876	21	0.00560532	2.10696	up
MSTRG.108319.1	0.165494	15	0.561482	43	0.203108	22	0.007178	1	0.018387	2	0	0	0.00464369	-2.98518	down
MSTRG.108989.1	0.426792	208	1.10573	473	0.611614	355	0.092409	56	0.169504	85	0.076945	40	0.00742532	-1.68972	down
MSTRG.108992.1	0.30018	230	0.6468	437	0.370892	340	0.025295	24	0.08066	64	0.043224	36	0.00133142	-2.12465	down
MSTRG.110902.7	0.131015	89	0.292683	176	0.658112	534	0	0	0.005499	4	0.014246	11	0.00508859	-3.24178	down
MSTRG.111745.7	0.547344	401	1.22676	791	0.798644	698	0.100185	91	0.140161	106	0.080829	63	2.75247e-06	-2.06203	down
MSTRG.111756.2	0.312211	124	0.541004	189	0.273527	129	0	0	0	0	0	0	5.32631e-13	-6.0869	down
MSTRG.111757.1	0.60249	869	1.1388	1447	0.835449	1438	0.096462	173	0.175611	262	0.089179	137	2.61706e-05	-1.92669	down
MSTRG.113286.1	0.178334	16	0.251834	20	0.606808	65	0	0	0.018559	2	0	0	0.00431834	-3.22961	down
MSTRG.113744.13	0.735086	851	1.42091	1449	0.86905	1201	0.157723	226	0.285209	341	0.212583	262	0.00540561	-1.32117	down
MSTRG.113753.1	1.82353	2615	3.27559	4140	2.06547	3537	0.456462	811	0.706532	1046	0.395667	603	0.00327968	-1.32998	down
MSTRG.116096.1	0	0	0	0	0	0	0.116586	9	0.255988	15	0.200493	12	6.66413e-05	4.23453	up
MSTRG.116588.1	0.313125	105	0.724021	214	0.632786	254	0.029975	13	0.070588	25	0.078277	28	0.00113277	-2.15854	down
MSTRG.116717.1	0.416257	198	1.0094	424	0.596017	339	0.050919	30	0.113722	56	0.057313	29	0.000149406	-2.19338	down
MSTRG.116761.1	1.07666	1362	2.59042	2888	1.54423	2332	0.192661	302	0.374911	490	0.15835	213	0.0016024	-1.87826	down
MSTRG.117577.1	0.087852	22	0.392545	86	0.14722	44	0.009759	3	0.014058	4	0.006941	2	0.00234097	-2.76748	down
MSTRG.118859.1	0.508158	9	0.658441	10	0.638482	13	0	0	0	0	0	0	0.00948635	-3.19963	down
MSTRG.119007.1	0.285942	19	0.249154	15	0.397203	31	0	0	0	0	0	0	0.000376246	-3.89825	down
MSTRG.121042.4	0.024671	10	0.067923	23	0.022688	11	0.108958	52	0.156779	62	0.125846	52	0.000104614	2.41026	up
MSTRG.121644.1	0	0	0	0	0	0	3.78614	95	0.998611	21	4.39982	95	1.42164e-08	5.45518	up
MSTRG.121838.1	0.246052	321	0.579921	666	0.321142	500	0.074073	120	0.084268	114	0.081484	113	0.00700357	-1.3262	down
MSTRG.123492.1	0.376894	130	1.34659	409	0.743469	306	0.107505	46	0.149871	54	0.087052	32	0.00816413	-1.79324	down
MSTRG.123671.1	0.149335	43	0.32693	82	0.386764	131	0.028323	10	0.039657	12	0.033224	11	0.00369487	-2.0064	down
MSTRG.123712.8	0.067846	13	0.128058	22	0.082143	19	0.313409	73	0.391958	76	0.162578	33	0.000392941	2.24421	up
MSTRG.124667.1	0.285663	48	0.851977	125	0.612473	122	0.076951	16	0.088418	16	0.041429	8	0.00518575	-1.96348	down
MSTRG.124825.1	0.542501	21	0.266985	9	0.974383	44	1.72215	79	13.7026	523	5.72526	225	0.000614933	3.30283	up
MSTRG.126225.1	0.227288	12	0.04319	3	0.284006	18	0.792435	52	2.19561	120	1.32257	74	0.000513694	3.00401	up
MSTRG.127848.3	0.401204	103	0.263534	60	0.42981	131	1.10753	350	0.989058	261	0.681239	185	0.00322298	1.93435	up
MSTRG.129128.1	1.45854	43	5.24844	134	7.21214	250	13.9371	500	19.2567	576	28.319	872	0.000857121	2.64441	up
MSTRG.130439.5	0	0	0	0	0	0	0.944124	303	0.67019	180	1.0171	280	1.65963e-23	7.68108	up
MSTRG.130644.1	0.101343	9	0.223072	17	0.239794	24	0	0	0	0	0	0	0.00174697	-3.59526	down
MSTRG.130681.1	0.285607	32	0.444039	44	0.462599	62	0.041807	6	0.05137	6	0.033596	4	0.00160059	-2.1765	down
MSTRG.130702.1	0.298012	107	0.751956	237	0.495508	211	0.038262	17	0.091784	34	0.084336	32	0.00557607	-1.84464	down
MSTRG.132187.1	0.030312	2	0.056667	3	0	0	0.286351	20	0.249321	14	0.137456	8	0.00838337	2.806	up
MSTRG.133889.1	0.58338	142	0.722988	155	0.484847	141	0.052989	16	0.055966	14	0.064155	17	2.75247e-06	-2.40052	down
MSTRG.134541.1	0.301875	81	0.478047	113	0.52507	168	0.61495	204	0.689728	191	0.52427	150	0.00439045	1.26887	up
MSTRG.136788.6	0.009554	2	0.017405	3	0.005438	2	0.317693	73	0.268147	51	0.021803	5	0.00110406	3.45603	up
MSTRG.136858.12	0.291095	114	1.52218	524	1.15284	538	2.74229	1326	2.73602	1103	3.02177	1254	0.00382386	2.19162	up
MSTRG.139884.5	0	0	0	0	0	0	113.586	4190	129.344	3977	14.7774	468	1.3451e-17	7.49018	up
MSTRG.139884.6	0	0	0	0	0	0	121.246	4245	135.036	3941	208.261	6258	3.30373e-58	10.9658	up
MSTRG.140495.3	0.234384	37	0.290568	41	0.147458	28	0	0	0	0	0.011328	2	0.000338512	-3.59097	down
MSTRG.143748.1	0.461853	296	0.997758	564	0.464921	356	0.068081	54	0.108759	72	0.067514	46	0.000113787	-2.01645	down
MSTRG.143822.1	0.508344	64	0.733432	81	0.346234	52	0.000606	1	0	0	0.000605	1	2.12796e-07	-4.45784	down
MSTRG.143870.5	0.466539	88	0.183002	31	0.189295	43	0	0	0	0	0	0	1.67643e-05	-4.51588	down
MSTRG.144132.1	0.778666	455	2.06222	1062	1.24405	868	0.218951	159	0.299408	181	0.231235	144	0.00233979	-1.50426	down
MSTRG.145054.3	0.107693	20	0.083094	14	0.092091	21	2.05941	465	3.3279	626	0.050137	10	0.00469414	3.27638	up
MSTRG.147948.14	0.149241	148	0.292579	255	0.657999	775	0	0	1.6e-05	1	0	0	2.70803e-12	-6.07443	down
MSTRG.149543.3	0	0	0	0	0	0	0.483058	51	0.22034	20	0.055542	6	0.000112466	4.26731	up
MSTRG.150770.1	3.59503	236	4.64147	268	2.92993	229	6.85772	556	6.75254	456	8.53606	594	0.000219827	1.73346	up
MSTRG.150789.2	0.470538	439	0.519688	427	1.29291	1438	0	0	0	0	0	0	1.74068e-18	-7.24716	down
MSTRG.151037.1	0.515016	188	0.705559	226	0.564874	245	0.091469	42	0.105992	40	0.054377	21	9.9634e-05	-1.90975	down
MSTRG.151658.1	0.162031	54	0.46727	136	0.230654	91	0.004922	3	0.017446	6	0.034408	12	0.00274303	-2.55615	down
MSTRG.153293.1	2.70422	50	3.69746	60	3.19442	71	0	0	0	0	0	0	1.22407e-08	-5.18413	down
MSTRG.16197.1	0.820328	301	1.63899	530	1.22468	536	0.085542	39	0.116329	44	0.089225	35	5.23719e-14	-2.72005	down
MSTRG.16198.1	0.951601	810	1.892	1420	1.15519	1174	0.18429	195	0.306523	270	0.17129	155	0.000211835	-1.69061	down
MSTRG.16333.2	0.944796	109	1.76362	180	0.775174	107	1.92389	275	1.94929	233	2.37674	292	0.00415669	1.61489	up
MSTRG.19058.1	0.217561	48	0.687406	132	0.360511	94	0.054907	15	0.048118	11	0.045727	11	0.00431834	-1.97425	down
MSTRG.20461.1	0	0	0	0	0	0	0.413134	15	0.133015	4	0.481386	15	0.000878476	3.82121	up
MSTRG.21430.1	0.077774	5	0.122351	6	0.072239	5	0.343406	24	0.327845	19	0.24793	15	0.00226806	2.27203	up
MSTRG.21622.1	0.214863	35	0.365026	53	0.206621	40	0.038238	8	0.035918	6	0.023255	5	0.00948635	-1.8842	down
MSTRG.21624.1	0.099511	14	0.290085	34	0.104567	17	0	0	0	0	0	0	0.000614933	-3.82259	down
MSTRG.22915.1	0.487735	190	0.796937	273	0.481936	224	0.050003	25	0.112014	45	0.070723	30	0.000137232	-1.98299	down
MSTRG.23801.3	0.265981	56	0.536441	98	0.304171	76	0.050991	14	0.070402	16	0.031823	8	0.00512146	-1.77579	down
MSTRG.23802.1	0.258249	37	0.643394	81	0.358896	61	0.021385	4	0.021897	4	0.012893	2	3.66885e-05	-3.02836	down
MSTRG.23810.1	0.18123	15	0.391074	27	0.280138	26	0	0	0	0	0	0	0.000166671	-4.02098	down
MSTRG.25991.1	0.21754	36	0.504538	73	0.596078	117	0.004943	1	0.035585	7	0	0	0.00699803	-2.9843	down
MSTRG.28139.1	0.263475	19	0.460235	29	0.231367	20	0	0	0.022586	2	0.026427	2	0.00928076	-2.65905	down
MSTRG.28299.4	0.531965	94	0.888744	138	0.691321	146	0.079443	18	0.191748	35	0.086031	17	0.00744094	-1.62921	down
MSTRG.30014.1	0.517293	143	1.13901	276	0.58648	193	0.084801	29	0.12393	36	0.118637	35	0.000682043	-1.80248	down
MSTRG.30081.1	1.27868	129	1.94905	173	0.917621	110	0.162514	21	0.201579	21	0.048099	6	0.00445077	-2.20073	down
MSTRG.32032.6	0.073915	16	0.435761	80	0.041067	11	0	0	0	0	0	0	0.00206712	-3.65772	down
MSTRG.33609.3	0.055725	25	0.097941	38	0.062215	33	0.114371	62	0.252734	114	0.128939	60	0.00184025	1.85814	up
MSTRG.34435.1	3.26072	62	2.90023	49	4.94716	112	0	0	0	0	0	0	2.30469e-08	-5.19279	down
MSTRG.36496.1	0.524712	89	0.747473	112	0.614042	125	0.058135	13	0.087413	16	0.033311	6	3.81742e-05	-2.3653	down
MSTRG.36498.1	0.276602	144	0.60987	280	0.459819	286	0.050693	33	0.106824	58	0.051788	29	0.00325637	-1.73392	down
MSTRG.36879.20	1.67528	1638	3.26974	2817	1.97584	2306	0.242876	294	0.39139	395	0.304903	317	1.5219e-07	-1.97768	down
MSTRG.36879.24	2.40659	1201	3.95207	1738	2.70015	1609	0.30986	192	0.668093	344	0.416255	221	0.000121491	-1.81164	down
MSTRG.36880.1	0.258764	41	0.933399	128	0.361758	68	0.010391	2	0.041378	7	0.024216	5	0.000857121	-2.8359	down
MSTRG.38164.4	0	0	0	0	0	0	0.07478	115	1.57398	2015	2.8819	3798	1.67643e-05	4.72094	up
MSTRG.3893.4	0.024073	5	0	0	0.022495	6	3.68303	854	0.342349	67	0.327987	66	0.00122671	3.78924	up
MSTRG.39637.1	0.443189	84	1.17743	196	0.684568	155	0.059913	14	0.100056	20	0.129711	26	0.00375488	-1.94276	down
MSTRG.41400.1	0.395421	285	0.836164	531	0.661497	569	0.056012	50	0.139523	104	0.037637	29	0.00769111	-2.00287	down
MSTRG.41401.1	0.32634	162	0.809096	353	0.551862	327	0.051876	32	0.063135	33	0.033745	18	1.75596e-06	-2.46918	down
MSTRG.41402.1	0.406643	256	0.943169	523	0.662222	498	0.052531	41	0.094748	62	0.044852	30	3.03521e-06	-2.40001	down
MSTRG.41807.1	1.59297	398	2.64761	582	1.20724	360	0.242268	75	0.193298	50	0.24937	67	0.000350001	-1.99799	down
MSTRG.42344.4	0.58163	236	0.888819	317	0.793068	383	0.099684	50	0.090833	38	0.065262	29	2.79445e-08	-2.21541	down
MSTRG.42619.2	0.558653	97	0.062028	10	0.169089	35	0	0	0	0	0	0	0.00146065	-3.76076	down
MSTRG.42620.1	0.771808	1028	1.91539	2247	1.21499	1931	0.150325	248	0.315535	434	0.195478	277	0.00406822	-1.62153	down
MSTRG.43562.1	0.288427	116	0.579044	206	0.349261	168	0.066966	34	0.089977	38	0.049916	22	0.00215004	-1.60526	down
MSTRG.43923.1	0.457889	199	0.13074	50	0.299221	155	0	0	0.000301	1	0.000754	1	4.36504e-07	-4.76656	down
MSTRG.43943.8	0.258765	176	0.595064	356	0.287945	234	0	0	0	0	0	0	2.92495e-16	-6.64174	down
MSTRG.4530.3	0	0	0.022691	1	0.032261	2	0.143437	9	0.216798	11	0.193393	11	0.00228768	3.10168	up
MSTRG.46868.1	0.08091	12	0.129231	17	0.405074	72	0	0	0	0	0	0	0.000892675	-3.81132	down
MSTRG.4865.1	0.369641	167	0.542994	216	0.312552	168	0.023296	13	0.075093	35	0.050191	25	0.00292068	-2.04729	down
MSTRG.50947.1	0.277289	54	0.527974	90	0.255367	59	0.046135	12	0.060385	13	0.037272	8	0.00744094	-1.7942	down
MSTRG.53321.1	0.22906	17	0.300791	20	0.426409	37	0.740464	66	0.629599	47	0.554945	43	0.00595757	1.68339	up
MSTRG.54630.1	3.03818	57	1.2183	20	3.10819	69	6.51893	149	10.3006	197	6.81402	134	0.00821259	2.10921	up
MSTRG.56969.6	0.826368	454	1.27578	618	1.10847	727	0	0	0	0	0	0	1.33889e-26	-7.84726	down
MSTRG.57317.1	0.512877	67	0.834107	96	0.616245	96	0.028246	5	0.028795	4	0.021579	3	1.22407e-08	-3.39513	down
MSTRG.60140.1	0.407111	175	0.519118	197	0.305133	157	0.050702	27	0.062696	28	0.055402	26	0.000152713	-1.93982	down
MSTRG.62539.1	0.323155	83	0.764547	173	0.43038	132	0.012597	5	0.068866	19	0.040254	11	0.00122868	-2.44433	down
MSTRG.62550.1	0.347557	272	0.893308	616	0.442741	414	0.060337	59	0.089011	72	0.046843	39	0.000151334	-2.09893	down
MSTRG.63139.1	0.332572	106	0.631687	177	0.405779	154	0.06971	28	0.099971	33	0.099575	34	0.00439045	-1.42612	down
MSTRG.63680.2	0.493348	385	0.644636	443	0.707897	659	0.095194	92	0.186489	150	0.105113	88	0.00744094	-1.40317	down
MSTRG.63709.1	0.349234	8	0.850305	17	0.892293	24	0	0	0	0	0	0	0.00233979	-3.53668	down
MSTRG.64234.1	0.540796	211	1.19621	411	0.900026	419	0.117564	57	0.127794	52	0.062804	26	0.000113787	-2.10399	down
MSTRG.64701.21	0.308419	79	0.27417	62	0.034573	11	0	0	0	0	0	0	0.000417238	-4.01136	down
MSTRG.65018.2	0.328323	44	0.503532	59	0.366734	59	0.048234	8	0.023537	4	0.028054	4	0.000338512	-2.40833	down
MSTRG.67166.1	0.364019	464	1.11825	1257	0.591498	901	0.048601	77	0.127739	169	0.082942	113	0.00439045	-1.9557	down
MSTRG.67167.1	0.573694	578	1.42339	1263	0.569683	685	0.033066	42	0.082571	86	0.054623	59	3.31374e-06	-2.80447	down
MSTRG.67412.1	0.531887	102	0.85937	145	0.708237	162	0.162821	39	0.148656	30	0.095306	20	0.00667915	-1.43536	down
MSTRG.68689.1	0.515945	142	1.09426	266	0.862053	284	0.121271	42	0.086329	25	0.097922	29	8.65437e-05	-2.01008	down
MSTRG.68865.1	0.904627	568	1.26825	701	1.18323	886	0.165027	129	0.16109	105	0.154983	104	6.74926e-10	-1.9233	down
MSTRG.68870.1	0.708325	1394	1.10691	1920	0.828393	1946	0.149104	364	0.096695	197	0.089079	187	4.17836e-05	-2.02281	down
MSTRG.69941.1	0.307564	96	0.622981	172	0.295901	111	0.051814	20	0.067742	22	0.060374	20	0.00157356	-1.80367	down
MSTRG.70227.1	0.590687	163	1.33018	322	0.939832	308	0.07	24	0.092343	27	0.068599	20	2.17001e-09	-2.63008	down
MSTRG.70316.1	0.243455	9	0.542311	16	0.226303	9	0	0	0	0	0	0	0.00987151	-3.19933	down
MSTRG.70940.1	0.668417	149	1.39398	274	0.802708	214	0.173193	48	0.249369	58	0.154805	37	0.00706611	-1.39272	down
MSTRG.72128.1	0.283085	44	0.587301	80	0.383589	71	0.031388	6	0.044312	8	0.05482	9	0.000590806	-2.17748	down
MSTRG.74551.2	0.252938	237	0.026117	22	0.20758	233	0.000597	1	0.004521	5	0	0	0.00291855	-3.49746	down
MSTRG.76636.1	0.261451	29	0.666781	64	0.487768	63	0.044255	6	0.05825	7	0.060915	7	0.00422059	-2.02543	down
MSTRG.77183.14	0.439333	567	0.855816	973	0.541826	834	0.102665	164	0.166916	223	0.114444	157	0.00121423	-1.37589	down
MSTRG.77204.1	0.217933	66	0.516913	138	0.388711	140	0.05093	20	0.062648	20	0.037371	12	0.00121423	-1.87775	down
MSTRG.77678.1	0.44703	234	0.798941	369	0.541567	339	0.088887	58	0.162279	88	0.079108	44	0.00325581	-1.54269	down
MSTRG.80577.1	0.143647	11	0.319964	21	0.11469	10	0	0	0	0	0	0	0.0047314	-3.3826	down
MSTRG.80665.2	0.193127	28	0.334061	42	0.388549	66	0	0	0.027474	4	0	0	0.00333008	-3.1551	down
MSTRG.80667.1	0.192543	111	0.357014	181	0.339839	234	0.002809	2	0.023588	15	0.029453	18	0.00607182	-2.59884	down
MSTRG.80694.2	0.16063	34	0.116975	22	0.149122	38	0	0	0	0	0	0	3.66885e-05	-4.30267	down
MSTRG.80699.1	0.162875	61	0.297344	98	0.375994	167	0.008699	5	0.032521	13	0.005068	3	0.000449433	-2.79559	down
MSTRG.80734.1	0.386621	20	0.545437	25	0.454927	28	0.015756	2	0.037807	3	0.016033	1	0.00596551	-2.46011	down
MSTRG.82341.1	0.27407	15	0.669829	33	0.773525	51	0.028023	2	0	0	0	0	0.00108816	-3.41451	down
MSTRG.83097.2	0.209278	72	0.111743	34	0.131057	54	0	0	0	0	0	0	2.41501e-06	-4.72138	down
MSTRG.83113.2	1.26138	2464	1.31219	2260	1.22377	2855	0.128912	312	0.210115	424	0.151288	315	9.3548e-08	-2.10392	down
MSTRG.83123.1	0.785338	229	1.63644	420	1.25995	438	0.03596	13	0.132785	40	0.025856	8	0.000127696	-2.99954	down
MSTRG.83128.1	0.330278	50	0.998569	131	0.637765	114	0.010884	2	0.037589	6	0.025364	5	7.49645e-06	-3.27495	down
MSTRG.83133.1	0.515216	159	0.989983	270	0.77318	285	0.091191	35	0.10666	34	0.071835	24	1.88902e-07	-2.14227	down
MSTRG.83172.1	0.478322	124	1.18609	271	0.498347	154	0.069841	23	0.1122	30	0.127132	35	0.00851214	-1.7767	down
MSTRG.86516.1	0.308698	107	0.381496	117	0.289125	120	0.054666	24	0.053408	20	0.039385	15	0.000540897	-1.78107	down
MSTRG.86517.2	0.139164	8	0.313235	16	0.131779	10	0	0	0	0	0	0	0.00958127	-3.20427	down
MSTRG.86707.1	0.513081	86	0.594859	88	0.56495	113	0.076455	16	0.141008	25	0.090902	17	0.00700357	-1.53543	down
MSTRG.88614.5	0.158037	20	0.307144	34	0.413842	62	0	0	0.000407	1	0	0	5.64595e-05	-4.01816	down
MSTRG.90619.1	0.205761	63	0.541553	146	0.453075	166	0.046929	18	0.049441	16	0.073486	24	0.00816413	-1.78006	down
MSTRG.9072.1	0.13755	21	0.359774	48	0.279011	50	0.010851	3	0.026037	4	0	0	0.0036207	-2.74849	down
MSTRG.9090.10	0.386498	129	0.852184	250	0.355657	141	0.039339	17	0.062426	22	0.028	10	8.65437e-05	-2.50276	down
MSTRG.91421.2	0	0	0.019036	2	0.007554	1	0.164684	19	0.072254	7	0.2062	21	0.00116241	3.3911	up
MSTRG.91620.3	0.03263	6	0.004151	1	0.021478	5	0.029504	7	0.305988	57	1.08923	208	0.00769111	3.22505	up
MSTRG.9203.1	0	0	0	0	0	0	0.153337	12	0.167822	11	0.081394	6	0.00034734	3.95057	up
MSTRG.92242.1	0.279224	67	0.711112	150	0.50529	144	0.036449	11	0.083927	21	0.033282	9	0.000892675	-2.20919	down
MSTRG.93508.1	0	0	0	0	0	0	0.225938	11	0.150784	7	0.146438	7	0.000754824	3.80569	up
MSTRG.94347.1	1.097	462	1.39829	520	1.22566	617	0.118656	62	0.254415	111	0.129187	58	5.64448e-05	-2.00738	down
MSTRG.94358.1	0.153697	10	0.601874	34	0.113128	9	0	0	0	0	0	0	0.00598454	-3.35904	down
MSTRG.94898.2	0	0	0	0	0	0	0.234844	13	0.441801	21	0.174168	9	3.39319e-05	4.35721	up
MSTRG.95336.1	0	0	0	0	0	0	0.246203	18	0.114655	7	0.095626	7	0.000531058	3.89797	up
MSTRG.95457.2	0.183947	22	1.00406	105	0.086433	13	0	0	0	0	0	0	0.000907016	-3.84687	down
MSTRG.96187.1	0.260893	89	0.636979	191	0.357599	146	0.075712	32	0.061647	22	0.055333	21	0.00406822	-1.68545	down
MSTRG.96833.1	0.133395	15	0.308052	29	0.268038	34	0	0	0.007803	1	0	0	0.000338037	-3.6812	down
MSTRG.96965.1	0.153881	34	0.444136	87	0.196354	52	0.018459	6	0.042809	10	0.014377	4	0.00937822	-2.12675	down
MSTRG.97006.1	0.784476	108	1.53647	187	0.784248	129	0.052834	9	0.144084	21	0.052411	8	0.000171088	-2.53714	down
MSTRG.97099.2	0.03352	32	0.019405	16	0.012789	15	0.349265	405	0.133819	130	0.111117	111	0.000187734	3.24679	up
MSTRG.98380.1	0.431419	195	1.15678	461	0.750314	405	0.106335	60	0.170842	80	0.121852	59	0.00321247	-1.5952	down
MSTRG.98955.1	0.198823	40	0.607883	108	0.388675	94	0.024312	7	0.051988	11	0.009391	3	0.00166857	-2.46585	down
MSTRG.9971.1	0.250491	18	0.372614	23	0.136277	12	0	0	0	0	0	0	0.00145138	-3.64875	down
MSTRG.99993.1	2.01327	1985	3.04852	2649	1.87645	2209	0.325161	397	0.632409	644	0.382089	401	0.00226806	-1.50569	down
