# Supplementary material for: Transcriptome sequencing reveals differences between leydig cells and sertoli cells of yak
Source: Front Vet Sci. 2022 Aug 24;9:960250. doi: 10.3389/fvets.2022.960250 (PMC9449347; doi:10.3389/fvets.2022.960250)
Supplement: Supplementary file 4 [file Table_4.XLSX]

## Sheet: Supplementary Material 4 The in
The information of 90 DEmiRNAs
#ID	miRNA_Seq	miRNA_Length	LC1	LC2	LC3	SC1	SC2	SC3	Pvalue	log2FC	regulated
tgu-miR-140-5p	CAGUGGUUUUACCCUAUGGUAG	22	8.72613	8.88148	12.4831	15.243	15.125	18.5429	0.00214828	0.656778	up
ocu-miR-140-5p	CAGUGGUUUUACCCUAUGGUAG	22	8.72613	8.88148	12.4831	15.204	15.125	18.5429	0.00220369	0.655611	up
ggo-miR-122	UGGAGUGUGACAAUGGUGUUUG	22	0.379397	0.520086	1.49412	2.30009	3.025	2.84728	0.000521758	0.946704	up
rno-miR-140-5p	CAGUGGUUUUACCCUAUGGUAG	22	8.72613	8.88148	12.4831	15.243	15.125	18.5429	0.00214828	0.656778	up
oan-miR-140-5p	CAGUGGUUUUACCCUAUGGU	20	8.72613	8.88148	12.4831	15.204	15.125	18.5429	0.00220369	0.655611	up
mmu-miR-381-3p	UAUACAAGGGCAAGCUCUCUGU	22	51.327	31.7253	50.077	23.5077	20.79	25.3052	0.00065931	-0.681653	down
xtr-miR-140	AGUGGUUUUACCCUAUGGUAG	21	8.72613	8.88148	12.4831	15.243	15.125	18.5429	0.00214828	0.656778	up
cgr-miR-140-5p	CAGUGGUUUUACCCUAUGGUAG	22	8.72613	8.88148	12.4831	15.243	15.125	18.5429	0.00214828	0.656778	up
xla-miR-122-5p	UGGAGUGUGACAAUGGUGUUU	21	0.379397	0.520086	1.49412	2.30009	3.025	2.84728	0.000521758	0.946704	up
mdo-miR-140-5p	CAGUGGUUUUACCCUAUGGUAG	22	8.72613	8.88148	12.4831	15.243	15.125	18.5429	0.00214828	0.656778	up
ocu-miR-122-5p	UGGAGUGUGACAAUGGUGUUUG	22	0.379397	0.520086	1.49412	2.30009	3.025	2.84728	0.000521758	0.946704	up
bta-miR-2307	AGUGAUGAUGAACCCUCUGAGC	22	0.325197	2.64044	0.867552	0.116954	0.11	0.177955	0.00114159	-0.814361	down
bta-miR-126-3p	CGUACCGUGAGUAAUAAUGCG	21	6.44975	6.84114	8.04895	19.2974	23.87	8.15035	0.00069655	0.882567	up
ppa-miR-381	UAUACAAGGGCAAGCUCUCUGU	22	51.2728	31.6453	50.0288	23.5077	20.79	25.2697	0.000679005	-0.680427	down
ppy-miR-140-5p	CAGUGGUUUUACCCUAUGGUAG	22	8.72613	8.88148	12.4831	15.243	15.125	18.5429	0.00214828	0.656778	up
mml-miR-122a-5p	UGGAGUGUGACAAUGGUGUUUG	22	0.379397	0.520086	1.49412	2.30009	3.025	2.84728	0.000521758	0.946704	up
novel_miR_865	AUGGAAUAAUACUGUAGUAACC	22	0.704594	0.520086	0.867552	1.55939	1.155	1.53042	0.00660627	0.716548	up
mmu-miR-122-5p	UGGAGUGUGACAAUGGUGUUUG	22	0.379397	0.520086	1.49412	2.30009	3.025	2.84728	0.000521758	0.946704	up
novel_miR_598	AAAAACAUGAAUGAACUUUUGGG	23	0.216798	0.160027	0.481973	1.20852	1.155	0.605048	0.00276475	0.813102	up
tni-miR-140	CAGUGGUUUUACCCUAUGGUAG	22	8.78033	8.88148	12.4831	15.204	15.125	18.5429	0.00218028	0.654681	up
cgr-miR-381	UAUACAAGGGCAAGCUCUCUGU	22	51.327	31.7253	50.077	23.5077	20.79	25.3052	0.00065931	-0.681653	down
mdo-miR-200b-3p	UAAUACUGCCUGGUAAUGAUGA	22	0.108399	0.440073	0.674762	0.701723	1.98	3.5947	0.00215803	0.799715	up
ptr-miR-140	AGUGGUUUUACCCUAUGGUAG	21	8.72613	8.88148	12.4831	15.243	15.125	18.5429	0.00214828	0.656778	up
chi-miR-3431-5p	CCUCAGUCAGCCUUGUGGAUGU	22	91.272	87.2145	86.5142	47.1324	46.915	45.9836	3.98e-08	-0.755026	down
gga-miR-122-5p	UGGAGUGUGACAAUGGUGUUUGU	23	0.379397	0.520086	1.49412	2.30009	3.025	2.84728	0.000521758	0.946704	up
cfa-miR-122	UGGAGUGUGACAAUGGUGUUUG	22	0.379397	0.520086	1.49412	2.30009	3.025	2.84728	0.000521758	0.946704	up
efu-miR-381	AUAUACAAGGGCAAGCUCUCUGU	23	51.327	31.7253	50.077	23.5077	20.79	25.3052	0.00065931	-0.681653	down
ppy-miR-122	UGGAGUGUGACAAUGGUGUUUG	22	0.379397	0.520086	1.49412	2.30009	3.025	2.84728	0.000521758	0.946704	up
chi-miR-381	UAUACAAGGGCAAGCUCUCUGU	22	51.327	31.7253	50.077	23.5077	20.79	25.3052	0.00065931	-0.681653	down
xla-miR-126-2-3p	CGUACCGUGAGUAAUAAUGCG	21	6.39555	6.76112	8.00075	19.1804	23.705	8.11476	0.000668441	0.885295	up
bta-miR-3431	CCUCAGUCAGCCUUGUGGAUGU	22	91.272	87.2145	86.5142	47.1324	46.915	45.9836	3.98e-08	-0.755026	down
mdo-miR-122-5p	UGGAGUGUGACAAUGGUGUUUGUGU	25	0.379397	0.520086	1.49412	2.30009	3.025	2.84728	0.000521758	0.946704	up
mml-miR-381-3p	UAUACAAGGGCAAGCUCUCUGU	22	51.327	31.7253	50.077	23.5077	20.79	25.3052	0.00065931	-0.681653	down
gga-miR-7b	UGGAAGACUAGUGAUUUUUGUU	22	0	0.0400066	0	0.116954	0.879999	0.67623	0.00175961	0.705614	up
oar-miR-381-3p	AUAUACAAGGGCAAGCUCUCU	21	51.327	31.7253	50.077	23.5077	20.79	25.3052	0.00065931	-0.681653	down
cfa-miR-381	UAUACAAGGGCAAGCUCUCUGU	22	51.327	31.7253	50.077	23.5077	20.79	25.3052	0.00065931	-0.681653	down
chi-miR-140-5p	CAGUGGUUUUACCCUAUGGUAG	22	8.72613	8.88148	12.4831	15.243	15.125	18.5429	0.00214828	0.656778	up
cgr-miR-126a	UCGUACCGUGAGUAAUAAUGCG	22	6.44975	6.84114	8.04895	19.2974	23.87	8.15035	0.00069655	0.882567	up
eca-miR-126-3p	UCGUACCGUGAGUAAUAAUGCG	22	6.44975	6.84114	8.04895	19.2584	23.87	8.18594	0.00067453	0.884167	up
hsa-miR-140-5p	CAGUGGUUUUACCCUAUGGUAG	22	8.72613	8.88148	12.4831	15.243	15.125	18.5429	0.00214828	0.656778	up
xtr-miR-122	UGGAGUGUGACAAUGGUGUUUGU	23	0.379397	0.520086	1.49412	2.30009	3.025	2.84728	0.000521758	0.946704	up
ppy-miR-126	UCGUACCGUGAGUAAUAAUGCG	22	6.44975	6.84114	8.04895	19.2584	23.87	8.18594	0.00067453	0.884167	up
mdo-miR-126-3p	UCGUACCGUGAGUAAUAAUGCG	22	6.44975	6.84114	8.04895	19.2974	23.87	8.18594	0.000669353	0.884753	up
mmu-miR-126a-3p	UCGUACCGUGAGUAAUAAUGCG	22	6.44975	6.84114	8.04895	19.2584	23.87	8.15035	0.000701909	0.881982	up
bta-miR-381	UAUACAAGGGCAAGCUCUCUGU	22	51.327	31.7253	50.077	23.5077	20.79	25.3052	0.00065931	-0.681653	down
novel_miR_151	GCGCCCGGAGUGUGGCAGAGC	21	1.57179	5.08084	4.19317	1.16954	1.54	1.10332	0.0048662	-0.766678	down
ptr-miR-122	UGGAGUGUGACAAUGGUGUUUG	22	0.379397	0.520086	1.49412	2.30009	3.025	2.84728	0.000521758	0.946704	up
ppy-miR-381	UAUACAAGGGCAAGCUCUCUGU	22	51.327	31.7253	50.077	23.5077	20.79	25.3052	0.00065931	-0.681653	down
oha-miR-122-5p	UGGAGUGUGACAAUGGUGUUUGUAU	25	0.379397	0.520086	1.49412	2.37806	3.08	2.91847	0.00038204	0.96911	up
eca-miR-140-5p	CAGUGGUUUUACCCUAUGGUAG	22	8.72613	8.88148	12.4831	15.243	15.125	18.5429	0.00214828	0.656778	up
mml-miR-140-5p	CAGUGGUUUUACCCUAUGGUAG	22	8.72613	8.88148	12.4831	15.243	15.125	18.5429	0.00214828	0.656778	up
ccr-miR-140-5p	CAGUGGUUUUACCCUAUGGUAG	22	8.72613	8.88148	12.4831	15.204	15.125	18.5429	0.00220369	0.655611	up
chi-miR-126-3p	UCGUACCGUGAGUAAUAAUGC	21	6.44975	6.84114	8.04895	19.2584	23.87	8.18594	0.00067453	0.884167	up
efu-miR-140	CAGUGGUUUUACCCUAUGGUAG	22	8.72613	8.88148	12.4831	15.243	15.125	18.5429	0.00214828	0.656778	up
tgu-miR-122-5p	UGGAGUGUGACAAUGGUGUUUG	22	0.379397	0.520086	1.49412	2.30009	3.025	2.84728	0.000521758	0.946704	up
rno-miR-122-5p	UGGAGUGUGACAAUGGUGUUUG	22	0.379397	0.520086	1.49412	2.30009	3.08	2.84728	0.000496741	0.950336	up
hsa-miR-126-3p	UCGUACCGUGAGUAAUAAUGCG	22	6.44975	6.84114	8.04895	19.2584	23.87	8.18594	0.00067453	0.884167	up
ptr-miR-126	UCGUACCGUGAGUAAUAAUGCG	22	6.44975	6.84114	8.04895	19.2584	23.87	8.18594	0.00067453	0.884167	up
fru-miR-122	UGGAGUGUGACAAUGGUGUUUG	22	0.379397	0.560093	1.7351	2.88486	4.07	3.30997	0.000308442	0.985232	up
ssa-miR-140-5p	CAGUGGUUUUACCCUAUGGUAG	22	8.72613	8.88148	12.4831	15.204	15.125	18.5429	0.00220369	0.655611	up
hsa-miR-381-3p	UAUACAAGGGCAAGCUCUCUGU	22	51.327	31.7253	50.077	23.5077	20.79	25.3052	0.00065931	-0.681653	down
tch-miR-381-3p	UAUACAAGGGCAAGCUCUCUGU	22	51.2728	31.6453	50.0288	23.5077	20.79	25.2697	0.000679005	-0.680427	down
pol-miR-122-5p	UGGAGUGUGACAAUGGUGUUUG	22	0.379397	0.520086	1.49412	2.30009	3.025	2.84728	0.000521758	0.946704	up
bta-miR-122	UGGAGUGUGACAAUGGUGUUUG	22	0.379397	0.520086	1.49412	2.30009	3.025	2.84728	0.000521758	0.946704	up
mmu-miR-140-5p	CAGUGGUUUUACCCUAUGGUAG	22	8.72613	8.88148	12.4831	15.243	15.125	18.5429	0.00214828	0.656778	up
bta-miR-1246	AAUGGAUUUUUGGAGCAGG	19	19.566	14.4824	19.8573	265.446	41.25	174.04	8.91e-09	1.56988	up
pol-miR-140-5p	CAGUGGUUUUACCCUAUGGUAG	22	8.78033	8.88148	12.4831	15.204	15.125	18.5429	0.00218028	0.654681	up
eca-miR-381	UAUACAAGGGCAAGCUCUCUGU	22	51.327	31.7253	50.077	23.5077	20.79	25.3052	0.00065931	-0.681653	down
ssc-miR-126-3p	UCGUACCGUGAGUAAUAAUGCG	22	6.44975	6.84114	8.04895	19.2974	23.87	8.15035	0.00069655	0.882567	up
novel_miR_148	UGGUGCUCCCUGGAGCUGAGCA	22	0.216798	0.0800133	0.0963946	0.584769	0.604999	0.32032	0.00904562	0.681948	up
gga-miR-140-5p	AGUGGUUUUACCCUAUGGUAG	21	8.72613	8.88148	12.4831	15.243	15.125	18.5429	0.00214828	0.656778	up
eca-miR-122	UGGAGUGUGACAAUGGUGUUUG	22	0.379397	0.520086	1.49412	2.30009	3.025	2.84728	0.000521758	0.946704	up
hsa-miR-122-5p	UGGAGUGUGACAAUGGUGUUUG	22	0.379397	0.520086	1.49412	2.30009	3.025	2.84728	0.000521758	0.946704	up
chi-miR-122	UGGAGUGUGACAAUGGUGUUUG	22	0.379397	0.520086	1.49412	2.30009	3.025	2.84728	0.000521758	0.946704	up
xla-miR-140-5p	CCAGUGGUUUUACCCUAUGGUAGG	24	8.72613	8.88148	12.4831	15.243	15.125	18.5429	0.00214828	0.656778	up
efu-miR-126	CUCGUACCGUGAGUAAUAAUGCG	23	6.44975	6.84114	8.04895	19.2584	23.87	8.18594	0.00067453	0.884167	up
cgr-miR-122	UGGAGUGUGACAAUGGUGUUU	21	0.379397	0.520086	1.49412	2.30009	3.025	2.84728	0.000521758	0.946704	up
xla-miR-126-3p	CGUACCGUGAGUAAUAAUGCGC	22	6.44975	6.84114	8.04895	19.2584	23.87	8.15035	0.000701909	0.881982	up
ssc-miR-140-5p	AGUGGUUUUACCCUAUGGUAG	21	8.72613	8.88148	12.4831	15.243	15.125	18.5429	0.00214828	0.656778	up
tch-miR-122-5p	UGGAGUGUGACAAUGGUGUUU	21	0.379397	0.520086	1.49412	2.30009	3.025	2.84728	0.000521758	0.946704	up
ssc-miR-122-5p	UGGAGUGUGACAAUGGUGUUUGU	23	0.379397	0.520086	1.49412	2.30009	3.025	2.84728	0.000521758	0.946704	up
mml-miR-126	UCGUACCGUGAGUAAUAAUGCG	22	6.44975	6.84114	8.04895	19.2974	23.87	8.15035	0.00069655	0.882567	up
rno-miR-126a-3p	UCGUACCGUGAGUAAUAAUGCG	22	8.29253	8.48141	10.5552	22.3772	29.425	10.6417	0.000818698	0.860176	up
gga-miR-126-3p	UCGUACCGUGAGUAAUAAUGCGC	23	6.44975	6.84114	8.04895	19.2974	23.87	8.15035	0.00069655	0.882567	up
fru-miR-140	CAGUGGUUUUACCCUAUGGUAG	22	8.78033	8.88148	12.4831	15.204	15.125	18.5429	0.00218028	0.654681	up
ptr-miR-381	UAUACAAGGGCAAGCUCUCUGU	22	51.327	31.7253	50.077	23.5077	20.79	25.3052	0.00065931	-0.681653	down
bta-miR-7862	UGGUGCUCCCUGGAGCUGAGC	21	1.30079	0.760126	1.25313	2.68994	4.73	1.1745	0.00639756	0.744452	up
oha-miR-140-5p	CAGUGGUUUUACCCUAUGGUAG	22	8.78033	8.88148	12.4831	15.204	15.125	18.5429	0.00218028	0.654681	up
tch-miR-140-5p	CAGUGGUUUUACCCUAUGGUA	21	8.72613	8.88148	12.4831	15.204	15.125	18.5429	0.00220369	0.655611	up
tni-miR-122	UGGAGUGUGACAAUGGUGUUUG	22	0.379397	0.520086	1.49412	2.30009	3.025	2.84728	0.000521758	0.946704	up
