# Supplementary material for: Transcriptome sequencing reveals differences between leydig cells and sertoli cells of yak
Source: Front Vet Sci. 2022 Aug 24;9:960250. doi: 10.3389/fvets.2022.960250 (PMC9449347; doi:10.3389/fvets.2022.960250)
Supplement: Supplementary file 5 [file Table_5.XLS]

## Sheet: Supplementary Material 5 The an
Supplementary Material 5 The annotation information of 84 DEmRNAs
#ID	gene_name	LC1_FPKM	LC1_count	LC2_FPKM	LC2_count	LC3_FPKM	LC3_count	SC1_FPKM	SC1_count	SC2_FPKM	SC2_count	SC3_FPKM	SC3_count	FDR	log2FC	regulated	COG_class	COG_class_annotation	GO_annotation	KEGG_annotation	KEGG_pathway_annotation	KOG_class	KOG_class_annotation	Pfam_annotation	Swiss_Prot_annotation	eggNOG_class	eggNOG_class_annotation	NR_annotation	GO_second_level_annotation
ENSBMUG00000015192	CCDC88A	4.67699	2399	7.53394	3406	8.46678	5212	1.7996	1150	2.92867	1559	1.69367	926	4.04626e-07	-1.23522	down	--	--	Molecular Function: actin binding (GO:0003779);; Cellular Component: endoplasmic reticulum (GO:0005783);; Cellular Component: Golgi apparatus (GO:0005794);; Cellular Component: cytosol (GO:0005829);; Cellular Component: plasma membrane (GO:0005886);; Biological Process: regulation of DNA replication (GO:0006275);; Molecular Function: microtubule binding (GO:0008017);; Biological Process: regulati…	--	--	[S]	Function unknown	HOOK protein	--	S	Function unknown	girdin [Bos taurus]	molecular function: binding (GO:0005488);; cellular component: cell (GO:0005623);; cellular component: organelle (GO:0043226);; cellular component: cell part (GO:0044464);; cellular component: membrane (GO:0016020);; biological process: biological regulation (GO:0065007);; biological process: cellular process (GO:0009987);; biological process: multicellular organismal process (GO:0032501);; biolo…
ENSBMUG00000014582	ABLIM3	0.237482	40	0.32096	48	0.218382	44	0.772343	162	1.13782	190	0.727612	126	0.000341716	1.06547	up	--	--	Cellular Component: stress fiber (GO:0001725);; Molecular Function: actin binding (GO:0003779);; Molecular Function: zinc ion binding (GO:0008270);; Cellular Component: lamellipodium (GO:0030027);; Biological Process: lamellipodium assembly (GO:0030032);; Biological Process: actin cytoskeleton organization (GO:0030036);; Biological Process: positive regulation of transcription from RNA polymerase…	K07520|0|bom:102270010|K07520 actin-binding LIM protein | (RefSeq) ABLIM3; actin binding LIM protein family member 3	Axon guidance (ko04360)	[TZ]	Signal transduction mechanisms;; Cytoskeleton	Putative adherens-junction anchoring region of AbLIM;; LIM domain	Paxillin OS=Pongo abelii OX=9601 GN=PXN PE=2 SV=1	S	Function unknown	PREDICTED: actin-binding LIM protein 3 isoform X1 [Bos mutus]	cellular component: cell (GO:0005623);; cellular component: organelle (GO:0043226);; cellular component: organelle part (GO:0044422);; cellular component: cell part (GO:0044464);; molecular function: binding (GO:0005488);; biological process: cellular process (GO:0009987);; biological process: single-organism process (GO:0044699);; biological process: cellular component organization or biogenesis…
ENSBMUG00000022999	FST	21.2686	3237	26.3196	3536	27.7559	5054	81.8445	15521	42.2966	6674	75.8556	12342	2.24441e-07	1.16719	up	--	--	--	K04661|0|bom:102275083|K04661 follistatin | (RefSeq) FST; follistatin	TGF-beta signaling pathway (ko04350)	[R]	General function prediction only	Kazal-type serine protease inhibitor domain;; Kazal-type serine protease inhibitor domain;; Follistatin/Osteonectin-like EGF domain	Follistatin OS=Bos taurus OX=9913 GN=FST PE=2 SV=2	O	Posttranslational modification, protein turnover, chaperones	PREDICTED: follistatin [Bos mutus]	--
Bos_mutus_newGene_8852	--	0.283058	109	0.300243	102	0.696584	320	2.03734	970	2.45433	974	2.43408	994	7.02094e-09	1.55179	up	--	--	--	--	--	--	--	--	--	--	--	--	--
ENSBMUG00000010578	CWF19L2	8.63003	1805	8.06023	1487	8.76245	2189	3.17489	823	4.17084	899	3.25209	724	9.81594e-11	-1.09556	down	--	--	Molecular Function: catalytic activity (GO:0003824);;	--	--	[S]	Function unknown	Protein similar to CwfJ C-terminus 1;; Protein similar to CwfJ C-terminus 2	--	S	Function unknown	CWF19-like protein 2, partial [Bos mutus]	molecular function: catalytic activity (GO:0003824)
ENSBMUG00000023864	SMC4	5.05482	1478	9.59031	2472	9.14856	3194	1.4509	526	2.12935	643	1.76266	548	7.9019e-13	-1.62319	down	[D]	Cell cycle control, cell division, chromosome partitioning	--	K06675|0|bom:102277230|K06675 structural maintenance of chromosome 4 | (RefSeq) SMC4; structural maintenance of chromosomes 4	--	[BD]	Chromatin structure and dynamics;; Cell cycle control, cell division, chromosome partitioning	RecF/RecN/SMC N terminal domain;; SMC proteins Flexible Hinge Domain;; AAA domain, putative AbiEii toxin, Type IV TA system	Structural maintenance of chromosomes protein 1A OS=Bos taurus OX=9913 GN=SMC1A PE=1 SV=1	D	Cell cycle control, cell division, chromosome partitioning	PREDICTED: structural maintenance of chromosomes protein 4 isoform X1 [Bison bison bison]	--
ENSBMUG00000006324	ENSBMUG00000006324	11.1099	1847	12.9517	1876	13.8471	2674	3.57856	741	4.36095	783	2.66803	473	3.4418e-13	-1.45788	down	--	--	--	K12478|0|myb:102244755|K12478 early endosome antigen 1 | (RefSeq) EEA1; early endosome antigen 1	Endocytosis (ko04144);; Phagosome (ko04145);; Tuberculosis (ko05152)	--	--	--	--	S	Function unknown	PREDICTED: early endosome antigen 1 isoform X1 [Bison bison bison]	--
ENSBMUG00000026429	CEMIP	4.47094	1522	3.29833	990	5.0216	2041	18.1695	7660	11.5763	4068	7.20934	2609	5.14465e-05	1.0963	up	[C]	Energy production and conversion	Molecular Function: hyalurononglucosaminidase activity (GO:0004415);; Molecular Function: hyaluronic acid binding (GO:0005540);; Cellular Component: endoplasmic reticulum (GO:0005783);; Cellular Component: plasma membrane (GO:0005886);; Biological Process: sensory perception of sound (GO:0007605);; Biological Process: positive regulation of peptidyl-threonine phosphorylation (GO:0010800);; Biolog…	K19031|0|bta:519047|K19031 cell migration-inducing and hyaluronan-binding protein [EC:3.2.1.35] | (RefSeq) CEMIP; cell migration inducing hyaluronan binding protein	--	--	--	Interleukin-like EMT inducer;; G8 domain;; Mucin-2 protein WxxW repeating region	Protein O-linked-mannose beta-1,2-N-acetylglucosaminyltransferase 1 OS=Pongo abelii OX=9601 GN=POMGNT1 PE=2 SV=1	S	Function unknown	PREDICTED: protein KIAA1199 homolog isoform X1 [Bubalus bubalis]	molecular function: catalytic activity (GO:0003824);; biological process: metabolic process (GO:0008152);; molecular function: binding (GO:0005488);; cellular component: cell (GO:0005623);; cellular component: organelle (GO:0043226);; cellular component: cell part (GO:0044464);; cellular component: membrane (GO:0016020);; biological process: multicellular organismal process (GO:0032501);; biologi…
ENSBMUG00000013518	ANKRD12	4.58305	2113	6.92906	2809	8.52488	4696	1.52902	871	3.2668	1551	1.66568	814	5.99877e-05	-1.09912	down	[T]	Signal transduction mechanisms	Cellular Component: nucleoplasm (GO:0005654);; Cellular Component: cytoplasm (GO:0005737);;	--	--	--	--	Ankyrin repeats (many copies);; Ankyrin repeats (3 copies);; Ankyrin repeats (many copies);; Ankyrin repeat;; Ankyrin repeat	Tonsoku-like protein OS=Bos taurus OX=9913 GN=TONSL PE=2 SV=1	S	Function unknown	PREDICTED: ankyrin repeat domain-containing protein 12 isoform X1 [Bos mutus]	cellular component: cell (GO:0005623);; cellular component: organelle (GO:0043226);; cellular component: organelle part (GO:0044422);; cellular component: cell part (GO:0044464)
ENSBMUG00000005890	LAMC3	9.03198	3036	7.65329	2268	6.79979	2729	2.88634	1202	1.72711	600	3.91717	1400	5.49998e-05	-1.04929	down	--	--	--	K06247|0|bom:102265732|K06247 laminin, gamma 3 | (RefSeq) LAMC3; laminin subunit gamma 3	PI3K-Akt signaling pathway (ko04151);; Focal adhesion (ko04510);; ECM-receptor interaction (ko04512);; Toxoplasmosis (ko05145);; Amoebiasis (ko05146);; Pathways in cancer (ko05200);; Small cell lung cancer (ko05222)	[W]	Extracellular structures	Laminin EGF domain;; Laminin N-terminal (Domain VI);; Laminin B (Domain IV)	Laminin subunit gamma-2 OS=Equus caballus OX=9796 GN=LAMC2 PE=2 SV=1	S	Function unknown	Laminin subunit gamma-3, partial [Bos mutus]	--
ENSBMUG00000007085	CA2	0.583098	57	1.05177	90	0.926216	111	2.34011	278	3.00782	298	6.83755	694	0.000128655	1.14877	up	[P]	Inorganic ion transport and metabolism	Biological Process: morphogenesis of an epithelium (GO:0002009);; Molecular Function: arylesterase activity (GO:0004064);; Molecular Function: carbonate dehydratase activity (GO:0004089);; Cellular Component: cytosol (GO:0005829);; Cellular Component: plasma membrane (GO:0005886);; Biological Process: one-carbon metabolic process (GO:0006730);; Molecular Function: zinc ion binding (GO:0008270);; …	K18245|4.85649e-146|bom:102266781|K18245 carbonic anhydrase 2 [EC:4.2.1.1] | (RefSeq) CA2; carbonic anhydrase 2	Nitrogen metabolism (ko00910);; Proximal tubule bicarbonate reclamation (ko04964);; Collecting duct acid secretion (ko04966);; Gastric acid secretion (ko04971);; Pancreatic secretion (ko04972);; Bile secretion (ko04976)	[R]	General function prediction only	Eukaryotic-type carbonic anhydrase	Carbonic anhydrase 2 OS=Bos taurus OX=9913 GN=CA2 PE=1 SV=3	P	Inorganic ion transport and metabolism	Carbonic anhydrase 2, partial [Bos mutus]	biological process: developmental process (GO:0032502);; biological process: single-organism process (GO:0044699);; molecular function: catalytic activity (GO:0003824);; biological process: metabolic process (GO:0008152);; cellular component: cell (GO:0005623);; cellular component: cell part (GO:0044464);; cellular component: membrane (GO:0016020);; biological process: cellular process (GO:000998…
ENSBMUG00000008758	FSD1L	3.23868	368	2.92668	298	4.00204	552	1.19705	172	1.47013	176	1.12602	139	1.68642e-05	-1.05895	down	--	--	Cellular Component: intracellular (GO:0005622);;	--	--	[O]	Posttranslational modification, protein turnover, chaperones	SPRY domain;; Fibronectin type III domain	Fibronectin type III and SPRY domain-containing protein 1 OS=Macaca fascicularis OX=9541 GN=FSD1 PE=2 SV=2	S	Function unknown	PREDICTED: FSD1-like protein isoform X1 [Bos taurus]	cellular component: cell (GO:0005623);; cellular component: cell part (GO:0044464)
Bos_mutus_newGene_62164	--	1.89636	532	2.17073	427	2.77398	1027	0.882743	203	0.74475	171	0.929624	307	0.000464468	-1.02081	down	--	--	--	--	--	[BD]	Chromatin structure and dynamics;; Cell cycle control, cell division, chromosome partitioning	--	LINE-1 reverse transcriptase homolog OS=Nycticebus coucang OX=9470 PE=3 SV=1	S	Function unknown	PREDICTED: tigger transposable element-derived protein 1 [Panthera pardus]	--
ENSBMUG00000012223	CENPE	1.0418	598	2.48453	1256	2.97025	2050	0.368536	265	0.552915	329	0.395225	241	1.958e-07	-1.41403	down	--	--	Cellular Component: kinetochore (GO:0000776);; Cellular Component: condensed chromosome, centromeric region (GO:0000779);; Molecular Function: microtubule motor activity (GO:0003777);; Molecular Function: ATP binding (GO:0005524);; Cellular Component: nucleus (GO:0005634);; Cellular Component: cytoplasm (GO:0005737);; Cellular Component: kinesin complex (GO:0005871);; Cellular Component: microtub…	K11498|0|bom:102286344|K11498 centromeric protein E | (RefSeq) CENPE; centromere protein E	--	--	--	Kinesin motor domain;; Microtubule binding	Kinesin-like protein KIF3A OS=Macaca fascicularis OX=9541 GN=KIF3A PE=2 SV=1	Z	Cytoskeleton	PREDICTED: LOW QUALITY PROTEIN: centromere-associated protein E [Bos mutus]	cellular component: cell (GO:0005623);; cellular component: macromolecular complex (GO:0032991);; cellular component: organelle (GO:0043226);; cellular component: organelle part (GO:0044422);; cellular component: cell part (GO:0044464);; molecular function: catalytic activity (GO:0003824);; biological process: metabolic process (GO:0008152);; molecular function: binding (GO:0005488);; biological …
ENSBMUG00000018460	RIF1	7.32946	4091	11.1024	5457	10.0507	6700	3.48425	2411	4.88376	2815	3.26505	1938	1.958e-07	-1.05474	down	--	--	Cellular Component: chromosome, telomeric region (GO:0000781);; Cellular Component: female pronucleus (GO:0001939);; Cellular Component: male pronucleus (GO:0001940);; Cellular Component: plasma membrane (GO:0005886);; Biological Process: stem cell population maintenance (GO:0019827);; Biological Process: positive regulation of double-strand break repair via nonhomologous end joining (GO:2001034)…	K11138|0|bom:102264857|K11138 telomere-associated protein RIF1 | (RefSeq) RIF1; replication timing regulatory factor 1	Signaling pathways regulating pluripotency of stem cells (ko04550)	--	--	Rap1-interacting factor 1 N terminal	--	S	Function unknown	PREDICTED: telomere-associated protein RIF1 [Bos mutus]	cellular component: cell (GO:0005623);; cellular component: organelle (GO:0043226);; cellular component: organelle part (GO:0044422);; cellular component: cell part (GO:0044464);; cellular component: membrane (GO:0016020);; biological process: multicellular organismal process (GO:0032501);; biological process: developmental process (GO:0032502);; biological process: single-organism process (GO:00…
ENSBMUG00000023260	CNTLN	2.34686	850	3.06696	979	3.31423	1433	0.863389	388	1.21639	455	0.956467	369	3.65396e-09	-1.2285	down	--	--	--	K16467|0|bom:102286437|K16467 centlein | (RefSeq) CNTLN; centlein	--	--	--	--	--	S	Function unknown	Centlein [Bos mutus]	--
Bos_mutus_newGene_61931	--	0.442285	230	0.368643	280	0.516643	428	0.122313	75	0.093006	79	0.460172	132	0.000221776	-1.08441	down	--	--	Biological Process: blood vessel development (GO:0001568);; Molecular Function: receptor binding (GO:0005102);; Biological Process: transforming growth factor beta receptor signaling pathway (GO:0007179);; Biological Process: heart development (GO:0007507);; Molecular Function: isomerase activity (GO:0016853);; Biological Process: BMP signaling pathway (GO:0030509);; Cellular Component: protein c…	--	--	--	--	--	--	S	Function unknown	PREDICTED: condensin complex subunit 3 isoform X1 [Capra hircus]	biological process: developmental process (GO:0032502);; biological process: single-organism process (GO:0044699);; molecular function: binding (GO:0005488);; biological process: cellular process (GO:0009987);; biological process: signaling (GO:0023052);; biological process: response to stimulus (GO:0050896);; biological process: biological regulation (GO:0065007);; biological process: multicellu…
ENSBMUG00000001076	KNL1	1.86368	857	4.79558	1944	4.0869	2244	1.06543	607	1.53374	728	1.09012	533	0.00028022	-1.02243	down	--	--	--	K11542|0|bom:102279794|K11542 protein CASC5 | (RefSeq) KNL1, CASC5; kinetochore scaffold 1	--	--	--	--	--	S	Function unknown	Protein CASC5, partial [Bos mutus]	--
ENSBMUG00000008584	KRT80	0.804444	104	0.909197	150	0.787342	123	2.24927	679	1.86436	452	1.36215	370	1.51152e-07	1.33671	up	--	--	Molecular Function: structural molecule activity (GO:0005198);; Cellular Component: cytoplasm (GO:0005737);; Cellular Component: keratin filament (GO:0045095);;	K07605|0|bom:102264807|K07605 type II keratin, basic | (RefSeq) KRT80; keratin 80	--	--	--	Intermediate filament protein;; Keratin type II head	Keratin, type II cytoskeletal 80 OS=Bos taurus OX=9913 GN=KRT80 PE=2 SV=1	Z	Cytoskeleton	PREDICTED: keratin, type II cytoskeletal 80 isoform X1 [Bos mutus]	molecular function: structural molecule activity (GO:0005198);; cellular component: cell (GO:0005623);; cellular component: cell part (GO:0044464);; cellular component: macromolecular complex (GO:0032991);; cellular component: organelle (GO:0043226);; cellular component: organelle part (GO:0044422)
ENSBMUG00000009094	NSRP1	4.72463	943	5.47343	968	5.9729	1385	1.88961	503	2.85678	550	1.71166	399	6.56515e-08	-1.06456	down	--	--	Biological Process: regulation of alternative mRNA splicing, via spliceosome (GO:0000381);; Molecular Function: mRNA binding (GO:0003729);; Biological Process: nucleocytoplasmic transport (GO:0006913);; Cellular Component: nuclear speck (GO:0016607);; Cellular Component: intracellular ribonucleoprotein complex (GO:0030529);; Biological Process: developmental process (GO:0032502);;	K13206|0|bom:102273083|K13206 coiled-coil domain-containing protein 55 | (RefSeq) NSRP1; nuclear speckle splicing regulatory protein 1	--	[S]	Function unknown	Coiled-coil domain-containing protein 55 (DUF2040)	Nuclear speckle splicing regulatory protein 1 OS=Bos taurus OX=9913 GN=NSRP1 PE=2 SV=1	S	Function unknown	PREDICTED: nuclear speckle splicing regulatory protein 1 [Bos mutus]	biological process: biological regulation (GO:0065007);; molecular function: binding (GO:0005488);; biological process: localization (GO:0051179);; cellular component: cell (GO:0005623);; cellular component: membrane-enclosed lumen (GO:0031974);; cellular component: organelle (GO:0043226);; cellular component: organelle part (GO:0044422);; cellular component: cell part (GO:0044464);; cellular com…
Bos_mutus_newGene_36795	--	0.089653	66	0.266207	171	0.377425	229	0	0	0	0	0	0	5.01175e-09	-1.56305	down	--	--	--	--	--	--	--	--	--	--	--	--	--
ENSBMUG00000017099	ATRX	8.91169	4976	12.2415	6010	12.7552	8496	3.06903	2124	5.11828	2947	2.84531	1679	2.20476e-08	-1.25675	down	[S]	Function unknown	--	K10779|0|bta:514473|K10779 transcriptional regulator ATRX [EC:3.6.4.12] | (RefSeq) ATRX; ATRX, chromatin remodeler	--	[K]	Transcription	SNF2 family N-terminal domain;; Helicase conserved C-terminal domain	Transcriptional regulator ATRX OS=Pan troglodytes OX=9598 GN=ATRX PE=2 SV=1	L	Replication, recombination and repair	PREDICTED: transcriptional regulator ATRX isoform X1 [Bos taurus]	--
Bos_mutus_newGene_69212	--	0.141167	61	0.275666	105	0.453236	233	0	0	0	0	0	0	1.47113e-07	-1.40054	down	--	--	Molecular Function: nucleic acid binding (GO:0003676);; Molecular Function: actin binding (GO:0003779);; Molecular Function: RNA-directed DNA polymerase activity (GO:0003964);; Molecular Function: phospholipid binding (GO:0005543);; Cellular Component: proteinaceous extracellular matrix (GO:0005578);; Cellular Component: mitochondrion (GO:0005739);; Cellular Component: plasma membrane (GO:0005886…	K08111|1.19437e-25|bom:102284894|K08111 glypican 5 | (RefSeq) GPC5, Glypican-5; glypican 5	--	--	--	--	--	O	Posttranslational modification, protein turnover, chaperones	reverse transcriptase-like [Bos taurus]	molecular function: binding (GO:0005488);; molecular function: catalytic activity (GO:0003824);; biological process: metabolic process (GO:0008152);; biological process: cellular process (GO:0009987);; cellular component: extracellular region (GO:0005576);; cellular component: extracellular matrix (GO:0031012);; cellular component: extracellular region part (GO:0044421);; cellular component: cell…
Bos_mutus_newGene_9363	--	0.269068	130	1.11823	475	1.27613	734	0.132772	80	0.202871	101	0.146648	37	0.000761178	-1.02791	down	--	--	--	K09228|1.90964e-44|ocu:100350870|K09228 KRAB domain-containing zinc finger protein | (RefSeq) zinc finger protein 260	--	[R]	General function prediction only	Zinc-finger double domain;; C2H2-type zinc finger	Zinc finger protein 420 OS=Bos taurus OX=9913 GN=ZNF420 PE=2 SV=1	S	Function unknown	PREDICTED: zinc finger protein 737-like [Galeopterus variegatus]	--
Bos_mutus_newGene_92056	--	0.663217	385	1.38801	715	0.915457	630	0.105008	76	0.153947	92	0.195999	122	1.34621e-10	-1.68338	down	--	--	--	--	--	--	--	--	--	--	--	--	--
ENSBMUG00000012673	ENSBMUG00000012673	8.11294	689	11.2926	845	9.83804	997	21.3947	2248	28.5827	2503	18.8681	1701	6.04278e-08	1.08697	up	[M]	Cell wall/membrane/envelope biogenesis	Molecular Function: 3-beta-hydroxy-delta5-steroid dehydrogenase activity (GO:0003854);; Molecular Function: steroid delta-isomerase activity (GO:0004769);; Biological Process: steroid biosynthetic process (GO:0006694);; Cellular Component: integral component of membrane (GO:0016021);; Cellular Component: smooth endoplasmic reticulum membrane (GO:0030868);; Cellular Component: mitochondrial membra…	K00070|0|bom:102274088|K00070 3beta-hydroxy-Delta5-steroid dehydrogenase / steroid Delta-isomerase [EC:1.1.1.145 5.3.3.1] | (RefSeq) 3 beta-hydroxysteroid dehydrogenase/Delta 5-->4-isomerase	Steroid hormone biosynthesis (ko00140);; Ovarian steroidogenesis (ko04913);; Aldosterone synthesis and secretion (ko04925)	[IE]	Lipid transport and metabolism;; Amino acid transport and metabolism	3-beta hydroxysteroid dehydrogenase/isomerase family;; NAD dependent epimerase/dehydratase family;; Male sterility protein;; GDP-mannose 4,6 dehydratase;; Polysaccharide biosynthesis protein;; NAD(P)H-binding;; RmlD substrate binding domain	3 beta-hydroxysteroid dehydrogenase/Delta 5--	M	Cell wall/membrane/envelope biogenesis	PREDICTED: 3 beta-hydroxysteroid dehydrogenase/Delta 5--	molecular function: catalytic activity (GO:0003824);; biological process: metabolic process (GO:0008152);; biological process: single-organism process (GO:0044699);; cellular component: membrane (GO:0016020);; cellular component: membrane part (GO:0044425);; cellular component: cell (GO:0005623);; cellular component: organelle (GO:0043226);; cellular component: organelle part (GO:0044422);; cellu…
ENSBMUG00000022311	COLEC12	0.500411	109	0.904378	174	0.668054	174	0.112444	31	0.082802	19	0.224497	52	0.000847308	-1.03593	down	[R]	General function prediction only	Cellular Component: collagen trimer (GO:0005581);; Biological Process: phagocytosis, recognition (GO:0006910);; Molecular Function: signaling pattern recognition receptor activity (GO:0008329);; Cellular Component: integral component of membrane (GO:0016021);; Molecular Function: low-density lipoprotein particle binding (GO:0030169);; Molecular Function: carbohydrate binding (GO:0030246);; Biolog…	K10062|0|bta:504741|K10062 collectin sub-family member 12 | (RefSeq) COLEC12; collectin subfamily member 12	Phagosome (ko04145)	--	--	Collagen triple helix repeat (20 copies);; Lectin C-type domain	Collectin-12 OS=Bos taurus OX=9913 GN=COLEC12 PE=2 SV=1	U	Intracellular trafficking, secretion, and vesicular transport	PREDICTED: collectin-12 [Bubalus bubalis]	cellular component: collagen trimer (GO:0005581);; cellular component: macromolecular complex (GO:0032991);; biological process: cellular process (GO:0009987);; biological process: single-organism process (GO:0044699);; molecular function: receptor activity (GO:0004872);; molecular function: molecular transducer activity (GO:0060089);; biological process: signaling (GO:0023052);; biological proce…
ENSBMUG00000022707	KTN1	46.4747	15084	35.9552	10287	52.7132	20470	16.9245	6812	20.0097	6701	14.2997	4955	1.08739e-09	-1.17247	down	--	--	Cellular Component: endoplasmic reticulum (GO:0005783);; Biological Process: microtubule-based movement (GO:0007018);; Cellular Component: integral component of membrane (GO:0016021);; Molecular Function: kinesin binding (GO:0019894);; Molecular Function: RNA binding (GO:0044822);;	K17975|0|bom:102272134|K17975 kinectin | (RefSeq) KTN1, Kinectin; kinectin 1	--	--	--	--	Kinectin OS=Vulpes vulpes OX=9627 GN=KTN1 PE=2 SV=1	U	Intracellular trafficking, secretion, and vesicular transport	PREDICTED: kinectin isoform X2 [Bos mutus]	cellular component: cell (GO:0005623);; cellular component: organelle (GO:0043226);; cellular component: cell part (GO:0044464);; biological process: cellular process (GO:0009987);; biological process: single-organism process (GO:0044699);; cellular component: membrane (GO:0016020);; cellular component: membrane part (GO:0044425);; molecular function: binding (GO:0005488)
Bos_mutus_newGene_8938	--	0.349252	204	1.1375	579	0.342026	257	0	0	0	0	0	0	4.14724e-14	-2.00281	down	--	--	--	--	--	--	--	--	--	--	--	--	--
Bos_mutus_newGene_93065	--	1.12524	1012	1.36419	342	1.26457	1191	0.266129	284	0.218954	202	0.204158	159	2.72773e-05	-1.209	down	--	--	Molecular Function: calcium ion binding (GO:0005509);; Cellular Component: cytoplasm (GO:0005737);; Biological Process: polyamine biosynthetic process (GO:0006596);; Biological Process: polyamine catabolic process (GO:0006598);; Biological Process: spermine metabolic process (GO:0008215);; Biological Process: spermidine metabolic process (GO:0008216);; Biological Process: putrescine metabolic pro…	--	--	--	--	--	--	S	Function unknown	PREDICTED: peroxisomal N(1)-acetyl-spermine/spermidine oxidase isoform X5 [Bos indicus]	molecular function: binding (GO:0005488);; cellular component: cell (GO:0005623);; cellular component: cell part (GO:0044464);; biological process: metabolic process (GO:0008152);; biological process: cellular process (GO:0009987);; molecular function: catalytic activity (GO:0003824);; biological process: single-organism process (GO:0044699);; biological process: biological regulation (GO:0065007)
Bos_mutus_newGene_26203	--	0.085428	67	0.258384	142	0.084542	79	0	0	0	0	0	0	7.36331e-07	-1.31784	down	--	--	--	--	--	--	--	--	--	--	--	--	--
ENSBMUG00000026576	CLK1	16.2057	2257	20.3293	2496	22.1721	3687	6.37724	1100	9.50962	1367	6.93593	1027	1.62433e-08	-1.12396	down	[T]	Signal transduction mechanisms	Molecular Function: protein serine/threonine kinase activity (GO:0004674);; Molecular Function: protein tyrosine kinase activity (GO:0004713);; Molecular Function: ATP binding (GO:0005524);; Cellular Component: nucleus (GO:0005634);; Biological Process: peptidyl-serine phosphorylation (GO:0018105);; Biological Process: peptidyl-threonine phosphorylation (GO:0018107);; Biological Process: peptidyl…	K08823|0|bom:102281600|K08823 CDC-like kinase [EC:2.7.12.1] | (RefSeq) CLK1; CDC like kinase 1	--	[T]	Signal transduction mechanisms	Protein kinase domain;; Protein tyrosine kinase	Dual specificity protein kinase CLK3 OS=Bos taurus OX=9913 GN=CLK3 PE=2 SV=1	T	Signal transduction mechanisms	PREDICTED: dual specificity protein kinase CLK1 isoform X1 [Bos taurus]	molecular function: catalytic activity (GO:0003824);; biological process: metabolic process (GO:0008152);; biological process: cellular process (GO:0009987);; molecular function: binding (GO:0005488);; cellular component: cell (GO:0005623);; cellular component: organelle (GO:0043226);; cellular component: cell part (GO:0044464);; biological process: single-organism process (GO:0044699);; biologic…
ENSBMUG00000014543	ENSBMUG00000014543	8.06898	2401	9.01814	2366	10.5326	3742	3.01251	1110	3.81516	1172	3.21536	1017	1.44845e-14	-1.26951	down	[L]	Replication, recombination and repair	Molecular Function: single-stranded DNA endodeoxyribonuclease activity (GO:0000014);; Biological Process: regulation of mitotic recombination (GO:0000019);; Biological Process: telomere maintenance via recombination (GO:0000722);; Biological Process: double-strand break repair via homologous recombination (GO:0000724);; Cellular Component: nuclear chromosome, telomeric region (GO:0000784);; Cellu…	K10866|0|bom:102272621|K10866 DNA repair protein RAD50 [EC:3.6.-.-] | (RefSeq) RAD50; RAD50 double strand break repair protein	Homologous recombination (ko03440);; Non-homologous end-joining (ko03450)	[L]	Replication, recombination and repair	AAA domain;; Rad50 zinc hook motif;; AAA domain, putative AbiEii toxin, Type IV TA system;; Putative exonuclease SbcCD, C subunit	--	L	Replication, recombination and repair	PREDICTED: DNA repair protein RAD50 [Bos mutus]	molecular function: catalytic activity (GO:0003824);; biological process: metabolic process (GO:0008152);; biological process: cellular process (GO:0009987);; biological process: biological regulation (GO:0065007);; biological process: single-organism process (GO:0044699);; biological process: cellular component organization or biogenesis (GO:0071840);; biological process: response to stimulus (G…
ENSBMUG00000013335	BRCA2	0.973294	740	2.07851	1393	1.8772	1701	0.313078	297	0.642595	509	0.356882	291	1.85497e-05	-1.19655	down	--	--	Biological Process: telomere maintenance via recombination (GO:0000722);; Biological Process: double-strand break repair via homologous recombination (GO:0000724);; Biological Process: oocyte maturation (GO:0001556);; Biological Process: inner cell mass cell proliferation (GO:0001833);; Molecular Function: protease binding (GO:0002020);; Molecular Function: single-stranded DNA binding (GO:0003697…	K08775|0|bom:102276437|K08775 breast cancer 2 susceptibility protein | (RefSeq) BRCA2; BRCA2, DNA repair associated	Homologous recombination (ko03440);; Fanconi anemia pathway (ko03460);; Pathways in cancer (ko05200);; Pancreatic cancer (ko05212)	[L]	Replication, recombination and repair	BRCA2, helical;; BRCA2 repeat;; BRCA2, oligonucleotide/oligosaccharide-binding, domain 3;; BRCA2, oligonucleotide/oligosaccharide-binding, domain 1;; Tower	Breast cancer type 2 susceptibility protein homolog OS=Felis catus OX=9685 GN=BRCA2 PE=2 SV=2	S	Function unknown	PREDICTED: LOW QUALITY PROTEIN: breast cancer type 2 susceptibility protein [Bos mutus]	biological process: metabolic process (GO:0008152);; biological process: cellular process (GO:0009987);; biological process: single-organism process (GO:0044699);; biological process: biological regulation (GO:0065007);; biological process: cellular component organization or biogenesis (GO:0071840);; biological process: response to stimulus (GO:0050896);; biological process: reproduction (GO:0000…
ENSBMUG00000024378	ENSBMUG00000024378	1.51866	88	1.37764	70	2.25656	155	0.350291	25	0.287069	18	0.098166	6	0.000950545	-1.00693	down	--	--	Cellular Component: chromatin (GO:0000785);; Cellular Component: nucleoplasm (GO:0005654);; Cellular Component: nucleolus (GO:0005730);; Biological Process: regulation of transcription from RNA polymerase II promoter (GO:0006357);; Biological Process: positive regulation of cell proliferation (GO:0008284);; Biological Process: positive regulation of gene expression (GO:0010628);; Molecular Functi…	K17045|1.40381e-34|bta:767875|K17045 high-mobility group nucleosome-binding domain-containing protein 5 | (RefSeq) HMGN5, NSBP1; high mobility group nucleosome binding domain 5	--	--	--	HMG14 and HMG17	--	K	Transcription	High mobility group nucleosome-binding domain-containing protein 5, partial [Bos mutus]	cellular component: cell (GO:0005623);; cellular component: macromolecular complex (GO:0032991);; cellular component: organelle (GO:0043226);; cellular component: organelle part (GO:0044422);; cellular component: cell part (GO:0044464);; biological process: biological regulation (GO:0065007);; molecular function: binding (GO:0005488)
ENSBMUG00000000973	SGO2	2.20117	721	3.2996	933	3.91324	1503	0.711743	293	1.18293	407	0.791902	272	3.79957e-07	-1.27078	down	--	--	Cellular Component: chromosome, centromeric region (GO:0000775);; Biological Process: meiotic sister chromatid cohesion, centromeric (GO:0051754);;	K11581|0|bom:102272852|K11581 shugoshin-like 2 | (RefSeq) SGO2, SGOL2; shugoshin 2	--	--	--	Shugoshin C terminus	--	S	Function unknown	PREDICTED: shugoshin-like 2 isoform X1 [Bos mutus]	cellular component: cell (GO:0005623);; cellular component: organelle (GO:0043226);; cellular component: organelle part (GO:0044422);; cellular component: cell part (GO:0044464);; biological process: reproduction (GO:0000003);; biological process: cellular process (GO:0009987);; biological process: single-organism process (GO:0044699);; biological process: cellular component organization or bioge…
ENSBMUG00000025382	C3	0.391632	178	0.606517	243	0.378223	209	1.94754	1086	4.21037	1958	0.925315	443	5.07977e-05	1.20136	up	[R]	General function prediction only	Biological Process: positive regulation of type IIa hypersensitivity (GO:0001798);; Biological Process: positive regulation of protein phosphorylation (GO:0001934);; Biological Process: positive regulation of activation of membrane attack complex (GO:0001970);; Molecular Function: endopeptidase inhibitor activity (GO:0004866);; Biological Process: fatty acid metabolic process (GO:0006631);; Biolo…	K03990|0|bom:102270836|K03990 complement component 3 | (RefSeq) C3; complement C3	Phagosome (ko04145);; Complement and coagulation cascades (ko04610);; Pertussis (ko05133);; Legionellosis (ko05134);; Leishmaniasis (ko05140);; Chagas disease (American trypanosomiasis) (ko05142);; Staphylococcus aureus infection (ko05150);; Tuberculosis (ko05152);; Herpes simplex infection (ko05168);; Viral carcinogenesis (ko05203);; Systemic lupus erythematosus (ko05322)	[O]	Posttranslational modification, protein turnover, chaperones	A-macroglobulin complement component;; A-macroglobulin receptor;; Alpha-2-macroglobulin family;; Alpha-2-macroglobulin family N-terminal region;; MG2 domain;; Alpha-macro-globulin thiol-ester bond-forming region;; Anaphylotoxin-like domain;; UNC-6/NTR/C345C module	Complement C3 OS=Bos taurus OX=9913 GN=C3 PE=1 SV=2	S	Function unknown	PREDICTED: complement C3 [Bos mutus]	biological process: biological regulation (GO:0065007);; molecular function: enzyme regulator activity (GO:0030234);; biological process: metabolic process (GO:0008152);; biological process: cellular process (GO:0009987);; biological process: single-organism process (GO:0044699);; biological process: immune system process (GO:0002376);; biological process: response to stimulus (GO:0050896);; mole…
Bos_mutus_newGene_62138	--	0.278947	138	0.274605	120	0.686634	404	0	0	0	0	0	0	8.49372e-12	-1.81731	down	--	--	--	K06592|4.84219e-27|chx:102173039|K06592 poliovirus receptor-related protein 3 | (RefSeq) NECTIN3; nectin cell adhesion molecule 3	Cell adhesion molecules (CAMs) (ko04514);; Adherens junction (ko04520)	--	--	--	--	U	Intracellular trafficking, secretion, and vesicular transport	PREDICTED: nectin-3 isoform X4 [Ovis aries]	--
ENSBMUG00000019030	GOLGA4	8.09959	3963	9.21141	3966	14.8289	8690	2.30534	1404	3.7433	1901	2.63056	1375	3.07682e-09	-1.40269	down	--	--	Biological Process: protein targeting to Golgi (GO:0000042);; Cellular Component: nucleoplasm (GO:0005654);; Cellular Component: Golgi apparatus (GO:0005794);; Biological Process: Golgi to plasma membrane protein transport (GO:0043001);; Biological Process: positive regulation of axon extension (GO:0045773);; Molecular Function: GTPase binding (GO:0051020);; Cellular Component: extracellular exos…	K20283|0|bom:102278240|K20283 golgin subfamily A member 4 | (RefSeq) GOLGA4; golgin A4	--	--	--	GRIP domain	--	U	Intracellular trafficking, secretion, and vesicular transport	PREDICTED: LOW QUALITY PROTEIN: golgin subfamily A member 4 [Bos mutus]	biological process: single-organism process (GO:0044699);; biological process: localization (GO:0051179);; cellular component: cell (GO:0005623);; cellular component: organelle (GO:0043226);; cellular component: organelle part (GO:0044422);; cellular component: cell part (GO:0044464);; biological process: cellular component organization or biogenesis (GO:0071840);; biological process: cellular pr…
ENSBMUG00000005425	ABCB1	2.22766	493	2.05569	413	1.66681	454	4.93994	1394	6.2976	1437	3.51109	850	5.10598e-06	1.06803	up	[V]	Defense mechanisms	Biological Process: G2/M transition of mitotic cell cycle (GO:0000086);; Biological Process: antigen processing and presentation of exogenous protein antigen via MHC class Ib, TAP-dependent (GO:0002481);; Biological Process: antigen processing and presentation of endogenous peptide antigen via MHC class I via ER pathway, TAP-dependent (GO:0002485);; Biological Process: antigen processing and pres…	K05658|0|bom:102267113|K05658 ATP-binding cassette, subfamily B (MDR/TAP), member 1 [EC:3.6.3.44] | (RefSeq) multidrug resistance protein 1	ABC transporters (ko02010);; Bile secretion (ko04976);; MicroRNAs in cancer (ko05206)	[Q]	Secondary metabolites biosynthesis, transport and catabolism	ABC transporter transmembrane region;; ABC transporter	Bile salt export pump OS=Oryctolagus cuniculus OX=9986 GN=ABCB11 PE=2 SV=1	V	Defense mechanisms	PREDICTED: multidrug resistance protein 1, partial [Bos mutus]	biological process: cellular process (GO:0009987);; biological process: single-organism process (GO:0044699);; biological process: immune system process (GO:0002376);; biological process: biological regulation (GO:0065007);; molecular function: binding (GO:0005488);; cellular component: cell (GO:0005623);; cellular component: cell part (GO:0044464);; cellular component: membrane (GO:0016020);; ce…
ENSBMUG00000014231	BBS12	0.691638	112	0.733003	104	0.465063	90	2.26294	451	2.18456	363	1.75707	301	1.76154e-07	1.29356	up	--	--	--	K19402|0|bom:102285175|K19402 Bardet-Biedl syndrome 12 protein | (RefSeq) BBS12; Bardet-Biedl syndrome 12	--	--	--	TCP-1/cpn60 chaperonin family	Bardet-Biedl syndrome 12 protein homolog OS=Pongo abelii OX=9601 GN=BBS12 PE=2 SV=2	O	Posttranslational modification, protein turnover, chaperones	Bardet-Biedl syndrome 12 protein-like protein, partial [Bos mutus]	--
ENSBMUG00000002322	CLK4	5.3565	1091	7.45472	1324	8.33361	1527	2.71266	664	3.02979	584	2.91038	591	2.74702e-11	-1.06552	down	[T]	Signal transduction mechanisms	Molecular Function: protein serine/threonine kinase activity (GO:0004674);; Molecular Function: protein tyrosine kinase activity (GO:0004713);; Molecular Function: ATP binding (GO:0005524);; Cellular Component: nucleus (GO:0005634);; Biological Process: peptidyl-tyrosine phosphorylation (GO:0018108);; Biological Process: regulation of RNA splicing (GO:0043484);; Biological Process: protein autoph…	K08823|0|bta:529633|K08823 CDC-like kinase [EC:2.7.12.1] | (RefSeq) CLK4; CDC like kinase 4	--	[T]	Signal transduction mechanisms	Protein kinase domain;; Protein tyrosine kinase	Dual specificity protein kinase CLK3 OS=Bos taurus OX=9913 GN=CLK3 PE=2 SV=1	T	Signal transduction mechanisms	dual specificity protein kinase CLK4 [Bos taurus]	molecular function: catalytic activity (GO:0003824);; biological process: metabolic process (GO:0008152);; biological process: cellular process (GO:0009987);; molecular function: binding (GO:0005488);; cellular component: cell (GO:0005623);; cellular component: organelle (GO:0043226);; cellular component: cell part (GO:0044464);; biological process: single-organism process (GO:0044699);; biologic…
Bos_mutus_newGene_93022	--	0.288254	160	1.06214	610	0.124294	164	0	0	0	0	0.000911	2	5.98232e-07	-1.32456	down	--	--	--	--	--	--	--	--	--	--	--	--	--
ENSBMUG00000021983	ESCO1	3.28511	836	4.24107	950	4.85275	1475	1.26343	398	1.9789	520	1.12034	303	7.6045e-06	-1.11086	down	--	--	Cellular Component: chromatin (GO:0000785);; Biological Process: regulation of DNA replication (GO:0006275);; Biological Process: sister chromatid cohesion (GO:0007062);; Molecular Function: transferase activity (GO:0016740);; Biological Process: post-translational protein acetylation (GO:0034421);;	K11268|0|bom:102284153|K11268 N-acetyltransferase [EC:2.3.1.-] | (RefSeq) ESCO1; establishment of sister chromatid cohesion N-acetyltransferase 1	--	[L]	Replication, recombination and repair	ESCO1/2 acetyl-transferase;; zinc-finger of acetyl-transferase ESCO	--	S	Function unknown	PREDICTED: N-acetyltransferase ESCO1 [Bos mutus]	cellular component: cell (GO:0005623);; cellular component: macromolecular complex (GO:0032991);; cellular component: organelle (GO:0043226);; cellular component: organelle part (GO:0044422);; cellular component: cell part (GO:0044464);; biological process: biological regulation (GO:0065007);; biological process: cellular process (GO:0009987);; biological process: single-organism process (GO:0044…
ENSBMUG00000016640	BMP7	0.706281	97	1.97128	237	1.10746	181	0.1962	34	0.234722	34	0.170425	25	2.66203e-05	-1.23561	down	--	--	--	K16621|0|bta:540595|K16621 bone morphogenetic protein 7 | (RefSeq) BMP7; bone morphogenetic protein 7	Cytokine-cytokine receptor interaction (ko04060);; TGF-beta signaling pathway (ko04350);; Axon guidance (ko04360);; Hippo signaling pathway (ko04390)	[T]	Signal transduction mechanisms	TGF-beta propeptide;; Transforming growth factor beta like domain	Bone morphogenetic protein 7 (Fragment) OS=Canis lupus familiaris OX=9615 GN=BMP7 PE=2 SV=1	O	Posttranslational modification, protein turnover, chaperones	PREDICTED: bone morphogenetic protein 7 isoform X2 [Tursiops truncatus]	--
ENSBMUG00000005456	MMP9	0.03584	6	0.054635	8	0.00722	2	1.06555	214	0.471047	79	0.724765	125	7.2118e-07	1.3717	up	[O]	Posttranslational modification, protein turnover, chaperones	Biological Process: skeletal system development (GO:0001501);; Biological Process: ossification (GO:0001503);; Biological Process: positive regulation of protein phosphorylation (GO:0001934);; Molecular Function: metalloendopeptidase activity (GO:0004222);; Cellular Component: proteinaceous extracellular matrix (GO:0005578);; Cellular Component: extracellular space (GO:0005615);; Biological Proce…	K01403|0|bom:102273141|K01403 matrix metalloproteinase-9 (gelatinase B) [EC:3.4.24.35] | (RefSeq) MMP9; matrix metallopeptidase 9	Endocrine resistance (ko01522);; TNF signaling pathway (ko04668);; Leukocyte transendothelial migration (ko04670);; Estrogen signaling pathway (ko04915);; Hepatitis B (ko05161);; Pathways in cancer (ko05200);; Transcriptional misregulation in cancer (ko05202);; Proteoglycans in cancer (ko05205);; MicroRNAs in cancer (ko05206);; Bladder cancer (ko05219)	[OW]	Posttranslational modification, protein turnover, chaperones;; Extracellular structures	Matrixin;; Fibronectin type II domain;; Hemopexin;; Putative peptidoglycan binding domain;; PT repeat	Matrix metalloproteinase-9 OS=Bos taurus OX=9913 GN=MMP9 PE=2 SV=1	O	Posttranslational modification, protein turnover, chaperones	PREDICTED: matrix metalloproteinase-9 [Bos mutus]	biological process: multicellular organismal process (GO:0032501);; biological process: developmental process (GO:0032502);; biological process: single-organism process (GO:0044699);; biological process: biological regulation (GO:0065007);; molecular function: catalytic activity (GO:0003824);; biological process: metabolic process (GO:0008152);; cellular component: extracellular region (GO:000557…
ENSBMUG00000006682	ENSBMUG00000006682	1.14152	258	1.37385	268	1.85367	490	0.158241	45	0.36004	82	0.183939	45	4.90848e-08	-1.50277	down	[R]	General function prediction only	--	K09228|0|bta:618456|K09228 KRAB domain-containing zinc finger protein | (RefSeq) ZNF208, ZNF91; zinc finger protein 271	--	[R]	General function prediction only	Zinc-finger double domain;; Zinc finger, C2H2 type;; C2H2-type zinc finger;; C2H2-type zinc finger;; Zinc ribbon domain;; BolA-like protein;; Zinc-finger double-stranded RNA-binding;; KRAB box	Zinc finger protein 271 OS=Pongo abelii OX=9601 GN=ZNF271 PE=2 SV=1	S	Function unknown	PREDICTED: zinc finger protein 271 [Bos taurus]	--
ENSBMUG00000007513	ENSBMUG00000007513	2.48588	743	3.44872	1015	3.10307	1315	1.20091	358	1.12723	363	0.897582	272	1.10248e-10	-1.3774	down	--	--	Molecular Function: DNA binding (GO:0003677);; Biological Process: regulation of transcription from RNA polymerase II promoter (GO:0006357);;	--	--	--	--	Domain of unknown function (DUF4553)	--	S	Function unknown	PREDICTED: ligand-dependent nuclear receptor corepressor-like protein isoform X2 [Bison bison bison]	molecular function: binding (GO:0005488);; biological process: biological regulation (GO:0065007)
Bos_mutus_newGene_34429	--	3.84767	4106	5.62213	5741	2.75708	3997	0.942283	1209	2.0656	1801	1.67511	1007	3.76243e-08	-1.36761	down	--	--	Biological Process: detection of chemical stimulus involved in sensory perception of bitter taste (GO:0001580);; Molecular Function: actin binding (GO:0003779);; Molecular Function: RNA-directed DNA polymerase activity (GO:0003964);; Molecular Function: G-protein coupled receptor activity (GO:0004930);; Biological Process: RNA-dependent DNA biosynthetic process (GO:0006278);; Biological Process: …	K08474|4.39027e-29|bta:664647|K08474 taste receptor type 2 | (RefSeq) T2R65A; bitter taste receptor Bota-T2R65A	--	--	--	--	--	--	--	reverse transcriptase-like [Bos taurus]	biological process: multicellular organismal process (GO:0032501);; biological process: single-organism process (GO:0044699);; biological process: response to stimulus (GO:0050896);; molecular function: binding (GO:0005488);; molecular function: catalytic activity (GO:0003824);; biological process: metabolic process (GO:0008152);; biological process: cellular process (GO:0009987);; molecular func…
Bos_mutus_newGene_76481	--	0.144022	65	0.600975	238	0.440199	236	0	0	0	0	0	0	3.24824e-08	-1.46986	down	--	--	Molecular Function: RNA-directed DNA polymerase activity (GO:0003964);; Molecular Function: endonuclease activity (GO:0004519);; Biological Process: RNA-dependent DNA biosynthetic process (GO:0006278);; Biological Process: nucleic acid phosphodiester bond hydrolysis (GO:0090305);;	--	--	--	--	--	LINE-1 reverse transcriptase homolog OS=Nycticebus coucang OX=9470 PE=3 SV=1	S	Function unknown	endonuclease/reverse transcriptase [Sus scrofa]	molecular function: catalytic activity (GO:0003824);; biological process: metabolic process (GO:0008152);; biological process: cellular process (GO:0009987)
ENSBMUG00000015415	MS4A8	0.273773	35	0.339741	38	0.240674	37	2.30748	362	5.32301	696	1.30469	176	1.55159e-07	1.47827	up	--	--	Cellular Component: integral component of membrane (GO:0016021);;	--	--	--	--	CD20-like family;; dUTPase	Membrane-spanning 4-domains subfamily A member 18 OS=Bos taurus OX=9913 GN=MS4A18 PE=2 SV=1	S	Function unknown	Membrane-spanning 4-domains subfamily A member 8A, partial [Bos mutus]	cellular component: membrane (GO:0016020);; cellular component: membrane part (GO:0044425)
Bos_mutus_newGene_53243	--	0.610134	142	1.72124	346	1.1981	324	0.188079	13	0.379085	29	0.311383	47	2.12269e-05	-1.23202	down	--	--	--	--	--	--	--	--	--	--	--	hypothetical protein CB1_000394036 [Camelus ferus]	--
ENSBMUG00000024659	NTS	6.70373	511	14.4262	969	6.87696	626	29.0279	2740	58.0475	4566	23.1179	1873	8.70391e-06	1.25513	up	--	--	Molecular Function: neuropeptide hormone activity (GO:0005184);; Cellular Component: extracellular region (GO:0005576);; Cellular Component: transport vesicle (GO:0030133);; Cellular Component: axon terminus (GO:0043679);; Biological Process: regulation of blood vessel size (GO:0050880);;	K05235|7.91535e-121|bta:280881|K05235 neurotensin | (RefSeq) NTS; neurotensin	--	--	--	Neurotensin/neuromedin N precursor	Neurotensin/neuromedin N OS=Bos taurus OX=9913 GN=NTS PE=1 SV=3	O	Posttranslational modification, protein turnover, chaperones	neurotensin/neuromedin N precursor [Bos taurus]	molecular function: binding (GO:0005488);; cellular component: extracellular region (GO:0005576);; cellular component: cell (GO:0005623);; cellular component: organelle (GO:0043226);; cellular component: cell part (GO:0044464);; biological process: multicellular organismal process (GO:0032501);; biological process: single-organism process (GO:0044699);; biological process: biological regulation (…
ENSBMUG00000023176	CEP290	0.702683	396	1.59584	791	1.59392	1070	0.212809	149	0.431834	251	0.291294	175	2.04402e-05	-1.21759	down	--	--	--	K16533|0|bom:102280284|K16533 centrosomal protein CEP290 | (RefSeq) CEP290; centrosomal protein 290	--	--	--	Coiled-coil region of centrosome protein CE290	Centrosomal protein of 290 kDa (Fragment) OS=Bos taurus OX=9913 GN=CEP290 PE=1 SV=2	Z	Cytoskeleton	PREDICTED: centrosomal protein of 290 kDa [Bos mutus]	--
ENSBMUG00000022566	MATN2	3.32903	725	2.23378	429	3.38173	879	1.04125	281	0.911034	205	1.3068	303	2.61828e-05	-1.06794	down	--	--	--	--	--	[T]	Signal transduction mechanisms	von Willebrand factor type A domain;; Coagulation Factor Xa inhibitory site;; Complement Clr-like EGF-like;; Calcium-binding EGF domain;; von Willebrand factor type A domain;; EGF-like domain;; Trimeric coiled-coil oligomerisation domain of matrilin;; EGF domain;; Human growth factor-like EGF	Fibrillin-1 OS=Bos taurus OX=9913 GN=FBN1 PE=1 SV=2	S	Function unknown	PREDICTED: LOW QUALITY PROTEIN: matrilin-2 [Bos mutus]	--
ENSBMUG00000023544	BDP1	7.64121	5981	9.5078	6560	10.5269	9838	3.2573	3158	4.16432	3365	2.87331	2391	1.35661e-11	-1.213	down	--	--	--	K15198|0|bta:519320|K15198 transcription factor TFIIIB component B'' | (RefSeq) BDP1; B double prime 1, subunit of RNA polymerase III transcription initiation factor IIIB	--	[K]	Transcription	Myb DNA-binding like;; Domain of unknown function (DUF4406);; Protein of unknown function (DUF1392);; Protein of unknown function (DUF1392)	--	K	Transcription	PREDICTED: transcription factor TFIIIB component B&apos;&apos; homolog isoform X1 [Bison bison bison]	--
ENSBMUG00000003113	PPIG	8.00095	1368	7.66313	1155	10.3803	2120	3.12609	662	4.3282	764	3.24001	589	8.13504e-07	-1.04193	down	[O]	Posttranslational modification, protein turnover, chaperones	--	K09566|0|bom:102273552|K09566 peptidyl-prolyl isomerase G (cyclophilin G) [EC:5.2.1.8] | (RefSeq) PPIG; peptidylprolyl isomerase G	--	[O]	Posttranslational modification, protein turnover, chaperones	Cyclophilin type peptidyl-prolyl cis-trans isomerase/CLD	Peptidyl-prolyl cis-trans isomerase D OS=Bos taurus OX=9913 GN=PPID PE=1 SV=6	O	Posttranslational modification, protein turnover, chaperones	PREDICTED: peptidyl-prolyl cis-trans isomerase G [Bos indicus]	--
Bos_mutus_newGene_6169	--	1.21152	681	1.27955	634	2.21278	1485	0	0	0	0	0	0	2.08933e-69	-4.214	down	--	--	--	--	--	--	--	--	--	L	Replication, recombination and repair	PREDICTED: LOW QUALITY PROTEIN: putative inactive deoxyuridine 5&apos;-triphosphate nucleotidohydrolase-like protein FLJ16323 [Hipposideros armiger]	--
ENSBMUG00000017086	ENSBMUG00000017086	1.30159	335	1.69391	384	1.82079	559	0.617149	197	0.736029	196	0.457305	125	6.77547e-05	-1.02479	down	[R]	General function prediction only	--	K09228|0|bom:102275756|K09228 KRAB domain-containing zinc finger protein | (RefSeq) ZNF674; zinc finger protein 674	--	[R]	General function prediction only	Zinc-finger double domain;; Zinc finger, C2H2 type;; C2H2-type zinc finger;; KRAB box;; C2H2-type zinc finger;; Zinc-finger double-stranded RNA-binding	Zinc finger protein 182 OS=Pongo abelii OX=9601 GN=ZNF182 PE=2 SV=1	S	Function unknown	PREDICTED: zinc finger protein 674 [Bos mutus]	--
Bos_mutus_newGene_21649	--	2.62845	4683	2.65912	3343	3.07675	6074	0.124966	436	0.345232	855	0.072187	198	0.00018752	-1.09292	down	--	--	Biological Process: detection of chemical stimulus involved in sensory perception of bitter taste (GO:0001580);; Molecular Function: nucleic acid binding (GO:0003676);; Molecular Function: RNA-directed DNA polymerase activity (GO:0003964);; Molecular Function: G-protein coupled receptor activity (GO:0004930);; Molecular Function: phospholipid binding (GO:0005543);; Cellular Component: proteinaceo…	K09228|5.06659e-39|bta:100138479|K09228 KRAB domain-containing zinc finger protein | (RefSeq) zinc finger protein 510	--	--	--	--	--	--	--	reverse transcriptase-like [Bos taurus]	biological process: multicellular organismal process (GO:0032501);; biological process: single-organism process (GO:0044699);; biological process: response to stimulus (GO:0050896);; molecular function: binding (GO:0005488);; molecular function: catalytic activity (GO:0003824);; biological process: metabolic process (GO:0008152);; biological process: cellular process (GO:0009987);; molecular func…
Bos_mutus_newGene_79136	--	0.27313	33	0.624021	60	0.274723	40	1.34806	188	1.47952	203	0.944806	134	0.00101298	1.01922	up	--	--	--	--	--	[S]	Function unknown	HEAT repeat;; HEAT-like repeat	Maestro heat-like repeat-containing protein family member 1 OS=Bos taurus OX=9913 GN=MROH1 PE=2 SV=1	S	Function unknown	PREDICTED: maestro heat-like repeat-containing protein family member 1 [Bos mutus]	--
ENSBMUG00000000395	ADGRD1	1.33105	511	0.868918	289	1.22301	529	0.62874	160	0.240979	106	0.409161	176	1.72359e-05	-1.15534	down	--	--	Molecular Function: G-protein coupled receptor activity (GO:0004930);; Cellular Component: plasma membrane (GO:0005886);; Biological Process: cell surface receptor signaling pathway (GO:0007166);; Biological Process: positive regulation of adenylate cyclase activity involved in G-protein coupled receptor signaling pathway (GO:0010579);; Cellular Component: integral component of membrane (GO:00160…	K08465|0|bom:102281968|K08465 G protein-coupled receptor 133 | (RefSeq) ADGRD1, GPR133; adhesion G protein-coupled receptor D1	--	[T]	Signal transduction mechanisms	7 transmembrane receptor (Secretin family);; Concanavalin A-like lectin/glucanases superfamily;; GPCR proteolysis site, GPS, motif;; Slime mold cyclic AMP receptor	Adhesion G-protein coupled receptor D1 OS=Bos taurus OX=9913 GN=ADGRD1 PE=2 SV=1	S	Function unknown	PREDICTED: adhesion G-protein coupled receptor D1 [Bos mutus]	molecular function: receptor activity (GO:0004872);; molecular function: molecular transducer activity (GO:0060089);; biological process: cellular process (GO:0009987);; biological process: signaling (GO:0023052);; biological process: single-organism process (GO:0044699);; biological process: response to stimulus (GO:0050896);; biological process: biological regulation (GO:0065007);; cellular com…
ENSBMUG00000007745	SEMA3D	2.07522	522	2.38898	530	3.91473	1175	0.343216	107	0.906957	236	0.7103	190	3.71591e-05	-1.19742	down	--	--	Biological Process: neural crest cell migration (GO:0001755);; Cellular Component: extracellular space (GO:0005615);; Cellular Component: integral component of membrane (GO:0016021);; Molecular Function: semaphorin receptor binding (GO:0030215);; Biological Process: positive regulation of cell migration (GO:0030335);; Molecular Function: neuropilin binding (GO:0038191);; Molecular Function: chemo…	K06840|0|bom:102270198|K06840 semaphorin 3 | (RefSeq) SEMA3D; semaphorin 3D	Axon guidance (ko04360)	[T]	Signal transduction mechanisms	Sema domain	Semaphorin-3C OS=Bos taurus OX=9913 GN=SEMA3C PE=2 SV=1	S	Function unknown	PREDICTED: semaphorin-3D [Bos mutus]	biological process: cellular process (GO:0009987);; biological process: locomotion (GO:0040011);; biological process: single-organism process (GO:0044699);; biological process: localization (GO:0051179);; cellular component: extracellular region (GO:0005576);; cellular component: extracellular region part (GO:0044421);; cellular component: membrane (GO:0016020);; cellular component: membrane part…
Bos_mutus_newGene_36854	--	1.24108	1170	2.12565	1771	1.56545	1749	0.608591	704	0.699533	578	0.554501	552	8.65125e-10	-1.22221	down	--	--	--	--	--	--	--	--	--	--	--	collagen alpha-1(III) chain-like [Physeter catodon]	--
ENSBMUG00000017919	ODF2L	5.21746	704	7.15236	855	7.50113	1218	1.91203	322	3.31247	465	1.31587	191	0.000315491	-1.03384	down	--	--	Cellular Component: centrosome (GO:0005813);;	--	--	--	--	--	Outer dense fiber protein 2-like OS=Bos taurus OX=9913 GN=ODF2L PE=2 SV=1	Z	Cytoskeleton	PREDICTED: LOW QUALITY PROTEIN: outer dense fiber protein 2-like [Bubalus bubalis]	cellular component: cell (GO:0005623);; cellular component: organelle (GO:0043226);; cellular component: organelle part (GO:0044422);; cellular component: cell part (GO:0044464)
ENSBMUG00000019102	CCDC186	6.30566	1654	6.26107	1452	9.44824	2940	1.26735	411	2.41266	659	1.27478	372	1.35133e-09	-1.5029	down	--	--	--	--	--	[S]	Function unknown	--	Coiled-coil domain-containing protein 186 (Fragment) OS=Pongo abelii OX=9601 GN=CCDC186 PE=2 SV=2	S	Function unknown	hypothetical protein M91_19431, partial [Bos mutus]	--
ENSBMUG00000016163	N4BP2	6.84342	2744	10.103	3571	10.9704	5252	2.93586	1458	5.09851	2110	2.80488	1196	5.93081e-05	-1.00992	down	[J]	Translation, ribosomal structure and biogenesis	--	K15720|0|bom:102284906|K15720 NEDD4-binding protein 2 [EC:3.-.-.-] | (RefSeq) N4BP2; NEDD4 binding protein 2	--	[L]	Replication, recombination and repair	Domain of unknown function (DUF1771);; AAA domain;; Smr domain;; CUE domain	NEDD4-binding protein 2-like 1 OS=Bos taurus OX=9913 GN=N4BP2L1 PE=2 SV=1	S	Function unknown	PREDICTED: NEDD4-binding protein 2 [Bos mutus]	--
ENSBMUG00000023674	PIBF1	3.33987	732	3.8343	741	3.52466	923	1.74117	473	1.27883	290	1.431	334	1.50174e-08	-1.06192	down	--	--	--	K16538|0|bom:102285519|K16538 progesterone-induced-blocking factor 1 | (RefSeq) PIBF1; progesterone immunomodulatory binding factor 1	--	--	--	--	--	S	Function unknown	PREDICTED: progesterone-induced-blocking factor 1 [Bos mutus]	--
ENSBMUG00000006360	TRIP11	11.4178	5758	10.6868	4751	14.8668	8952	3.47056	2168	5.04117	2622	2.82185	1513	6.62706e-10	-1.34646	down	--	--	--	--	--	--	--	--	--	S	Function unknown	PREDICTED: thyroid receptor-interacting protein 11 [Bos mutus]	--
ENSBMUG00000002473	AKAP9	4.5977	4063	6.91157	5384	7.38164	7789	1.62535	1779	3.15622	2879	1.42241	1336	2.04402e-05	-1.12273	down	--	--	--	K16551|0|bom:102284470|K16551 A-kinase anchor protein 9 | (RefSeq) AKAP9; A-kinase anchoring protein 9	--	--	--	Pericentrin-AKAP-450 domain of centrosomal targeting protein	A-kinase anchor protein 9 (Fragment) OS=Oryctolagus cuniculus OX=9986 GN=AKAP9 PE=2 SV=2	S	Function unknown	PREDICTED: LOW QUALITY PROTEIN: A-kinase anchor protein 9 [Bos mutus]	--
ENSBMUG00000022062	ROCK1	14.0847	5806	16.2825	5916	18.6207	9165	5.60396	2861	7.56905	3221	5.78117	2533	3.69112e-12	-1.18182	down	[T]	Signal transduction mechanisms	Cellular Component: ruffle (GO:0001726);; Biological Process: apical constriction (GO:0003383);; Molecular Function: protein serine/threonine kinase activity (GO:0004674);; Molecular Function: ATP binding (GO:0005524);; Cellular Component: cytoskeleton (GO:0005856);; Cellular Component: plasma membrane (GO:0005886);; Biological Process: protein phosphorylation (GO:0006468);; Biological Process: I…	K04514|0|bom:102284712|K04514 Rho-associated protein kinase 1 [EC:2.7.11.1] | (RefSeq) ROCK1; Rho associated coiled-coil containing protein kinase 1	cGMP-PKG signaling pathway (ko04022);; cAMP signaling pathway (ko04024);; Chemokine signaling pathway (ko04062);; Sphingolipid signaling pathway (ko04071);; Vascular smooth muscle contraction (ko04270);; TGF-beta signaling pathway (ko04350);; Axon guidance (ko04360);; Focal adhesion (ko04510);; Platelet activation (ko04611);; Leukocyte transendothelial migration (ko04670);; Regulation of actin cy…	[T]	Signal transduction mechanisms	Protein kinase domain;; Protein tyrosine kinase;; Rho Binding;; PH domain	Rho-associated protein kinase 1 OS=Oryctolagus cuniculus OX=9986 GN=ROCK1 PE=1 SV=1	T	Signal transduction mechanisms	PREDICTED: rho-associated protein kinase 1 [Bos mutus]	cellular component: cell (GO:0005623);; cellular component: cell part (GO:0044464);; biological process: cellular process (GO:0009987);; biological process: single-organism process (GO:0044699);; molecular function: catalytic activity (GO:0003824);; biological process: metabolic process (GO:0008152);; molecular function: binding (GO:0005488);; cellular component: organelle (GO:0043226);; cellular…
Bos_mutus_newGene_99794	--	6.07436	14684	10.219	18679	10.7146	24805	2.34215	4467	3.78674	8390	2.88778	4999	6.81846e-08	-1.30721	down	--	--	Biological Process: detection of chemical stimulus involved in sensory perception of bitter taste (GO:0001580);; Molecular Function: nucleic acid binding (GO:0003676);; Molecular Function: RNA-directed DNA polymerase activity (GO:0003964);; Molecular Function: G-protein coupled receptor activity (GO:0004930);; Molecular Function: phospholipid binding (GO:0005543);; Cellular Component: intracellul…	K09228|1.96143e-35|bta:100138479|K09228 KRAB domain-containing zinc finger protein | (RefSeq) zinc finger protein 510	--	--	--	--	--	--	--	reverse transcriptase-like [Bos taurus]	biological process: multicellular organismal process (GO:0032501);; biological process: single-organism process (GO:0044699);; biological process: response to stimulus (GO:0050896);; molecular function: binding (GO:0005488);; molecular function: catalytic activity (GO:0003824);; biological process: metabolic process (GO:0008152);; biological process: cellular process (GO:0009987);; molecular func…
Bos_mutus_newGene_18147	--	0.202	313	0.437831	598	0.316122	585	0	0	0	0	0	0	3.60086e-45	-3.49171	down	--	--	Biological Process: positive regulation of cytokine-mediated signaling pathway (GO:0001961);; Molecular Function: receptor binding (GO:0005102);; Cellular Component: peroxisome (GO:0005777);; Biological Process: regulation of transcription, DNA-templated (GO:0006355);; Biological Process: putrescine biosynthetic process (GO:0009446);; Biological Process: putrescine catabolic process (GO:0009447);…	--	--	--	--	--	--	S	Function unknown	PREDICTED: peroxisomal N(1)-acetyl-spermine/spermidine oxidase isoform X1 [Bos taurus]	biological process: biological regulation (GO:0065007);; molecular function: binding (GO:0005488);; cellular component: cell (GO:0005623);; cellular component: organelle (GO:0043226);; cellular component: cell part (GO:0044464);; biological process: metabolic process (GO:0008152);; biological process: cellular process (GO:0009987);; molecular function: catalytic activity (GO:0003824);; biological…
Bos_mutus_newGene_58904	--	31.6096	8406	13.303	3119	26.1368	8300	0	0	0	0	0	0	1.54804e-17	-2.24511	down	--	--	--	--	--	--	--	--	--	--	--	--	--
Bos_mutus_newGene_52121	--	1.19807	269	1.66329	327	1.58011	482	0.625298	156	0.467084	108	0.563398	128	1.75941e-06	-1.16493	down	--	--	--	--	--	--	--	--	--	--	--	--	--
ENSBMUG00000017990	ROCK2	47.3161	14710	50.8479	13935	65.439	24294	20.959	8070	28.8841	9270	19.0301	6289	1.66756e-07	-1.03538	down	[T]	Signal transduction mechanisms	--	K17388|0|bta:282041|K17388 Rho-associated protein kinase 2 [EC:2.7.11.1] | (RefSeq) ROCK2, ROCK-II; Rho associated coiled-coil containing protein kinase 2	cGMP-PKG signaling pathway (ko04022);; cAMP signaling pathway (ko04024);; Chemokine signaling pathway (ko04062);; Sphingolipid signaling pathway (ko04071);; Vascular smooth muscle contraction (ko04270);; Wnt signaling pathway (ko04310);; Axon guidance (ko04360);; Focal adhesion (ko04510);; Platelet activation (ko04611);; Leukocyte transendothelial migration (ko04670);; Regulation of actin cytoske…	[T]	Signal transduction mechanisms	Protein kinase domain;; Protein tyrosine kinase;; Rho Binding;; PH domain	Rho-associated protein kinase 2 OS=Bos taurus OX=9913 GN=ROCK2 PE=1 SV=1	T	Signal transduction mechanisms	Rho-associated protein kinase 2, partial [Bos mutus]	--
ENSBMUG00000017408	ESF1	9.57542	2325	6.57945	1407	9.84753	2856	3.06579	922	2.89764	727	2.2609	584	3.06926e-10	-1.33297	down	--	--	--	--	--	[S]	Function unknown	NUC153 domain	--	S	Function unknown	PREDICTED: ESF1 homolog [Bos mutus]	--
Bos_mutus_newGene_28739	--	2.97513	634	3.47929	654	3.3115	843	0.163156	45	0.171945	39	0.470782	108	4.14724e-14	-1.99888	down	--	--	--	--	--	--	--	--	--	--	--	--	--
Bos_mutus_newGene_14397	--	1.01466	1212	1.29988	1499	1.86495	3057	0.538961	438	0.67534	713	0.56894	364	3.48697e-06	-1.26947	down	--	--	Molecular Function: transcription factor activity, sequence-specific DNA binding (GO:0003700);; Biological Process: regulation of transcription, DNA-templated (GO:0006355);; Biological Process: response to osmotic stress (GO:0006970);;	--	--	[K]	Transcription	--	--	S	Function unknown	PREDICTED: TSC22 domain family protein 2, partial [Bos mutus]	molecular function: nucleic acid binding transcription factor activity (GO:0001071);; biological process: biological regulation (GO:0065007);; biological process: response to stimulus (GO:0050896)
Bos_mutus_newGene_81884	--	0.865631	2650	1.49268	4808	1.16352	3979	0.201388	661	0.529502	696	0.072517	255	6.10612e-13	-1.86255	down	--	--	--	--	--	--	--	--	--	--	--	--	--
ENSBMUG00000017756	SMC3	8.63857	3126	10.347	3301	11.8973	5141	3.42095	1533	5.02526	1877	3.41254	1313	1.38863e-08	-1.13689	down	[D]	Cell cycle control, cell division, chromosome partitioning	Cellular Component: chromosome, centromeric region (GO:0000775);; Cellular Component: chromatin (GO:0000785);; Cellular Component: lateral element (GO:0000800);; Cellular Component: spindle pole (GO:0000922);; Molecular Function: chromatin binding (GO:0003682);; Molecular Function: ATP binding (GO:0005524);; Cellular Component: nucleoplasm (GO:0005654);; Cellular Component: cytoplasm (GO:0005737)…	K06669|0|umr:103657014|K06669 structural maintenance of chromosome 3 (chondroitin sulfate proteoglycan 6) | (RefSeq) SMC3; structural maintenance of chromosomes 3	Cell cycle (ko04110);; Oocyte meiosis (ko04114)	[D]	Cell cycle control, cell division, chromosome partitioning	RecF/RecN/SMC N terminal domain;; SMC proteins Flexible Hinge Domain;; AAA ATPase domain;; AAA domain, putative AbiEii toxin, Type IV TA system;; AAA domain	Structural maintenance of chromosomes protein 3 OS=Pongo abelii OX=9601 GN=SMC3 PE=2 SV=1	D	Cell cycle control, cell division, chromosome partitioning	PREDICTED: structural maintenance of chromosomes protein 3 [Elephantulus edwardii]	cellular component: cell (GO:0005623);; cellular component: organelle (GO:0043226);; cellular component: organelle part (GO:0044422);; cellular component: cell part (GO:0044464);; cellular component: macromolecular complex (GO:0032991);; cellular component: membrane-enclosed lumen (GO:0031974);; molecular function: binding (GO:0005488);; biological process: metabolic process (GO:0008152);; biolog…
Bos_mutus_newGene_35041	--	1.78293	839	1.75796	787	0.343132	258	0	0	0	0	0	0	4.56399e-17	-2.21301	down	--	--	--	K06592|9.25851e-44|bta:534360|K06592 poliovirus receptor-related protein 3 | (RefSeq) NECTIN3, PVRL3; nectin cell adhesion molecule 3	Cell adhesion molecules (CAMs) (ko04514);; Adherens junction (ko04520)	--	--	--	LINE-1 reverse transcriptase homolog OS=Nycticebus coucang OX=9470 PE=3 SV=1	U	Intracellular trafficking, secretion, and vesicular transport	PREDICTED: nectin-3 isoform X2 [Bison bison bison]	--
ENSBMUG00000007515	ENSBMUG00000007515	1.64609	205	1.39999	154	1.00888	151	3.51802	541	9.44719	1207	4.31139	567	2.00662e-05	1.23228	up	--	--	Cellular Component: condensed chromosome kinetochore (GO:0000777);; Cellular Component: spindle pole (GO:0000922);; Molecular Function: motor activity (GO:0003774);; Cellular Component: nucleus (GO:0005634);; Cellular Component: cytoplasmic dynein complex (GO:0005868);; Cellular Component: microtubule (GO:0005874);; Biological Process: intracellular transport of viral protein in host cell (GO:001…	K10415|0|bom:102265839|K10415 dynein intermediate chain, cytosolic | (RefSeq) DYNC1I1; dynein cytoplasmic 1 intermediate chain 1	Phagosome (ko04145);; Vasopressin-regulated water reabsorption (ko04962);; Salmonella infection (ko05132)	[Z]	Cytoskeleton	Cytoplasmic dynein 1 intermediate chain 2;; WD domain, G-beta repeat	Cytoplasmic dynein 1 intermediate chain 1 OS=Bos taurus OX=9913 GN=DYNC1I1 PE=1 SV=1	S	Function unknown	PREDICTED: LOW QUALITY PROTEIN: cytoplasmic dynein 1 intermediate chain 1 [Bos mutus]	cellular component: cell (GO:0005623);; cellular component: macromolecular complex (GO:0032991);; cellular component: organelle (GO:0043226);; cellular component: organelle part (GO:0044422);; cellular component: cell part (GO:0044464);; molecular function: catalytic activity (GO:0003824);; biological process: metabolic process (GO:0008152);; biological process: cellular process (GO:0009987);; bi…
ENSBMUG00000000124	ZNF570	2.98937	365	3.76327	404	3.20745	467	1.04157	158	1.65004	208	0.835844	109	0.000222717	-1.02004	down	[R]	General function prediction only	Molecular Function: RNA polymerase II regulatory region sequence-specific DNA binding (GO:0000977);; Molecular Function: transcription factor activity, sequence-specific DNA binding (GO:0003700);; Cellular Component: intracellular (GO:0005622);; Biological Process: regulation of transcription, DNA-templated (GO:0006355);; Molecular Function: metal ion binding (GO:0046872);;	K09228|0|bta:100138971|K09228 KRAB domain-containing zinc finger protein | (RefSeq) ZNF570; zinc finger protein 570	--	[R]	General function prediction only	Zinc-finger double domain;; Zinc finger, C2H2 type;; C2H2-type zinc finger;; KRAB box;; C2H2-type zinc finger;; Zinc-finger double-stranded RNA-binding;; Zinc ribbon domain	Zinc finger protein 383 OS=Macaca fascicularis OX=9541 GN=ZNF383 PE=2 SV=1	S	Function unknown	zinc finger protein 570 [Bos taurus]	molecular function: binding (GO:0005488);; molecular function: nucleic acid binding transcription factor activity (GO:0001071);; biological process: biological regulation (GO:0065007);; cellular component: cell (GO:0005623);; cellular component: cell part (GO:0044464)
