# Supplementary material for: Transcriptome sequencing reveals differences between leydig cells and sertoli cells of yak
Source: Front Vet Sci. 2022 Aug 24;9:960250. doi: 10.3389/fvets.2022.960250 (PMC9449347; doi:10.3389/fvets.2022.960250)
Supplement: Supplementary file 6 [file Table_6.XLSX]

## Sheet: LncRNA
#ID	Target_gene_ID	Target_gene_name	gene_name	Target_type	LC1_FPKM	LC1_count	LC2_FPKM	LC2_count	LC3_FPKM	LC3_count	SC1_FPKM	SC1_count	SC2_FPKM	SC2_count	SC3_FPKM	SC3_count	FDR	log2FC	regulated	COG_class	COG_class_annotation	GO_annotation	KEGG_annotation	KEGG_pathway_annotation	KOG_class	KOG_class_annotation	Pfam_annotation	Swiss_Prot_annotation	eggNOG_class	eggNOG_class_annotation	NR_annotation	GO_second_level_annotation
MSTRG.10066.21	Bos_mutus_newGene_55908	--	#N/A	trans	0.505204	1184	0.783475	1619	0.314808	881	0	0	0	0	0	0	2.38417e-27	-8.24415	down	--	--	--	--	--	--	--	--	--	--	--	--	--
MSTRG.10066.21	ENSBMUG00000022334	MAOB	#N/A	trans	0.505204	1184	0.783475	1619	0.314808	881	0	0	0	0	0	0	2.38417e-27	-8.24415	down	[E]	Amino acid transport and metabolism	Cellular Component: mitochondrial outer membrane (GO:0005741);; Cellular Component: mitochondrial inner membrane (GO:0005743);; Cellular Component: integral component of membrane (GO:0016021);; Molecular Function: oxidoreductase activity (GO:0016491);; Biological Process: substantia nigra development (GO:0021762);; Biological Process: oxidation-reduction process (GO:0055114);; Cellular Component:…	K00274|0|bom:102278499|K00274 monoamine oxidase [EC:1.4.3.4] | (RefSeq) MAOB; monoamine oxidase B	Glycine, serine and threonine metabolism (ko00260);; Arginine and proline metabolism (ko00330);; Histidine metabolism (ko00340);; Tyrosine metabolism (ko00350);; Phenylalanine metabolism (ko00360);; Tryptophan metabolism (ko00380);; Drug metabolism - cytochrome P450 (ko00982);; Serotonergic synapse (ko04726);; Dopaminergic synapse (ko04728);; Cocaine addiction (ko05030);; Amphetamine addiction (k…	[Q]	Secondary metabolites biosynthesis, transport and catabolism	Flavin containing amine oxidoreductase;; NAD(P)-binding Rossmann-like domain	Amine oxidase [flavin-containing] B OS=Bos taurus OX=9913 GN=MAOB PE=1 SV=4	S	Function unknown	Amine oxidase [flavin-containing] B, partial [Bos mutus]	--
MSTRG.10066.21	ENSBMUG00000002740	YTHDC2	YTHDC2	trans	0.505204	1184	0.783475	1619	0.314808	881	0	0	0	0	0	0	2.38417e-27	-8.24415	down	[J]	Translation, ribosomal structure and biogenesis	Molecular Function: ATP-dependent RNA helicase activity (GO:0004004);; Molecular Function: ATP binding (GO:0005524);; Cellular Component: nucleus (GO:0005634);; Cellular Component: endoplasmic reticulum (GO:0005783);; Biological Process: RNA processing (GO:0006396);; Biological Process: response to tumor necrosis factor (GO:0034612);; Molecular Function: RNA binding (GO:0044822);; Biological Proc…	K20099|0|bta:541024|K20099 ATP-dependent RNA helicase YTHDC2 [EC:3.6.4.13] | (RefSeq) YTHDC2; YTH domain containing 2	--	[A]	RNA processing and modification	YT521-B-like domain;; Helicase associated domain (HA2);; Helicase conserved C-terminal domain;; Oligonucleotide/oligosaccharide-binding (OB)-fold;; R3H domain;; DEAD/DEAH box helicase	YTH domain-containing protein 2 OS=Pongo abelii OX=9601 GN=YTHDC2 PE=2 SV=1	L	Replication, recombination and repair	probable ATP-dependent RNA helicase YTHDC2 [Bos taurus]	--
MSTRG.10066.21	Bos_mutus_newGene_52169	--	#N/A	trans	0.505204	1184	0.783475	1619	0.314808	881	0	0	0	0	0	0	2.38417e-27	-8.24415	down	--	--	--	--	--	--	--	--	--	--	--	--	--
MSTRG.10066.21	ENSBMUG00000015325	COA3	#N/A	trans	0.505204	1184	0.783475	1619	0.314808	881	0	0	0	0	0	0	2.38417e-27	-8.24415	down	--	--	Cellular Component: integral component of mitochondrial inner membrane (GO:0031305);; Biological Process: mitochondrial respiratory chain complex IV assembly (GO:0033617);; Biological Process: positive regulation of mitochondrial translation (GO:0070131);;	K18175|2.14111e-52|bom:102275047|K18175 cytochrome c oxidase assembly factor 3, animal type | (RefSeq) cytochrome c oxidase assembly factor 3 homolog, mitochondrial	--	[S]	Function unknown	Coiled-coil domain-containing protein 56	Cytochrome c oxidase assembly factor 3 homolog, mitochondrial OS=Bos taurus OX=9913 GN=COA3 PE=3 SV=1	U	Intracellular trafficking, secretion, and vesicular transport	PREDICTED: cytochrome c oxidase assembly factor 3 homolog, mitochondrial [Bos mutus]	--
MSTRG.10066.21	Bos_mutus_newGene_55532	--	#N/A	trans	0.505204	1184	0.783475	1619	0.314808	881	0	0	0	0	0	0	2.38417e-27	-8.24415	down	--	--	--	--	--	--	--	--	--	--	--	--	--
MSTRG.10066.21	ENSBMUG00000016547	PCDHA5	#N/A	trans	0.505204	1184	0.783475	1619	0.314808	881	0	0	0	0	0	0	2.38417e-27	-8.24415	down	[U]	Intracellular trafficking, secretion, and vesicular transport	--	K16493|0|bom:102271916|K16493 protocadherin alpha | (RefSeq) PCDHA5; protocadherin alpha-5	--	[S]	Function unknown	Cadherin domain;; Cadherin-like	Protocadherin alpha-5 OS=Pan troglodytes OX=9598 GN=PCDHA5 PE=3 SV=1	U	Intracellular trafficking, secretion, and vesicular transport	PREDICTED: LOW QUALITY PROTEIN: protocadherin alpha-5 [Bos mutus]	--
MSTRG.10066.21	Bos_mutus_newGene_21685	--	#N/A	trans	0.505204	1184	0.783475	1619	0.314808	881	0	0	0	0	0	0	2.38417e-27	-8.24415	down	--	--	--	--	--	--	--	--	--	--	--	--	--
MSTRG.10066.21	ENSBMUG00000016167	PECR	#N/A	trans	0.505204	1184	0.783475	1619	0.314808	881	0	0	0	0	0	0	2.38417e-27	-8.24415	down	[IQR]	Lipid transport and metabolism;; Secondary metabolites biosynthesis, transport and catabolism;; General function prediction only	--	K07753|0|bta:617037|K07753 peroxisomal trans-2-enoyl-CoA reductase [EC:1.3.1.38] | (RefSeq) PECR; peroxisomal trans-2-enoyl-CoA reductase	Biosynthesis of unsaturated fatty acids (ko01040);; Fatty acid metabolism (ko01212);; Peroxisome (ko04146)	[R]	General function prediction only	Enoyl-(Acyl carrier protein) reductase;; short chain dehydrogenase;; KR domain	Peroxisomal trans-2-enoyl-CoA reductase OS=Pongo abelii OX=9601 GN=PECR PE=2 SV=1	S	Function unknown	PREDICTED: peroxisomal trans-2-enoyl-CoA reductase [Bos taurus]	--
MSTRG.10066.21	ENSBMUG00000015684	ENSBMUG00000015684	ENSBMUG00000015684	trans	0.505204	1184	0.783475	1619	0.314808	881	0	0	0	0	0	0	2.38417e-27	-8.24415	down	--	--	Molecular Function: guanyl-nucleotide exchange factor activity (GO:0005085);; Cellular Component: intracellular (GO:0005622);; Biological Process: small GTPase mediated signal transduction (GO:0007264);; Biological Process: positive regulation of GTPase activity (GO:0043547);;	K08020|0|bom:102276794|K08020 Rap guanine nucleotide exchange factor 6 | (RefSeq) RAPGEF6; Rap guanine nucleotide exchange factor 6	Rap1 signaling pathway (ko04015)	[T]	Signal transduction mechanisms	RasGEF domain;; RasGEF N-terminal motif;; PDZ domain (Also known as DHR or GLGF);; Ras association (RalGDS/AF-6) domain;; Cyclic nucleotide-binding domain	Rap guanine nucleotide exchange factor 2 OS=Canis lupus familiaris OX=9615 GN=RAPGEF2 PE=1 SV=2	T	Signal transduction mechanisms	PREDICTED: rap guanine nucleotide exchange factor 6 isoform X1 [Bos taurus]	--
MSTRG.10066.21	ENSBMUG00000003176	IGSF9B	IGSF9B	trans	0.505204	1184	0.783475	1619	0.314808	881	0	0	0	0	0	0	2.38417e-27	-8.24415	down	[S]	Function unknown	--	--	--	[T]	Signal transduction mechanisms	Immunoglobulin domain;; Immunoglobulin I-set domain;; Immunoglobulin domain;; Immunoglobulin domain;; Immunoglobulin V-set domain;; Fibronectin type III domain;; CD80-like C2-set immunoglobulin domain;; Izumo-like Immunoglobulin domain	Neural cell adhesion molecule 1 OS=Bos taurus OX=9913 GN=NCAM1 PE=1 SV=1	S	Function unknown	protein turtle homolog B isoform X2 [Odocoileus virginianus texanus]	--
MSTRG.10066.21	ENSBMUG00000011633	ENSBMUG00000011633	#N/A	trans	0.505204	1184	0.783475	1619	0.314808	881	0	0	0	0	0	0	2.38417e-27	-8.24415	down	[I]	Lipid transport and metabolism	Cellular Component: endoplasmic reticulum membrane (GO:0005789);; Cellular Component: integral component of membrane (GO:0016021);; Biological Process: protein ubiquitination (GO:0016567);; Molecular Function: ubiquitin protein ligase binding (GO:0031625);; Molecular Function: ubiquitin protein ligase activity (GO:0061630);;	K20656|1.32834e-131|bom:102278448|K20656 transmembrane protein 189 | (RefSeq) TMEM189; transmembrane protein 189	--	[O]	Posttranslational modification, protein turnover, chaperones	B domain of TMEM189, localisation domain	Transmembrane protein 189 OS=Bos taurus OX=9913 GN=TMEM189 PE=2 SV=1	S	Function unknown	PREDICTED: transmembrane protein 189 [Bos mutus]	--
MSTRG.10066.21	Bos_mutus_newGene_20614	--	#N/A	trans	0.505204	1184	0.783475	1619	0.314808	881	0	0	0	0	0	0	2.38417e-27	-8.24415	down	--	--	--	--	--	--	--	--	--	--	--	--	--
MSTRG.10066.21	ENSBMUG00000001817	CDH1	#N/A	trans	0.505204	1184	0.783475	1619	0.314808	881	0	0	0	0	0	0	2.38417e-27	-8.24415	down	[U]	Intracellular trafficking, secretion, and vesicular transport	Molecular Function: protein binding (GO:0001948);; Molecular Function: calcium ion binding (GO:0005509);; Cellular Component: endosome (GO:0005768);; Cellular Component: trans-Golgi network (GO:0005802);; Cellular Component: cell-cell adherens junction (GO:0005913);; Cellular Component: focal adhesion (GO:0005925);; Biological Process: homophilic cell adhesion via plasma membrane adhesion molecul…	K05689|0|bom:102284702|K05689 cadherin 1, type 1, E-cadherin | (RefSeq) CDH1, Cadherin-1; cadherin 1	Rap1 signaling pathway (ko04015);; Hippo signaling pathway (ko04390);; Cell adhesion molecules (CAMs) (ko04514);; Adherens junction (ko04520);; Bacterial invasion of epithelial cells (ko05100);; Pathways in cancer (ko05200);; Endometrial cancer (ko05213);; Thyroid cancer (ko05216);; Melanoma (ko05218);; Bladder cancer (ko05219)	[S]	Function unknown	Cadherin domain;; Cadherin cytoplasmic region;; Cadherin prodomain like;; Cadherin-like	Cadherin-1 OS=Bos taurus OX=9913 GN=CDH1 PE=2 SV=1	U	Intracellular trafficking, secretion, and vesicular transport	PREDICTED: cadherin-1 [Bos mutus]	--
MSTRG.10066.21	ENSBMUG00000021431	RBM6	#N/A	trans	0.505204	1184	0.783475	1619	0.314808	881	0	0	0	0	0	0	2.38417e-27	-8.24415	down	--	--	Molecular Function: nucleotide binding (GO:0000166);; Cellular Component: nucleus (GO:0005634);; Molecular Function: RNA binding (GO:0044822);;	--	--	[R]	General function prediction only	G-patch domain	RNA-binding protein 5 OS=Bos taurus OX=9913 GN=RBM5 PE=2 SV=1	S	Function unknown	PREDICTED: RNA-binding protein 6 isoform X1 [Bos mutus]	--
MSTRG.10066.21	Bos_mutus_newGene_94455	--	#N/A	trans	0.505204	1184	0.783475	1619	0.314808	881	0	0	0	0	0	0	2.38417e-27	-8.24415	down	--	--	--	--	--	--	--	--	--	--	--	--	--
MSTRG.10066.21	ENSBMUG00000017102	ZBTB24	#N/A	trans	0.505204	1184	0.783475	1619	0.314808	881	0	0	0	0	0	0	2.38417e-27	-8.24415	down	[R]	General function prediction only	--	K10503|0|bom:102273830|K10503 zinc finger and BTB domain-containing protein 24 | (RefSeq) ZBTB24; zinc finger and BTB domain containing 24	--	[R]	General function prediction only	Zinc-finger double domain;; Zinc finger, C2H2 type;; BTB/POZ domain;; C2H2-type zinc finger;; Zinc-finger double-stranded RNA-binding;; C2H2-type zinc finger;; Zinc-finger of C2H2 type	Zinc finger protein 614 OS=Pongo abelii OX=9601 GN=ZNF614 PE=2 SV=1	S	Function unknown	PREDICTED: zinc finger and BTB domain-containing protein 24 [Bos mutus]	--
MSTRG.10066.21	ENSBMUG00000019358	LUC7L3	LUC7L3	trans	0.505204	1184	0.783475	1619	0.314808	881	0	0	0	0	0	0	2.38417e-27	-8.24415	down	--	--	Molecular Function: DNA binding (GO:0003677);; Molecular Function: mRNA binding (GO:0003729);; Cellular Component: U1 snRNP (GO:0005685);; Biological Process: mRNA splice site selection (GO:0006376);; Cellular Component: nuclear speck (GO:0016607);; Cellular Component: U2-type prespliceosome (GO:0071004);;	--	--	[A]	RNA processing and modification	LUC7 N_terminus	Luc7-like protein 3 OS=Pongo abelii OX=9601 GN=LUC7L3 PE=2 SV=1	A	RNA processing and modification	PREDICTED: luc7-like protein 3 isoform X3 [Condylura cristata]	--
MSTRG.10066.21	ENSBMUG00000001186	PATJ	#N/A	trans	0.505204	1184	0.783475	1619	0.314808	881	0	0	0	0	0	0	2.38417e-27	-8.24415	down	--	--	--	K06092|0|chx:102188460|K06092 InaD-like protein | (RefSeq) PATJ; PATJ, crumbs cell polarity complex component	Hippo signaling pathway (ko04390);; Tight junction (ko04530)	[S]	Function unknown	PDZ domain (Also known as DHR or GLGF);; PDZ domain;; L27_2	Pro-interleukin-16 OS=Bos taurus OX=9913 GN=IL16 PE=2 SV=1	O	Posttranslational modification, protein turnover, chaperones	PREDICTED: inaD-like protein isoform X1 [Bison bison bison]	--
MSTRG.10066.21	ENSBMUG00000001606	ARAP2	ARAP2	trans	0.505204	1184	0.783475	1619	0.314808	881	0	0	0	0	0	0	2.38417e-27	-8.24415	down	--	--	Molecular Function: GTPase activator activity (GO:0005096);; Molecular Function: phosphatidylinositol-3,4,5-trisphosphate binding (GO:0005547);; Biological Process: signal transduction (GO:0007165);; Biological Process: positive regulation of GTPase activity (GO:0043547);;	K18440|0|bom:102282117|K18440 Arf-GAP with Rho-GAP domain, ANK repeat and PH domain-containing protein 2 | (RefSeq) ARAP2; ArfGAP with RhoGAP domain, ankyrin repeat and PH domain 2	Endocytosis (ko04144)	[TZ]	Signal transduction mechanisms;; Cytoskeleton	PH domain;; RhoGAP domain;; Putative GTPase activating protein for Arf;; Pleckstrin homology domain;; SAM domain (Sterile alpha motif);; SAM domain (Sterile alpha motif);; Pleckstrin homology domain;; PH domain;; Ras association (RalGDS/AF-6) domain	Arf-GAP with coiled-coil, ANK repeat and PH domain-containing protein 2 OS=Oryctolagus cuniculus OX=9986 GN=ACAP2 PE=2 SV=1	U	Intracellular trafficking, secretion, and vesicular transport	PREDICTED: arf-GAP with Rho-GAP domain, ANK repeat and PH domain-containing protein 2 [Bos mutus]	--
MSTRG.10066.21	ENSBMUG00000010150	SMAP2	#N/A	trans	0.505204	1184	0.783475	1619	0.314808	881	0	0	0	0	0	0	2.38417e-27	-8.24415	down	--	--	Molecular Function: GTPase activator activity (GO:0005096);; Cellular Component: nucleoplasm (GO:0005654);; Cellular Component: cytoplasm (GO:0005737);; Biological Process: positive regulation of GTPase activity (GO:0043547);; Molecular Function: metal ion binding (GO:0046872);;	K12486|0|bom:102279368|K12486 stromal membrane-associated protein | (RefSeq) SMAP2; small ArfGAP2	Endocytosis (ko04144)	[T]	Signal transduction mechanisms	Putative GTPase activating protein for Arf	Stromal membrane-associated protein 2 OS=Bos taurus OX=9913 GN=SMAP2 PE=2 SV=1	U	Intracellular trafficking, secretion, and vesicular transport	PREDICTED: stromal membrane-associated protein 2 [Bos mutus]	--
MSTRG.10066.21	ENSBMUG00000013128	HESX1	#N/A	trans	0.505204	1184	0.783475	1619	0.314808	881	0	0	0	0	0	0	2.38417e-27	-8.24415	down	--	--	Molecular Function: chromatin binding (GO:0003682);; Cellular Component: nucleus (GO:0005634);; Molecular Function: protein C-terminus binding (GO:0008022);; Biological Process: otic vesicle formation (GO:0030916);; Molecular Function: sequence-specific DNA binding (GO:0043565);; Biological Process: nose development (GO:0043584);; Biological Process: negative regulation of transcription, DNA-temp…	K09354|5.89548e-112|bom:102267183|K09354 homeobox protein expressed in ES cells 1 | (RefSeq) HESX1; HESX homeobox 1	Signaling pathways regulating pluripotency of stem cells (ko04550)	[R]	General function prediction only	--	Homeobox expressed in ES cells 1 OS=Pan paniscus OX=9597 GN=HESX1 PE=3 SV=1	K	Transcription	PREDICTED: homeobox expressed in ES cells 1 [Bos mutus]	--
MSTRG.10066.21	Bos_mutus_newGene_34429	--	--	trans	0.505204	1184	0.783475	1619	0.314808	881	0	0	0	0	0	0	2.38417e-27	-8.24415	down	--	--	Biological Process: detection of chemical stimulus involved in sensory perception of bitter taste (GO:0001580);; Molecular Function: actin binding (GO:0003779);; Molecular Function: RNA-directed DNA polymerase activity (GO:0003964);; Molecular Function: G-protein coupled receptor activity (GO:0004930);; Biological Process: RNA-dependent DNA biosynthetic process (GO:0006278);; Biological Process: …	K08474|4.39027e-29|bta:664647|K08474 taste receptor type 2 | (RefSeq) T2R65A; bitter taste receptor Bota-T2R65A	--	--	--	--	--	--	--	reverse transcriptase-like [Bos taurus]	--
MSTRG.10066.21	ENSBMUG00000024362	ABT1	#N/A	trans	0.505204	1184	0.783475	1619	0.314808	881	0	0	0	0	0	0	2.38417e-27	-8.24415	down	--	--	Molecular Function: nucleotide binding (GO:0000166);; Biological Process: endonucleolytic cleavage in ITS1 to separate SSU-rRNA from 5.8S rRNA and LSU-rRNA from tricistronic rRNA transcript (SSU-rRNA, 5.8S rRNA, LSU-rRNA) (GO:0000447);; Biological Process: endonucleolytic cleavage to generate mature 5'-end of SSU-rRNA from (SSU-rRNA, 5.8S rRNA, LSU-rRNA) (GO:0000472);; Biological Process: endonuc…	K14785|1.85715e-157|oas:101107052|K14785 ESF2/ABP1 family protein | (RefSeq) ABT1; activator of basal transcription 1	--	[K]	Transcription	--	Activator of basal transcription 1 OS=Bos taurus OX=9913 GN=ABT1 PE=2 SV=1	K	Transcription	PREDICTED: activator of basal transcription 1 [Ovis aries]	--
MSTRG.10066.21	ENSBMUG00000023853	ALDH7A1	#N/A	trans	0.505204	1184	0.783475	1619	0.314808	881	0	0	0	0	0	0	2.38417e-27	-8.24415	down	[C]	Energy production and conversion	--	K14085|0|bom:102285292|K14085 aldehyde dehydrogenase family 7 member A1 [EC:1.2.1.31 1.2.1.8 1.2.1.3] | (RefSeq) ALDH7A1; aldehyde dehydrogenase 7 family member A1	Glycolysis / Gluconeogenesis (ko00010);; Ascorbate and aldarate metabolism (ko00053);; Fatty acid degradation (ko00071);; Glycine, serine and threonine metabolism (ko00260);; Valine, leucine and isoleucine degradation (ko00280);; Lysine biosynthesis (ko00300);; Lysine degradation (ko00310);; Arginine and proline metabolism (ko00330);; Histidine metabolism (ko00340);; Tryptophan metabolism (ko0038…	[C]	Energy production and conversion	Aldehyde dehydrogenase family	Alpha-aminoadipic semialdehyde dehydrogenase OS=Bos taurus OX=9913 GN=ALDH7A1 PE=2 SV=4	C	Energy production and conversion	PREDICTED: LOW QUALITY PROTEIN: alpha-aminoadipic semialdehyde dehydrogenase [Bubalus bubalis]	--
MSTRG.10066.21	ENSBMUG00000017118	EEF1A2	#N/A	trans	0.505204	1184	0.783475	1619	0.314808	881	0	0	0	0	0	0	2.38417e-27	-8.24415	down	[J]	Translation, ribosomal structure and biogenesis	--	K03231|0|rro:104663847|K03231 elongation factor 1-alpha | (RefSeq) EEF1A2; eukaryotic translation elongation factor 1 alpha 2	RNA transport (ko03013);; Legionellosis (ko05134)	[J]	Translation, ribosomal structure and biogenesis	Elongation factor Tu GTP binding domain;; Elongation factor Tu C-terminal domain;; Elongation factor Tu domain 2	Elongation factor 1-alpha 2 OS=Oryctolagus cuniculus OX=9986 GN=EEF1A2 PE=1 SV=1	J	Translation, ribosomal structure and biogenesis	Elongation factor 1-alpha 2, partial [Bos mutus]	--
MSTRG.10066.21	ENSBMUG00000002097	RGS5	#N/A	trans	0.505204	1184	0.783475	1619	0.314808	881	0	0	0	0	0	0	2.38417e-27	-8.24415	down	--	--	Molecular Function: GTPase activator activity (GO:0005096);; Cellular Component: cytoplasm (GO:0005737);; Cellular Component: plasma membrane (GO:0005886);; Biological Process: negative regulation of signal transduction (GO:0009968);; Biological Process: positive regulation of GTPase activity (GO:0043547);;	K16449|7.85901e-112|bta:540509|K16449 regulator of G-protein signaling | (RefSeq) RGS5; regulator of G-protein signaling 5	--	[T]	Signal transduction mechanisms	Regulator of G protein signaling domain	Regulator of G-protein signaling 5 OS=Bos taurus OX=9913 GN=RGS5 PE=2 SV=1	K	Transcription	regulator of G-protein signaling 5 [Bos taurus]	--
MSTRG.10066.21	ENSBMUG00000021276	SH2B3	#N/A	trans	0.505204	1184	0.783475	1619	0.314808	881	0	0	0	0	0	0	2.38417e-27	-8.24415	down	--	--	Molecular Function: signal transducer activity (GO:0004871);; Cellular Component: intracellular (GO:0005622);; Biological Process: positive regulation of signal transduction (GO:0009967);; Biological Process: cell differentiation (GO:0030154);; Biological Process: embryonic hemopoiesis (GO:0035162);; Biological Process: intracellular signal transduction (GO:0035556);; Molecular Function: signalin…	K12459|0|bta:614726|K12459 SH2B adaptor protein 1/3 | (RefSeq) SH2B3; SH2B adaptor protein 3	Neurotrophin signaling pathway (ko04722)	--	--	SH2 domain	SHC-transforming protein 1 OS=Pongo abelii OX=9601 GN=SHC1 PE=2 SV=1	U	Intracellular trafficking, secretion, and vesicular transport	SH2B adapter protein 3, partial [Bos mutus]	--
MSTRG.10066.21	ENSBMUG00000007574	NEK9	#N/A	trans	0.505204	1184	0.783475	1619	0.314808	881	0	0	0	0	0	0	2.38417e-27	-8.24415	down	[S]	Function unknown	Molecular Function: protein serine/threonine kinase activity (GO:0004674);; Molecular Function: ATP binding (GO:0005524);; Cellular Component: nucleus (GO:0005634);; Cellular Component: cytoplasm (GO:0005737);; Cellular Component: centrosome (GO:0005813);; Biological Process: protein phosphorylation (GO:0006468);; Biological Process: transport (GO:0006810);; Biological Process: microtubule-based …	K20878|0|aml:100474361|K20878 NIMA (never in mitosis gene a)-related kinase 9 [EC:2.7.11.1] | (RefSeq) NEK9; NIMA related kinase 9	--	[R]	General function prediction only	Protein kinase domain;; Protein tyrosine kinase;; Regulator of chromosome condensation (RCC1) repeat;; Regulator of chromosome condensation (RCC1) repeat	Serine/threonine-protein kinase Nek6 OS=Sus scrofa OX=9823 GN=NEK6 PE=3 SV=1	T	Signal transduction mechanisms	NEK9 [Cervus elaphus hippelaphus]	--
MSTRG.10066.21	ENSBMUG00000002861	TRIB2	#N/A	trans	0.505204	1184	0.783475	1619	0.314808	881	0	0	0	0	0	0	2.38417e-27	-8.24415	down	[T]	Signal transduction mechanisms	Molecular Function: protein kinase activity (GO:0004672);; Molecular Function: protein kinase inhibitor activity (GO:0004860);; Molecular Function: ATP binding (GO:0005524);; Cellular Component: nucleus (GO:0005634);; Cellular Component: cytoplasm (GO:0005737);; Cellular Component: cytoskeleton (GO:0005856);; Biological Process: negative regulation of protein kinase activity (GO:0006469);; Molecu…	K08814|0|phd:102326665|K08814 tribbles homolog 1/2 | (RefSeq) TRIB2; tribbles pseudokinase 2	--	[T]	Signal transduction mechanisms	Protein kinase domain;; Protein tyrosine kinase;; Kinase-like	Tribbles homolog 2 OS=Bos taurus OX=9913 GN=TRIB2 PE=2 SV=1	T	Signal transduction mechanisms	tribbles homolog 2 [Bos taurus]	--
MSTRG.10066.21	ENSBMUG00000003712	RECQL	#N/A	trans	0.505204	1184	0.783475	1619	0.314808	881	0	0	0	0	0	0	2.38417e-27	-8.24415	down	[L]	Replication, recombination and repair	Biological Process: double-strand break repair via homologous recombination (GO:0000724);; Biological Process: DNA strand renaturation (GO:0000733);; Molecular Function: DNA binding (GO:0003677);; Molecular Function: ATP binding (GO:0005524);; Cellular Component: nucleoplasm (GO:0005654);; Cellular Component: chromosome (GO:0005694);; Cellular Component: cytoplasm (GO:0005737);; Molecular Functio…	K10899|0|bom:102288080|K10899 ATP-dependent DNA helicase Q1 [EC:3.6.4.12] | (RefSeq) RECQL; RecQ like helicase	--	[R]	General function prediction only	Helicase conserved C-terminal domain;; DEAD/DEAH box helicase;; RecQ zinc-binding;; Type III restriction enzyme, res subunit	ATP-dependent DNA helicase Q1 OS=Pongo abelii OX=9601 GN=RECQL PE=2 SV=1	L	Replication, recombination and repair	PREDICTED: ATP-dependent DNA helicase Q1 [Bos mutus]	--
MSTRG.10066.21	ENSBMUG00000014942	ENSBMUG00000014942	#N/A	trans	0.505204	1184	0.783475	1619	0.314808	881	0	0	0	0	0	0	2.38417e-27	-8.24415	down	--	--	Cellular Component: Golgi membrane (GO:0000139);; Molecular Function: magnesium ion binding (GO:0000287);; Cellular Component: condensed chromosome kinetochore (GO:0000777);; Molecular Function: protein binding (GO:0001948);; Molecular Function: protein serine/threonine kinase activity (GO:0004674);; Molecular Function: ATP binding (GO:0005524);; Cellular Component: centrosome (GO:0005813);; Cell…	--	--	[T]	Signal transduction mechanisms	--	Casein kinase I isoform alpha OS=Ovis aries OX=9940 GN=CSNK1A1 PE=3 SV=1	T	Signal transduction mechanisms	PREDICTED: casein kinase I isoform alpha-like [Leptonychotes weddellii]	--
MSTRG.10066.21	ENSBMUG00000014254	SLC16A2	#N/A	trans	0.505204	1184	0.783475	1619	0.314808	881	0	0	0	0	0	0	2.38417e-27	-8.24415	down	[P]	Inorganic ion transport and metabolism	--	K08231|0|bom:102281502|K08231 MFS transporter, MCP family, solute carrier family 16 (monocarboxylic acid transporters), member 2 | (RefSeq) SLC16A2; solute carrier family 16 member 2	Thyroid hormone signaling pathway (ko04919)	[G]	Carbohydrate transport and metabolism	Major Facilitator Superfamily	Monocarboxylate transporter 1 OS=Bos taurus OX=9913 GN=SLC16A1 PE=2 SV=2	U	Intracellular trafficking, secretion, and vesicular transport	PREDICTED: monocarboxylate transporter 8 [Bos mutus]	--
MSTRG.10066.21	ENSBMUG00000020161	MAPK8IP3	#N/A	trans	0.505204	1184	0.783475	1619	0.314808	881	0	0	0	0	0	0	2.38417e-27	-8.24415	down	--	--	Cellular Component: Golgi membrane (GO:0000139);; Biological Process: in utero embryonic development (GO:0001701);; Molecular Function: MAP-kinase scaffold activity (GO:0005078);; Cellular Component: smooth endoplasmic reticulum (GO:0005790);; Biological Process: activation of JUN kinase activity (GO:0007257);; Biological Process: axon guidance (GO:0007411);; Biological Process: respiratory gaseo…	K04436|0|bom:102272897|K04436 mitogen-activated protein kinase 8 interacting protein 3 | (RefSeq) MAPK8IP3; mitogen-activated protein kinase 8 interacting protein 3	MAPK signaling pathway (ko04010)	[T]	Signal transduction mechanisms	JNK_SAPK-associated protein-1;; JNK-interacting protein leucine zipper II	Rho guanine nucleotide exchange factor 10-like protein OS=Pongo abelii OX=9601 GN=ARHGEF10L PE=2 SV=1	S	Function unknown	PREDICTED: LOW QUALITY PROTEIN: C-Jun-amino-terminal kinase-interacting protein 3 [Bos mutus]	--
MSTRG.10066.21	ENSBMUG00000013671	RIT1	#N/A	trans	0.505204	1184	0.783475	1619	0.314808	881	0	0	0	0	0	0	2.38417e-27	-8.24415	down	[R]	General function prediction only	Molecular Function: GTP binding (GO:0005525);; Cellular Component: intracellular (GO:0005622);; Cellular Component: plasma membrane (GO:0005886);; Biological Process: Ras protein signal transduction (GO:0007265);;	K07832|1.21952e-151|bta:533646|K07832 Ras-like without CAAX 1 | (RefSeq) RIT1; Ras like without CAAX 1	--	[R]	General function prediction only	Ras family;; Ras of Complex, Roc, domain of DAPkinase;; ADP-ribosylation factor family	Ras-related protein Rap-1b OS=Pongo abelii OX=9601 GN=RAP1B PE=2 SV=1	S	Function unknown	PREDICTED: GTP-binding protein Rit1 [Bubalus bubalis]	--
MSTRG.10066.21	ENSBMUG00000011422	ENSBMUG00000011422	#N/A	trans	0.505204	1184	0.783475	1619	0.314808	881	0	0	0	0	0	0	2.38417e-27	-8.24415	down	--	--	--	--	--	--	--	--	--	--	--	--	--
MSTRG.10066.21	ENSBMUG00000006067	ENSBMUG00000006067	#N/A	trans	0.505204	1184	0.783475	1619	0.314808	881	0	0	0	0	0	0	2.38417e-27	-8.24415	down	--	--	Cellular Component: protein phosphatase type 2A complex (GO:0000159);; Biological Process: signal transduction (GO:0007165);; Cellular Component: membrane (GO:0016020);; Molecular Function: kinase binding (GO:0019900);; Cellular Component: Z disc (GO:0030018);; Cellular Component: M band (GO:0031430);; Biological Process: regulation of phosphoprotein phosphatase activity (GO:0034047);; Biological…	K11584|1.16162e-20|tup:102482921|K11584 serine/threonine-protein phosphatase 2A regulatory subunit B' | (RefSeq) PPP2R5A; protein phosphatase 2 regulatory subunit B'alpha	mRNA surveillance pathway (ko03015);; Sphingolipid signaling pathway (ko04071);; Oocyte meiosis (ko04114);; PI3K-Akt signaling pathway (ko04151);; AMPK signaling pathway (ko04152);; Adrenergic signaling in cardiomyocytes (ko04261);; Dopaminergic synapse (ko04728)	[T]	Signal transduction mechanisms	--	--	T	Signal transduction mechanisms	hypothetical protein PANDA_005434, partial [Ailuropoda melanoleuca]	--
MSTRG.10066.21	ENSBMUG00000011975	NUP133	#N/A	trans	0.505204	1184	0.783475	1619	0.314808	881	0	0	0	0	0	0	2.38417e-27	-8.24415	down	--	--	Cellular Component: condensed chromosome outer kinetochore (GO:0000940);; Biological Process: transcription-dependent tethering of RNA polymerase II gene DNA at nuclear periphery (GO:0000972);; Molecular Function: nucleocytoplasmic transporter activity (GO:0005487);; Biological Process: chromatin organization (GO:0006325);; Biological Process: regulation of transcription, DNA-templated (GO:000635…	K14300|0|bom:102272569|K14300 nuclear pore complex protein Nup133 | (RefSeq) NUP133; nucleoporin 133	RNA transport (ko03013)	[YU]	Nuclear structure;; Intracellular trafficking, secretion, and vesicular transport	Non-repetitive/WGA-negative nucleoporin C-terminal	--	U	Intracellular trafficking, secretion, and vesicular transport	PREDICTED: nuclear pore complex protein Nup133 [Bos mutus]	--
MSTRG.10066.21	ENSBMUG00000014883	MDGA1	#N/A	trans	0.505204	1184	0.783475	1619	0.314808	881	0	0	0	0	0	0	2.38417e-27	-8.24415	down	[O]	Posttranslational modification, protein turnover, chaperones	Cellular Component: extracellular space (GO:0005615);; Cellular Component: Golgi apparatus (GO:0005794);; Cellular Component: anchored component of plasma membrane (GO:0046658);;	--	--	--	--	Immunoglobulin domain;; Immunoglobulin I-set domain;; MAM domain, meprin/A5/mu;; Immunoglobulin domain;; Immunoglobulin domain;; Immunoglobulin V-set domain;; CD80-like C2-set immunoglobulin domain;; Izumo-like Immunoglobulin domain;; Immunoglobulin C1-set domain	MAM domain-containing glycosylphosphatidylinositol anchor protein 2 (Fragment) OS=Macaca fascicularis OX=9541 GN=MDGA2 PE=2 SV=2	S	Function unknown	PREDICTED: MAM domain-containing glycosylphosphatidylinositol anchor protein 1 [Bos mutus]	--
MSTRG.10066.21	Bos_mutus_newGene_30539	--	#N/A	trans	0.505204	1184	0.783475	1619	0.314808	881	0	0	0	0	0	0	2.38417e-27	-8.24415	down	--	--	--	--	--	--	--	--	--	--	--	--	--
MSTRG.10066.21	ENSBMUG00000021917	ENSBMUG00000021917	#N/A	trans	0.505204	1184	0.783475	1619	0.314808	881	0	0	0	0	0	0	2.38417e-27	-8.24415	down	--	--	--	--	--	--	--	Metallothionein	--	--	--	--	--
MSTRG.10066.21	ENSBMUG00000020404	COL4A6	COL4A6	trans	0.505204	1184	0.783475	1619	0.314808	881	0	0	0	0	0	0	2.38417e-27	-8.24415	down	[D]	Cell cycle control, cell division, chromosome partitioning	Molecular Function: extracellular matrix structural constituent (GO:0005201);; Cellular Component: collagen type IV trimer (GO:0005587);; Biological Process: extracellular matrix organization (GO:0030198);; Biological Process: cellular response to amino acid stimulus (GO:0071230);;	K06237|0|bom:102272072|K06237 collagen, type IV, alpha | (RefSeq) COL4A6; collagen type IV alpha 6 chain	PI3K-Akt signaling pathway (ko04151);; Focal adhesion (ko04510);; ECM-receptor interaction (ko04512);; AGE-RAGE signaling pathway in diabetic complications (ko04933);; Protein digestion and absorption (ko04974);; Amoebiasis (ko05146);; Pathways in cancer (ko05200);; Small cell lung cancer (ko05222)	[W]	Extracellular structures	Collagen triple helix repeat (20 copies);; C-terminal tandem repeated domain in type 4 procollagen	Collagen alpha-2(IV) chain (Fragment) OS=Bos taurus OX=9913 GN=COL4A2 PE=1 SV=1	S	Function unknown	PREDICTED: collagen alpha-6(IV) chain [Bos mutus]	--
MSTRG.10066.21	ENSBMUG00000023962	ENSBMUG00000023962	#N/A	trans	0.505204	1184	0.783475	1619	0.314808	881	0	0	0	0	0	0	2.38417e-27	-8.24415	down	--	--	--	--	--	--	--	--	--	S	Function unknown	PREDICTED: WD repeat-containing protein KIAA1875 [Bos mutus]	--
MSTRG.10066.21	ENSBMUG00000015624	DMRTA2	#N/A	trans	0.505204	1184	0.783475	1619	0.314808	881	0	0	0	0	0	0	2.38417e-27	-8.24415	down	--	--	Molecular Function: core promoter proximal region sequence-specific DNA binding (GO:0000987);; Biological Process: positive regulation of neuroblast proliferation (GO:0002052);; Molecular Function: transcription factor activity, sequence-specific DNA binding (GO:0003700);; Cellular Component: nucleus (GO:0005634);; Biological Process: regulation of transcription, DNA-templated (GO:0006355);; Biol…	K19491|7.26834e-71|bom:102281804|K19491 doublesex- and mab-3-related transcription factor 4/5 | (RefSeq) DMRTA2; doublesex- and mab-3-related transcription factor A2	--	--	--	DM DNA binding domain;; DMRTA motif	Doublesex- and mab-3-related transcription factor A2 OS=Bos taurus OX=9913 GN=DMRTA2 PE=2 SV=1	K	Transcription	PREDICTED: doublesex- and mab-3-related transcription factor A2 [Rhinolophus sinicus]	--
MSTRG.10066.21	Bos_mutus_newGene_50929	--	#N/A	trans	0.505204	1184	0.783475	1619	0.314808	881	0	0	0	0	0	0	2.38417e-27	-8.24415	down	--	--	--	--	--	--	--	--	--	--	--	--	--
MSTRG.10066.21	ENSBMUG00000017053	MFSD4B	#N/A	trans	0.505204	1184	0.783475	1619	0.314808	881	0	0	0	0	0	0	2.38417e-27	-8.24415	down	[G]	Carbohydrate transport and metabolism	--	K08175|0|bom:102265569|K08175 MFS transporter, FHS family, Na+ dependent glucose transporter 1 | (RefSeq) MFSD4B, KIAA1919; major facilitator superfamily domain containing 4B	--	--	--	Major Facilitator Superfamily	Major facilitator superfamily domain-containing protein 4A OS=Pongo abelii OX=9601 GN=MFSD4A PE=2 SV=1	G	Carbohydrate transport and metabolism	PREDICTED: sodium-dependent glucose transporter 1 [Bos mutus]	--
MSTRG.10066.21	ENSBMUG00000014602	ENSBMUG00000014602	#N/A	trans	0.505204	1184	0.783475	1619	0.314808	881	0	0	0	0	0	0	2.38417e-27	-8.24415	down	--	--	--	--	--	[G]	Carbohydrate transport and metabolism	Nucleotide-sugar transporter	UDP-N-acetylglucosamine transporter OS=Bos taurus OX=9913 GN=SLC35A3 PE=2 SV=1	EG	Amino acid transport and metabolism;; Carbohydrate transport and metabolism	PREDICTED: UDP-N-acetylglucosamine transporter isoform X2 [Galeopterus variegatus]	--
MSTRG.10066.21	ENSBMUG00000015714	OGFOD3	#N/A	trans	0.505204	1184	0.783475	1619	0.314808	881	0	0	0	0	0	0	2.38417e-27	-8.24415	down	--	--	Molecular Function: iron ion binding (GO:0005506);; Cellular Component: integral component of membrane (GO:0016021);; Molecular Function: oxidoreductase activity, acting on paired donors, with incorporation or reduction of molecular oxygen (GO:0016705);; Molecular Function: L-ascorbic acid binding (GO:0031418);; Biological Process: oxidation-reduction process (GO:0055114);; Cellular Component: ex…	--	--	--	--	--	--	S	Function unknown	PREDICTED: 2-oxoglutarate and iron-dependent oxygenase domain-containing protein 3 [Bos mutus]	--
MSTRG.10066.21	ENSBMUG00000011413	NFATC2	#N/A	trans	0.505204	1184	0.783475	1619	0.314808	881	0	0	0	0	0	0	2.38417e-27	-8.24415	down	--	--	Biological Process: negative regulation of transcription from RNA polymerase II promoter (GO:0000122);; Molecular Function: RNA polymerase II core promoter proximal region sequence-specific DNA binding (GO:0000978);; Molecular Function: transcriptional activator activity, RNA polymerase II core promoter proximal region sequence-specific binding (GO:0001077);; Molecular Function: transcriptional r…	K17332|0|bom:102277605|K17332 nuclear factor of activated T-cells, cytoplasmic 2 | (RefSeq) NFATC2; nuclear factor of activated T-cells 2	cGMP-PKG signaling pathway (ko04022);; Wnt signaling pathway (ko04310);; Axon guidance (ko04360);; VEGF signaling pathway (ko04370);; Osteoclast differentiation (ko04380);; Natural killer cell mediated cytotoxicity (ko04650);; T cell receptor signaling pathway (ko04660);; B cell receptor signaling pathway (ko04662);; Oxytocin signaling pathway (ko04921);; Hepatitis B (ko05161);; HTLV-I infection …	--	--	Rel homology dimerisation domain;; Rel homology DNA-binding domain;; IPT/TIG domain	Nuclear factor of activated T-cells, cytoplasmic 1 OS=Sus scrofa OX=9823 GN=NFATC1 PE=2 SV=2	K	Transcription	PREDICTED: nuclear factor of activated T-cells, cytoplasmic 2 isoform X1 [Bubalus bubalis]	--
MSTRG.10066.21	ENSBMUG00000023729	ENSBMUG00000023729	#N/A	trans	0.505204	1184	0.783475	1619	0.314808	881	0	0	0	0	0	0	2.38417e-27	-8.24415	down	--	--	--	--	--	[M]	Cell wall/membrane/envelope biogenesis	Ferlin C-terminus;; C2 domain	Dysferlin OS=Bos taurus OX=9913 GN=DYSF PE=2 SV=1	S	Function unknown	PREDICTED: LOW QUALITY PROTEIN: myoferlin [Bos mutus]	--
MSTRG.10066.21	ENSBMUG00000013567	GSTK1	#N/A	trans	0.505204	1184	0.783475	1619	0.314808	881	0	0	0	0	0	0	2.38417e-27	-8.24415	down	[Q]	Secondary metabolites biosynthesis, transport and catabolism	Molecular Function: glutathione transferase activity (GO:0004364);; Molecular Function: glutathione peroxidase activity (GO:0004602);; Molecular Function: receptor binding (GO:0005102);; Cellular Component: mitochondrial inner membrane (GO:0005743);; Cellular Component: peroxisome (GO:0005777);; Biological Process: glutathione metabolic process (GO:0006749);; Molecular Function: protein disulfide…	K13299|1.21684e-163|bom:102271847|K13299 glutathione S-transferase kappa 1 [EC:2.5.1.18] | (RefSeq) GSTK1; glutathione S-transferase kappa 1	Glutathione metabolism (ko00480);; Metabolism of xenobiotics by cytochrome P450 (ko00980);; Drug metabolism - cytochrome P450 (ko00982);; Peroxisome (ko04146);; Chemical carcinogenesis (ko05204)	--	--	DSBA-like thioredoxin domain	--	Q	Secondary metabolites biosynthesis, transport and catabolism	PREDICTED: glutathione S-transferase kappa 1 isoform X2 [Bos mutus]	--
MSTRG.10066.21	ENSBMUG00000025196	ENSBMUG00000025196	#N/A	trans	0.505204	1184	0.783475	1619	0.314808	881	0	0	0	0	0	0	2.38417e-27	-8.24415	down	[S]	Function unknown	--	K04574|9.85763e-150|bom:102275464|K04574 neurofilament heavy polypeptide | (RefSeq) NEFH; neurofilament heavy	Amyotrophic lateral sclerosis (ALS) (ko05014)	--	--	Intermediate filament protein;; Repeat of unknown function (DUF1388)	Neurofilament medium polypeptide (Fragment) OS=Sus scrofa OX=9823 GN=NEFM PE=1 SV=2	Z	Cytoskeleton	Neurofilament heavy polypeptide, partial [Bos mutus]	--
MSTRG.10066.21	ENSBMUG00000014743	TLR7	#N/A	trans	0.505204	1184	0.783475	1619	0.314808	881	0	0	0	0	0	0	2.38417e-27	-8.24415	down	[K]	Transcription	Biological Process: regulation of protein phosphorylation (GO:0001932);; Biological Process: MyD88-dependent toll-like receptor signaling pathway (GO:0002755);; Molecular Function: double-stranded RNA binding (GO:0003725);; Molecular Function: single-stranded RNA binding (GO:0003727);; Molecular Function: transmembrane signaling receptor activity (GO:0004888);; Cellular Component: lysosome (GO:00…	K05404|0|bom:102281602|K05404 toll-like receptor 7 | (RefSeq) TLR7; toll like receptor 7	Toll-like receptor signaling pathway (ko04620);; Measles (ko05162);; Influenza A (ko05164)	[T]	Signal transduction mechanisms	Leucine rich repeat;; Leucine Rich repeats (2 copies);; Leucine rich repeats (6 copies);; TIR domain;; Leucine Rich Repeat	Toll-like receptor 9 OS=Sus scrofa OX=9823 GN=TLR9 PE=2 SV=1	S	Function unknown	PREDICTED: toll-like receptor 7 isoform X1 [Bos taurus]	--
MSTRG.10066.21	ENSBMUG00000022686	ENSBMUG00000022686	#N/A	trans	0.505204	1184	0.783475	1619	0.314808	881	0	0	0	0	0	0	2.38417e-27	-8.24415	down	[L]	Replication, recombination and repair	--	K18655|3.66882e-92|phd:102343711|K18655 ATP-dependent RNA helicase DDX19/DBP5 [EC:3.6.4.13] | (RefSeq) DDX19B; DEAD (Asp-Glu-Ala-Asp) box polypeptide 19B	--	[A]	RNA processing and modification	--	ATP-dependent RNA helicase DDX19A OS=Bos taurus OX=9913 GN=DDX19A PE=2 SV=1	L	Replication, recombination and repair	PREDICTED: ATP-dependent RNA helicase DDX19B, partial [Tursiops truncatus]	--
MSTRG.10066.21	ENSBMUG00000015594	ZNF26	#N/A	trans	0.505204	1184	0.783475	1619	0.314808	881	0	0	0	0	0	0	2.38417e-27	-8.24415	down	[R]	General function prediction only	Molecular Function: nucleic acid binding (GO:0003676);; Cellular Component: intracellular (GO:0005622);; Biological Process: regulation of transcription, DNA-templated (GO:0006355);; Molecular Function: metal ion binding (GO:0046872);;	K09228|0|bta:784914|K09228 KRAB domain-containing zinc finger protein | (RefSeq) ZNF84, ZNF26; zinc finger protein 84	--	[R]	General function prediction only	Zinc-finger double domain;; Zinc finger, C2H2 type;; C2H2-type zinc finger;; C2H2-type zinc finger;; KRAB box;; Zinc ribbon domain;; CpXC protein	Zinc finger protein 182 OS=Pongo abelii OX=9601 GN=ZNF182 PE=2 SV=1	S	Function unknown	PREDICTED: zinc finger protein 84 [Bos taurus]	--
MSTRG.10066.21	ENSBMUG00000021080	ENSBMUG00000021080	#N/A	trans	0.505204	1184	0.783475	1619	0.314808	881	0	0	0	0	0	0	2.38417e-27	-8.24415	down	--	--	Molecular Function: calcium ion binding (GO:0005509);; Cellular Component: extracellular space (GO:0005615);; Cellular Component: multivesicular body (GO:0005771);; Cellular Component: membrane (GO:0016020);; Cellular Component: tubulin complex (GO:0045298);;	--	--	[DZ]	Cell cycle control, cell division, chromosome partitioning;; Cytoskeleton	Translationally controlled tumour protein	Translationally-controlled tumor protein OS=Bos taurus OX=9913 GN=TPT1 PE=2 SV=1	S	Function unknown	hypothetical protein M91_17588, partial [Bos mutus]	--
MSTRG.10066.21	ENSBMUG00000001213	TSKU	#N/A	trans	0.505204	1184	0.783475	1619	0.314808	881	0	0	0	0	0	0	2.38417e-27	-8.24415	down	[K]	Transcription	--	K08130|0|bom:102264826|K08130 tsukushi (leucine-rich repeat-containing protein 54) | (RefSeq) TSKU, Tsukushin; tsukushi, small leucine rich proteoglycan	--	[R]	General function prediction only	Leucine rich repeat;; Leucine Rich repeats (2 copies);; Leucine Rich Repeat;; Leucine Rich repeat;; Leucine rich repeats (6 copies)	Leucine-rich repeat-containing protein 32 OS=Pongo abelii OX=9601 GN=LRRC32 PE=2 SV=1	S	Function unknown	PREDICTED: tsukushin [Bos mutus]	--
MSTRG.10066.21	ENSBMUG00000016305	CHMP1B	#N/A	trans	0.505204	1184	0.783475	1619	0.314808	881	0	0	0	0	0	0	2.38417e-27	-8.24415	down	--	--	Cellular Component: ESCRT III complex (GO:0000815);; Biological Process: cell separation after cytokinesis (GO:0000920);; Cellular Component: cytosol (GO:0005829);; Biological Process: nucleus organization (GO:0006997);; Biological Process: vacuolar transport (GO:0007034);; Biological Process: mitotic metaphase plate congression (GO:0007080);; Biological Process: regulation of centrosome duplicat…	--	--	[U]	Intracellular trafficking, secretion, and vesicular transport	Snf7	Charged multivesicular body protein 1b OS=Bos taurus OX=9913 GN=CHMP1B PE=2 SV=1	N	Cell motility	charged multivesicular body protein 1b [Bos taurus]	--
MSTRG.10066.21	Bos_mutus_newGene_81401	--	#N/A	trans	0.505204	1184	0.783475	1619	0.314808	881	0	0	0	0	0	0	2.38417e-27	-8.24415	down	--	--	--	--	--	--	--	--	--	--	--	--	--
MSTRG.10066.21	ENSBMUG00000019097	RAB27B	#N/A	trans	0.505204	1184	0.783475	1619	0.314808	881	0	0	0	0	0	0	2.38417e-27	-8.24415	down	[R]	General function prediction only	Molecular Function: GTPase activity (GO:0003924);; Molecular Function: GTP binding (GO:0005525);; Cellular Component: Golgi stack (GO:0005795);; Biological Process: small GTPase mediated signal transduction (GO:0007264);; Molecular Function: GDP binding (GO:0019003);; Molecular Function: protein domain specific binding (GO:0019904);; Cellular Component: trans-Golgi network transport vesicle (GO:0…	K07886|3.17897e-158|bta:282858|K07886 Ras-related protein Rab-27B | (RefSeq) RAB27B; RAB27B, member RAS oncogene family	Pancreatic secretion (ko04972)	[U]	Intracellular trafficking, secretion, and vesicular transport	Ras family;; Ras of Complex, Roc, domain of DAPkinase;; ADP-ribosylation factor family	Ras-related protein Rab-27B OS=Bos taurus OX=9913 GN=RAB27B PE=2 SV=3	S	Function unknown	PREDICTED: ras-related protein Rab-27B isoform X1 [Bos indicus]	--
MSTRG.10066.21	Bos_mutus_newGene_27666	--	#N/A	trans	0.505204	1184	0.783475	1619	0.314808	881	0	0	0	0	0	0	2.38417e-27	-8.24415	down	--	--	Biological Process: positive regulation of mitophagy in response to mitochondrial depolarization (GO:0098779);;	--	--	--	--	--	Double zinc ribbon and ankyrin repeat-containing protein 1 OS=Macaca fascicularis OX=9541 GN=DZANK1 PE=2 SV=2	S	Function unknown	PREDICTED: uncharacterized protein LOC106701517, partial [Bos mutus]	--
MSTRG.10066.21	ENSBMUG00000011768	RUNX1T1	#N/A	both	0.505204	1184	0.783475	1619	0.314808	881	0	0	0	0	0	0	2.38417e-27	-8.24415	down	--	--	Molecular Function: transcription factor activity, sequence-specific DNA binding (GO:0003700);; Molecular Function: transcription corepressor activity (GO:0003714);; Cellular Component: nucleus (GO:0005634);; Biological Process: negative regulation of transcription, DNA-templated (GO:0045892);; Molecular Function: metal ion binding (GO:0046872);;	K10053|0|bom:102274988|K10053 runt-related transcription factor 1; translocated to, 1 | (RefSeq) RUNX1T1; RUNX1 translocation partner 1	Pathways in cancer (ko05200);; Transcriptional misregulation in cancer (ko05202);; Acute myeloid leukemia (ko05221)	--	--	NHR2 domain like;; NHR1 homology to TAF	--	K	Transcription	PREDICTED: protein CBFA2T1 isoform X1 [Bison bison bison]	--
MSTRG.10066.21	Bos_mutus_newGene_90259	--	#N/A	trans	0.505204	1184	0.783475	1619	0.314808	881	0	0	0	0	0	0	2.38417e-27	-8.24415	down	--	--	Molecular Function: nucleic acid binding (GO:0003676);; Cellular Component: intracellular (GO:0005622);; Biological Process: regulation of transcription, DNA-templated (GO:0006355);; Molecular Function: metal ion binding (GO:0046872);;	--	--	--	--	--	--	--	--	Zinc finger protein 1-like protein, partial [Bos mutus]	--
MSTRG.10066.21	Bos_mutus_newGene_5440	--	--	trans	0.505204	1184	0.783475	1619	0.314808	881	0	0	0	0	0	0	2.38417e-27	-8.24415	down	--	--	Molecular Function: nucleic acid binding (GO:0003676);; Molecular Function: actin binding (GO:0003779);; Cellular Component: proteinaceous extracellular matrix (GO:0005578);; Cellular Component: mitochondrion (GO:0005739);; Cellular Component: plasma membrane (GO:0005886);; Cellular Component: adherens junction (GO:0005912);; Biological Process: regulation of transcription, DNA-templated (GO:0006…	K09228|4.38462e-27|oas:100527962|K09228 KRAB domain-containing zinc finger protein | (RefSeq) ZNF33B; zinc finger protein 33B	--	--	--	--	--	S	Function unknown	reverse transcriptase-like [Bos taurus]	--
MSTRG.10066.21	ENSBMUG00000001982	FAM189A2	#N/A	trans	0.505204	1184	0.783475	1619	0.314808	881	0	0	0	0	0	0	2.38417e-27	-8.24415	down	--	--	Cellular Component: integral component of membrane (GO:0016021);;	--	--	--	--	CD20-like family	--	S	Function unknown	PREDICTED: protein FAM189A2, partial [Bison bison bison]	--
MSTRG.10066.21	ENSBMUG00000023758	NANP	#N/A	trans	0.505204	1184	0.783475	1619	0.314808	881	0	0	0	0	0	0	2.38417e-27	-8.24415	down	[H]	Coenzyme transport and metabolism	--	K01097|4.20811e-155|bta:516539|K01097 N-acylneuraminate-9-phosphatase [EC:3.1.3.29] | (RefSeq) NANP; N-acetylneuraminic acid phosphatase	Amino sugar and nucleotide sugar metabolism (ko00520)	[R]	General function prediction only	Haloacid dehalogenase-like hydrolase;; haloacid dehalogenase-like hydrolase;; HAD-hyrolase-like	Haloacid dehalogenase-like hydrolase domain-containing protein 3 OS=Bos taurus OX=9913 GN=HDHD3 PE=2 SV=1	S	Function unknown	PREDICTED: N-acylneuraminate-9-phosphatase [Bison bison bison]	--
MSTRG.10066.21	Bos_mutus_newGene_64135	--	#N/A	trans	0.505204	1184	0.783475	1619	0.314808	881	0	0	0	0	0	0	2.38417e-27	-8.24415	down	--	--	--	--	--	--	--	--	--	--	--	--	--
MSTRG.10066.21	ENSBMUG00000006342	ENSBMUG00000006342	#N/A	trans	0.505204	1184	0.783475	1619	0.314808	881	0	0	0	0	0	0	2.38417e-27	-8.24415	down	--	--	--	--	--	--	--	PMP-22/EMP/MP20/Claudin tight junction	--	S	Function unknown	PREDICTED: transmembrane protein 178A isoform X2 [Condylura cristata]	--
MSTRG.10066.21	Bos_mutus_newGene_16707	--	#N/A	trans	0.505204	1184	0.783475	1619	0.314808	881	0	0	0	0	0	0	2.38417e-27	-8.24415	down	--	--	--	--	--	--	--	--	--	--	--	PREDICTED: uncharacterized protein C14orf142 homolog isoform X1 [Ovis aries]	--
MSTRG.10066.21	ENSBMUG00000020356	ENSBMUG00000020356	#N/A	trans	0.505204	1184	0.783475	1619	0.314808	881	0	0	0	0	0	0	2.38417e-27	-8.24415	down	--	--	Biological Process: tRNA wobble uridine modification (GO:0002098);; Cellular Component: cytosol (GO:0005829);; Molecular Function: sulfurtransferase activity (GO:0016783);; Biological Process: protein urmylation (GO:0032447);; Biological Process: tRNA thio-modification (GO:0034227);; Cellular Component: extracellular exosome (GO:0070062);;	K12161|1.79691e-71|phd:102322163|K12161 ubiquitin related modifier 1 | (RefSeq) URM1; ubiquitin related modifier 1	Sulfur relay system (ko04122)	[O]	Posttranslational modification, protein turnover, chaperones	Urm1 (Ubiquitin related modifier)	Ubiquitin-related modifier 1 OS=Capra hircus OX=9925 GN=URM1 PE=3 SV=1	O	Posttranslational modification, protein turnover, chaperones	PREDICTED: ubiquitin-related modifier 1 isoform X1 [Bos mutus]	--
MSTRG.10066.21	ENSBMUG00000025212	PPM1A	#N/A	trans	0.505204	1184	0.783475	1619	0.314808	881	0	0	0	0	0	0	2.38417e-27	-8.24415	down	[T]	Signal transduction mechanisms	--	K04457|0|bom:102285226|K04457 protein phosphatase 1A [EC:3.1.3.16] | (RefSeq) PPM1A; protein phosphatase, Mg2+/Mn2+ dependent 1A	MAPK signaling pathway (ko04010)	[T]	Signal transduction mechanisms	Protein phosphatase 2C;; Protein serine/threonine phosphatase 2C, C-terminal domain	Protein phosphatase 1A OS=Bos taurus OX=9913 GN=PPM1A PE=2 SV=1	T	Signal transduction mechanisms	protein phosphatase 1A-like isoform 2 [Camelus ferus]	--
MSTRG.10066.21	ENSBMUG00000022955	PCDH18	#N/A	trans	0.505204	1184	0.783475	1619	0.314808	881	0	0	0	0	0	0	2.38417e-27	-8.24415	down	[U]	Intracellular trafficking, secretion, and vesicular transport	--	K16499|0|bom:102266928|K16499 protocadherin delta 2 | (RefSeq) PCDH18; protocadherin 18	--	[S]	Function unknown	Cadherin domain;; Cadherin-like;; Cadherin-like	Protocadherin-18 OS=Bos taurus OX=9913 GN=PCDH18 PE=2 SV=1	U	Intracellular trafficking, secretion, and vesicular transport	Protocadherin-18, partial [Bos mutus]	--
MSTRG.10066.21	ENSBMUG00000006217	AMACR	AMACR	trans	0.505204	1184	0.783475	1619	0.314808	881	0	0	0	0	0	0	2.38417e-27	-8.24415	down	[I]	Lipid transport and metabolism	Molecular Function: receptor binding (GO:0005102);; Cellular Component: mitochondrion (GO:0005739);; Cellular Component: peroxisome (GO:0005777);; Molecular Function: alpha-methylacyl-CoA racemase activity (GO:0008111);; Biological Process: bile acid metabolic process (GO:0008206);;	K01796|0|bom:102284091|K01796 alpha-methylacyl-CoA racemase [EC:5.1.99.4] | (RefSeq) AMACR; alpha-methylacyl-CoA racemase	Primary bile acid biosynthesis (ko00120);; Peroxisome (ko04146)	[I]	Lipid transport and metabolism	CoA-transferase family III	--	C	Energy production and conversion	PREDICTED: LOW QUALITY PROTEIN: alpha-methylacyl-CoA racemase [Bos mutus]	--
MSTRG.10066.21	ENSBMUG00000004596	WDR45	#N/A	trans	0.505204	1184	0.783475	1619	0.314808	881	0	0	0	0	0	0	2.38417e-27	-8.24415	down	--	--	Biological Process: autophagy of mitochondrion (GO:0000422);; Cellular Component: cytosol (GO:0005829);; Biological Process: protein lipidation (GO:0006497);; Cellular Component: extrinsic component of membrane (GO:0019898);; Molecular Function: phosphatidylinositol-3-phosphate binding (GO:0032266);; Cellular Component: pre-autophagosomal structure membrane (GO:0034045);; Biological Process: prot…	--	--	[S]	Function unknown	WD domain, G-beta repeat;; CNH domain	WD repeat domain phosphoinositide-interacting protein 3 OS=Pongo abelii OX=9601 GN=WDR45B PE=2 SV=1	S	Function unknown	WD repeat domain phosphoinositide-interacting protein 4 isoform X2 [Trichechus manatus latirostris]	--
MSTRG.10066.21	ENSBMUG00000024843	ENSBMUG00000024843	#N/A	trans	0.505204	1184	0.783475	1619	0.314808	881	0	0	0	0	0	0	2.38417e-27	-8.24415	down	--	--	Cellular Component: ruffle (GO:0001726);; Molecular Function: calcium ion binding (GO:0005509);; Cellular Component: extracellular space (GO:0005615);; Cellular Component: nucleus (GO:0005634);; Cellular Component: cytoplasm (GO:0005737);; Biological Process: regulation of cell proliferation (GO:0042127);; Molecular Function: protein homodimerization activity (GO:0042803);; Molecular Function: S1…	--	--	--	--	S-100/ICaBP type calcium binding domain;; EF hand	Protein S100-A11 OS=Sus scrofa OX=9823 GN=S100A11 PE=1 SV=1	S	Function unknown	protein S100-A11 [Bos taurus]	--
MSTRG.10066.21	ENSBMUG00000003312	ENSBMUG00000003312	#N/A	trans	0.505204	1184	0.783475	1619	0.314808	881	0	0	0	0	0	0	2.38417e-27	-8.24415	down	--	--	Molecular Function: RNA-directed DNA polymerase activity (GO:0003964);; Biological Process: RNA-dependent DNA biosynthetic process (GO:0006278);; Cellular Component: integral component of membrane (GO:0016021);;	--	--	[R]	General function prediction only	Reverse transcriptase (RNA-dependent DNA polymerase)	LINE-1 reverse transcriptase homolog OS=Nycticebus coucang OX=9470 PE=3 SV=1	S	Function unknown	hypothetical protein M91_18560, partial [Bos mutus]	--
MSTRG.10066.21	ENSBMUG00000010584	CRYBG1	#N/A	trans	0.505204	1184	0.783475	1619	0.314808	881	0	0	0	0	0	0	2.38417e-27	-8.24415	down	--	--	--	--	--	--	--	Beta/Gamma crystallin;; Ricin-type beta-trefoil lectin domain	Gamma-crystallin B OS=Canis lupus familiaris OX=9615 GN=CRYGB PE=2 SV=1	S	Function unknown	PREDICTED: absent in melanoma 1 protein [Bos mutus]	--
MSTRG.10066.21	ENSBMUG00000002225	ENSBMUG00000002225	#N/A	trans	0.505204	1184	0.783475	1619	0.314808	881	0	0	0	0	0	0	2.38417e-27	-8.24415	down	--	--	Cellular Component: Golgi membrane (GO:0000139);; Biological Process: GPI anchor biosynthetic process (GO:0006506);; Cellular Component: integral component of membrane (GO:0016021);; Molecular Function: hydrolase activity, acting on ester bonds (GO:0016788);; Cellular Component: intrinsic component of endoplasmic reticulum membrane (GO:0031227);;	--	--	[S]	Function unknown	Per1-like family	Post-GPI attachment to proteins factor 3 OS=Bos taurus OX=9913 GN=PGAP3 PE=2 SV=1	S	Function unknown	PREDICTED: post-GPI attachment to proteins factor 3 isoform X5 [Bos mutus]	--
MSTRG.10066.21	ENSBMUG00000022626	SHC4	#N/A	trans	0.505204	1184	0.783475	1619	0.314808	881	0	0	0	0	0	0	2.38417e-27	-8.24415	down	--	--	--	K17449|0|bom:102284488|K17449 SHC-transforming protein 4 | (RefSeq) SHC4; SHC adaptor protein 4	EGFR tyrosine kinase inhibitor resistance (ko01521);; Endocrine resistance (ko01522);; ErbB signaling pathway (ko04012);; Ras signaling pathway (ko04014);; Chemokine signaling pathway (ko04062);; Phospholipase D signaling pathway (ko04072);; Focal adhesion (ko04510);; Natural killer cell mediated cytotoxicity (ko04650);; Neurotrophin signaling pathway (ko04722);; Insulin signaling pathway (ko0491…	[T]	Signal transduction mechanisms	Phosphotyrosine interaction domain (PTB/PID);; SH2 domain	SHC-transforming protein 1 OS=Bos taurus OX=9913 GN=SHC1 PE=2 SV=1	O	Posttranslational modification, protein turnover, chaperones	PREDICTED: SHC-transforming protein 4 [Bos mutus]	--
MSTRG.10066.21	ENSBMUG00000016640	BMP7	BMP7	trans	0.505204	1184	0.783475	1619	0.314808	881	0	0	0	0	0	0	2.38417e-27	-8.24415	down	--	--	--	K16621|0|bta:540595|K16621 bone morphogenetic protein 7 | (RefSeq) BMP7; bone morphogenetic protein 7	Cytokine-cytokine receptor interaction (ko04060);; TGF-beta signaling pathway (ko04350);; Axon guidance (ko04360);; Hippo signaling pathway (ko04390)	[T]	Signal transduction mechanisms	TGF-beta propeptide;; Transforming growth factor beta like domain	Bone morphogenetic protein 7 (Fragment) OS=Canis lupus familiaris OX=9615 GN=BMP7 PE=2 SV=1	O	Posttranslational modification, protein turnover, chaperones	PREDICTED: bone morphogenetic protein 7 isoform X2 [Tursiops truncatus]	--
MSTRG.10066.21	Bos_mutus_newGene_8938	--	--	trans	0.505204	1184	0.783475	1619	0.314808	881	0	0	0	0	0	0	2.38417e-27	-8.24415	down	--	--	--	--	--	--	--	--	--	--	--	--	--
MSTRG.10066.21	Bos_mutus_newGene_72030	--	#N/A	trans	0.505204	1184	0.783475	1619	0.314808	881	0	0	0	0	0	0	2.38417e-27	-8.24415	down	--	--	--	--	--	--	--	--	--	--	--	--	--
MSTRG.10066.21	ENSBMUG00000025626	RGS9	#N/A	trans	0.505204	1184	0.783475	1619	0.314808	881	0	0	0	0	0	0	2.38417e-27	-8.24415	down	--	--	Cellular Component: photoreceptor outer segment (GO:0001750);; Cellular Component: photoreceptor inner segment (GO:0001917);; Molecular Function: signal transducer activity (GO:0004871);; Cellular Component: heterotrimeric G-protein complex (GO:0005834);; Biological Process: G-protein coupled receptor signaling pathway (GO:0007186);; Biological Process: intracellular signal transduction (GO:00355…	K13765|0|bom:102275904|K13765 regulator of G-protein signaling 9 | (RefSeq) RGS9; regulator of G-protein signaling 9	Phototransduction (ko04744);; Cocaine addiction (ko05030)	[T]	Signal transduction mechanisms	Regulator of G protein signaling domain;; Domain found in Dishevelled, Egl-10, and Pleckstrin (DEP);; GGL domain	Regulator of G-protein signaling 9 OS=Bos taurus OX=9913 GN=RGS9 PE=1 SV=1	K	Transcription	PREDICTED: regulator of G-protein signaling 9 isoform X2 [Bos mutus]	--
MSTRG.10066.21	ENSBMUG00000015536	ITPR3	ITPR3	trans	0.505204	1184	0.783475	1619	0.314808	881	0	0	0	0	0	0	2.38417e-27	-8.24415	down	--	--	Molecular Function: Rho guanyl-nucleotide exchange factor activity (GO:0005089);; Molecular Function: inositol 1,4,5-trisphosphate-sensitive calcium-release channel activity (GO:0005220);; Cellular Component: nucleoplasm (GO:0005654);; Cellular Component: nucleolus (GO:0005730);; Cellular Component: endoplasmic reticulum membrane (GO:0005789);; Cellular Component: rough endoplasmic reticulum (GO:…	K04960|0|bom:102271039|K04960 inositol 1,4,5-triphosphate receptor type 3 | (RefSeq) ITPR3; inositol 1,4,5-trisphosphate receptor type 3	Calcium signaling pathway (ko04020);; cGMP-PKG signaling pathway (ko04022);; Phosphatidylinositol signaling system (ko04070);; Oocyte meiosis (ko04114);; Apoptosis (ko04210);; Vascular smooth muscle contraction (ko04270);; Gap junction (ko04540);; Platelet activation (ko04611);; Circadian entrainment (ko04713);; Long-term potentiation (ko04720);; Retrograde endocannabinoid signaling (ko04723);; G…	[T]	Signal transduction mechanisms	Inositol 1,4,5-trisphosphate/ryanodine receptor;; MIR domain;; RIH domain;; RyR and IP3R Homology associated;; Ion transport protein	Inositol 1,4,5-trisphosphate receptor type 3 OS=Bos taurus OX=9913 GN=ITPR3 PE=2 SV=1	U	Intracellular trafficking, secretion, and vesicular transport	PREDICTED: LOW QUALITY PROTEIN: inositol 1,4,5-trisphosphate receptor type 3 [Bos mutus]	--
MSTRG.10066.21	Bos_mutus_newGene_79348	--	--	trans	0.505204	1184	0.783475	1619	0.314808	881	0	0	0	0	0	0	2.38417e-27	-8.24415	down	--	--	Cellular Component: ruffle (GO:0001726);; Molecular Function: motor activity (GO:0003774);; Molecular Function: ATP binding (GO:0005524);; Cellular Component: Golgi apparatus (GO:0005794);; Cellular Component: myosin complex (GO:0016459);; Cellular Component: DNA-directed RNA polymerase II, holoenzyme (GO:0016591);; Biological Process: DNA damage response, signal transduction by p53 class mediato…	K10358|0|bta:535127|K10358 myosin VI | (RefSeq) MYO6; myosin VI	--	[Z]	Cytoskeleton	Myosin head (motor domain);; Myosin N-terminal SH3-like domain	Unconventional myosin-VI OS=Sus scrofa OX=9823 GN=MYO6 PE=1 SV=1	Z	Cytoskeleton	PREDICTED: unconventional myosin-VI isoform X2 [Bison bison bison]	--
MSTRG.10066.21	ENSBMUG00000005770	HS1BP3	#N/A	trans	0.505204	1184	0.783475	1619	0.314808	881	0	0	0	0	0	0	2.38417e-27	-8.24415	down	--	--	--	--	--	--	--	PX domain	--	S	Function unknown	PREDICTED: HCLS1-binding protein 3 [Bos mutus]	--
MSTRG.10066.21	ENSBMUG00000010377	TEKT1	#N/A	trans	0.505204	1184	0.783475	1619	0.314808	881	0	0	0	0	0	0	2.38417e-27	-8.24415	down	--	--	Cellular Component: nucleus (GO:0005634);; Cellular Component: cytoplasm (GO:0005737);; Cellular Component: microtubule (GO:0005874);; Cellular Component: cilium (GO:0005929);;	K18628|0|bom:102276407|K18628 tektin-1 | (RefSeq) TEKT1, Tektin-1; tektin 1	--	[Z]	Cytoskeleton	Tektin family	Tektin-1 OS=Bos taurus OX=9913 GN=TEKT1 PE=2 SV=1	S	Function unknown	PREDICTED: tektin-1 [Bos mutus]	--
MSTRG.10066.21	ENSBMUG00000008388	ENSBMUG00000008388	#N/A	trans	0.505204	1184	0.783475	1619	0.314808	881	0	0	0	0	0	0	2.38417e-27	-8.24415	down	--	--	Cellular Component: membrane (GO:0016020);;	--	--	--	--	--	LINE-1 reverse transcriptase homolog OS=Nycticebus coucang OX=9470 PE=3 SV=1	S	Function unknown	unnamed protein product [Canis lupus familiaris]	--
MSTRG.10066.21	ENSBMUG00000013011	ENSBMUG00000013011	#N/A	trans	0.505204	1184	0.783475	1619	0.314808	881	0	0	0	0	0	0	2.38417e-27	-8.24415	down	--	--	Molecular Function: microtubule motor activity (GO:0003777);; Molecular Function: ATP binding (GO:0005524);; Cellular Component: cytoplasm (GO:0005737);; Cellular Component: microtubule (GO:0005874);; Cellular Component: cilium (GO:0005929);; Biological Process: microtubule-based movement (GO:0007018);; Biological Process: protein ubiquitination (GO:0016567);; Molecular Function: ATPase activity …	K10408|0|bom:102266327|K10408 dynein heavy chain, axonemal | (RefSeq) DNAH12; dynein axonemal heavy chain 12	Huntington's disease (ko05016)	[Z]	Cytoskeleton	Dynein heavy chain and region D6 of dynein motor;; Dynein heavy chain, N-terminal region 2;; ATP-binding dynein motor region D5;; Hydrolytic ATP binding site of dynein motor region D1;; P-loop containing dynein motor region D4;; P-loop containing dynein motor region D3;; Microtubule-binding stalk of dynein motor;; AAA domain (dynein-related subfamily);; ATPase family associated with various cellu…	--	Z	Cytoskeleton	PREDICTED: LOW QUALITY PROTEIN: dynein heavy chain 12, axonemal [Bos mutus]	--
MSTRG.10066.21	ENSBMUG00000010038	ENSBMUG00000010038	#N/A	trans	0.505204	1184	0.783475	1619	0.314808	881	0	0	0	0	0	0	2.38417e-27	-8.24415	down	--	--	Cellular Component: cytoplasm (GO:0005737);; Biological Process: protein transport into membrane raft (GO:0032596);; Biological Process: dsRNA transport (GO:0033227);; Biological Process: response to exogenous dsRNA (GO:0043330);; Cellular Component: membrane raft (GO:0045121);; Biological Process: antigen receptor-mediated signaling pathway (GO:0050851);;	--	--	--	--	Raftlin	Raftlin-2 OS=Pongo abelii OX=9601 GN=RFTN2 PE=2 SV=3	O	Posttranslational modification, protein turnover, chaperones	PREDICTED: LOW QUALITY PROTEIN: raftlin-2 [Vicugna pacos]	--
MSTRG.10066.21	ENSBMUG00000024874	ENSBMUG00000024874	#N/A	trans	0.505204	1184	0.783475	1619	0.314808	881	0	0	0	0	0	0	2.38417e-27	-8.24415	down	--	--	Cellular Component: centrosome (GO:0005813);; Biological Process: spindle assembly (GO:0051225);; Biological Process: centrosome cycle (GO:0051297);; Cellular Component: HAUS complex (GO:0070652);;	K16591|1.19222e-157|bom:102269240|K16591 HAUS augmin-like complex subunit 8 | (RefSeq) HAUS8; HAUS augmin like complex subunit 8	--	--	--	--	--	S	Function unknown	PREDICTED: HAUS augmin-like complex subunit 8 isoform X2 [Bos indicus]	--
MSTRG.10066.21	ENSBMUG00000014414	SEMA4A	#N/A	trans	0.505204	1184	0.783475	1619	0.314808	881	0	0	0	0	0	0	2.38417e-27	-8.24415	down	--	--	Biological Process: neural crest cell migration (GO:0001755);; Cellular Component: extracellular space (GO:0005615);; Cellular Component: plasma membrane (GO:0005886);; Biological Process: regulation of cell shape (GO:0008360);; Biological Process: regulation of endothelial cell migration (GO:0010594);; Cellular Component: integral component of membrane (GO:0016021);; Biological Process: negative…	K06521|0|bom:102280874|K06521 semaphorin 4 | (RefSeq) SEMA4A; semaphorin 4A	Axon guidance (ko04360)	[T]	Signal transduction mechanisms	Sema domain;; Plexin repeat	Semaphorin-4A OS=Bos taurus OX=9913 GN=SEMA4A PE=2 SV=1	S	Function unknown	PREDICTED: semaphorin-4A isoform X1 [Bubalus bubalis]	--
MSTRG.10066.21	ENSBMUG00000012439	HECTD1	#N/A	trans	0.505204	1184	0.783475	1619	0.314808	881	0	0	0	0	0	0	2.38417e-27	-8.24415	down	[T]	Signal transduction mechanisms	--	K12231|0|bta:536240|K12231 E3 ubiquitin-protein ligase HECTD1 [EC:2.3.2.26] | (RefSeq) HECTD1; HECT domain E3 ubiquitin protein ligase 1	--	[R]	General function prediction only	HECT-domain (ubiquitin-transferase);; Sad1 / UNC-like C-terminal;; Mib_herc2;; Ankyrin repeats (3 copies);; Ankyrin repeats (many copies);; Ankyrin repeats (many copies);; Ankyrin repeat;; Ankyrin repeat	E3 ubiquitin-protein ligase TRIP12 OS=Bos taurus OX=9913 GN=TRIP12 PE=2 SV=2	O	Posttranslational modification, protein turnover, chaperones	PREDICTED: E3 ubiquitin-protein ligase HECTD1 isoform X1 [Bos taurus]	--
MSTRG.10066.21	Bos_mutus_newGene_86634	--	#N/A	trans	0.505204	1184	0.783475	1619	0.314808	881	0	0	0	0	0	0	2.38417e-27	-8.24415	down	--	--	--	--	--	--	--	--	--	--	--	--	--
MSTRG.10066.21	ENSBMUG00000011125	ENSBMUG00000011125	#N/A	trans	0.505204	1184	0.783475	1619	0.314808	881	0	0	0	0	0	0	2.38417e-27	-8.24415	down	[T]	Signal transduction mechanisms	--	--	--	[R]	General function prediction only	FHA domain;; G-patch domain;; G-patch domain	--	A	RNA processing and modification	PREDICTED: angiogenic factor with G patch and FHA domains 1 [Bos mutus]	--
MSTRG.10066.21	ENSBMUG00000020223	SPRTN	#N/A	trans	0.505204	1184	0.783475	1619	0.314808	881	0	0	0	0	0	0	2.38417e-27	-8.24415	down	[R]	General function prediction only	Molecular Function: DNA binding (GO:0003677);; Molecular Function: methionine adenosyltransferase activity (GO:0004478);; Cellular Component: chromosome (GO:0005694);; Biological Process: S-adenosylmethionine biosynthetic process (GO:0006556);; Biological Process: response to UV (GO:0009411);; Cellular Component: nuclear speck (GO:0016607);; Biological Process: translesion synthesis (GO:0019985);…	--	--	[S]	Function unknown	SprT-like family	SprT-like domain-containing protein Spartan OS=Bos taurus OX=9913 GN=SPRTN PE=2 SV=1	S	Function unknown	PREDICTED: sprT-like domain-containing protein Spartan isoform X1 [Bos mutus]	--
MSTRG.10066.21	Bos_mutus_newGene_74095	--	#N/A	trans	0.505204	1184	0.783475	1619	0.314808	881	0	0	0	0	0	0	2.38417e-27	-8.24415	down	--	--	--	--	--	--	--	--	--	--	--	--	--
MSTRG.10066.21	ENSBMUG00000016294	ADPRM	#N/A	trans	0.505204	1184	0.783475	1619	0.314808	881	0	0	0	0	0	0	2.38417e-27	-8.24415	down	[T]	Signal transduction mechanisms	Molecular Function: metal ion binding (GO:0046872);; Molecular Function: ADP-ribose diphosphatase activity (GO:0047631);; Molecular Function: CDP-glycerol diphosphatase activity (GO:0047734);;	K01517|0|bta:534038|K01517 manganese-dependent ADP-ribose/CDP-alcohol diphosphatase [EC:3.6.1.13 3.6.1.16 3.6.1.53] | (RefSeq) ADPRM, C19H17orf48; ADP-ribose/CDP-alcohol diphosphatase, manganese dependent	Purine metabolism (ko00230);; Glycerophospholipid metabolism (ko00564)	--	--	Calcineurin-like phosphoesterase	Manganese-dependent ADP-ribose/CDP-alcohol diphosphatase OS=Bos taurus OX=9913 GN=ADPRM PE=2 SV=2	S	Function unknown	PREDICTED: manganese-dependent ADP-ribose/CDP-alcohol diphosphatase isoform X1 [Bubalus bubalis]	--
MSTRG.10066.21	Bos_mutus_newGene_90053	--	#N/A	trans	0.505204	1184	0.783475	1619	0.314808	881	0	0	0	0	0	0	2.38417e-27	-8.24415	down	--	--	--	--	--	--	--	--	--	--	--	--	--
MSTRG.10066.21	Bos_mutus_newGene_37944	--	--	trans	0.505204	1184	0.783475	1619	0.314808	881	0	0	0	0	0	0	2.38417e-27	-8.24415	down	--	--	Molecular Function: G-protein coupled receptor activity (GO:0004930);; Molecular Function: ATP binding (GO:0005524);; Cellular Component: cytoplasm (GO:0005737);; Biological Process: signal transduction (GO:0007165);; Biological Process: biosynthetic process (GO:0009058);; Cellular Component: integral component of membrane (GO:0016021);; Biological Process: vesicle-mediated transport (GO:0016192)…	--	--	--	--	--	--	--	--	PREDICTED: ATP-binding cassette sub-family B member 7, mitochondrial isoform X2 [Bos indicus]	--
MSTRG.10066.21	ENSBMUG00000019241	TSPAN17	#N/A	trans	0.505204	1184	0.783475	1619	0.314808	881	0	0	0	0	0	0	2.38417e-27	-8.24415	down	--	--	Cellular Component: integral component of plasma membrane (GO:0005887);; Biological Process: positive regulation of Notch signaling pathway (GO:0045747);; Biological Process: protein localization to plasma membrane (GO:0090002);;	K10303|4.65915e-176|bta:509386|K10303 F-box protein 23 | (RefSeq) TSPAN17, TM4SF17; tetraspanin 17	--	[R]	General function prediction only	Tetraspanin family	Tetraspanin-17 OS=Bos taurus OX=9913 GN=TSPAN17 PE=1 SV=1	S	Function unknown	PREDICTED: tetraspanin-17 isoform X4 [Bos taurus]	--
MSTRG.10066.21	Bos_mutus_newGene_85611	--	#N/A	trans	0.505204	1184	0.783475	1619	0.314808	881	0	0	0	0	0	0	2.38417e-27	-8.24415	down	--	--	--	--	--	--	--	--	--	--	--	--	--
MSTRG.10066.21	ENSBMUG00000001371	MYL12A	#N/A	trans	0.505204	1184	0.783475	1619	0.314808	881	0	0	0	0	0	0	2.38417e-27	-8.24415	down	[T]	Signal transduction mechanisms	Cellular Component: stress fiber (GO:0001725);; Molecular Function: calcium ion binding (GO:0005509);; Biological Process: regulation of cell shape (GO:0008360);; Cellular Component: myosin II complex (GO:0016460);; Cellular Component: Z disc (GO:0030018);; Molecular Function: actin-dependent ATPase activity (GO:0030898);; Biological Process: actomyosin structure organization (GO:0031032);; Molec…	K12757|3.65051e-105|bom:102269444|K12757 myosin regulatory light chain 12 | (RefSeq) myosin regulatory light polypeptide 9	Focal adhesion (ko04510);; Tight junction (ko04530);; Platelet activation (ko04611);; Leukocyte transendothelial migration (ko04670);; Regulation of actin cytoskeleton (ko04810)	[Z]	Cytoskeleton	EF-hand domain pair;; EF hand;; EF-hand domain;; EF-hand domain pair;; EF-hand domain;; EF hand	Myosin regulatory light chain 12A OS=Pongo abelii OX=9601 GN=MYL12A PE=2 SV=3	DTZ	Cell cycle control, cell division, chromosome partitioning;; Signal transduction mechanisms;; Cytoskeleton	myosin regulatory light polypeptide 9 isoform X1 [Dasypus novemcinctus]	--
MSTRG.10066.21	ENSBMUG00000023636	ENSBMUG00000023636	#N/A	trans	0.505204	1184	0.783475	1619	0.314808	881	0	0	0	0	0	0	2.38417e-27	-8.24415	down	--	--	--	K13129|9.34845e-143|bom:102285030|K13129 survival motor neuron protein | (RefSeq) SMN1; survival motor neuron protein	RNA transport (ko03013)	[A]	RNA processing and modification	Survival motor neuron protein (SMN);; Tudor domain	Survival motor neuron protein OS=Bos taurus OX=9913 GN=SMN1 PE=2 SV=2	S	Function unknown	PREDICTED: survival motor neuron protein [Bos mutus]	--
MSTRG.10066.21	Bos_mutus_newGene_14032	--	#N/A	trans	0.505204	1184	0.783475	1619	0.314808	881	0	0	0	0	0	0	2.38417e-27	-8.24415	down	--	--	--	--	--	--	--	--	--	--	--	--	--
MSTRG.10066.21	Bos_mutus_newGene_99798	--	#N/A	trans	0.505204	1184	0.783475	1619	0.314808	881	0	0	0	0	0	0	2.38417e-27	-8.24415	down	--	--	Molecular Function: nucleic acid binding (GO:0003676);; Molecular Function: actin binding (GO:0003779);; Molecular Function: RNA-directed DNA polymerase activity (GO:0003964);; Molecular Function: phospholipid binding (GO:0005543);; Cellular Component: proteinaceous extracellular matrix (GO:0005578);; Cellular Component: intracellular (GO:0005622);; Cellular Component: plasma membrane (GO:0005886…	K08111|2.5701e-21|bom:102284894|K08111 glypican 5 | (RefSeq) GPC5, Glypican-5; glypican 5	--	--	--	--	--	O	Posttranslational modification, protein turnover, chaperones	reverse transcriptase-like [Bos taurus]	--
MSTRG.10066.21	ENSBMUG00000015859	LDLRAP1	#N/A	trans	0.505204	1184	0.783475	1619	0.314808	881	0	0	0	0	0	0	2.38417e-27	-8.24415	down	--	--	Molecular Function: amyloid-beta binding (GO:0001540);; Molecular Function: phosphotyrosine residue binding (GO:0001784);; Molecular Function: phosphatidylinositol-4,5-bisphosphate binding (GO:0005546);; Cellular Component: early endosome (GO:0005769);; Cellular Component: cytosol (GO:0005829);; Cellular Component: neurofilament (GO:0005883);; Cellular Component: cytoplasmic side of plasma membra…	K12474|0|bom:102264668|K12474 low density lipoprotein receptor adapter protein 1 | (RefSeq) LDLRAP1; low density lipoprotein receptor adaptor protein 1	Endocytosis (ko04144)	[R]	General function prediction only	Phosphotyrosine interaction domain (PTB/PID);; Phosphotyrosine interaction domain (PTB/PID);; Phosphotyrosine-binding domain	--	S	Function unknown	Low density lipoprotein receptor adapter protein 1, partial [Bos mutus]	--
MSTRG.10066.21	ENSBMUG00000019149	ZFP14	ZFP14	trans	0.505204	1184	0.783475	1619	0.314808	881	0	0	0	0	0	0	2.38417e-27	-8.24415	down	[R]	General function prediction only	--	K09228|0|bta:615112|K09228 KRAB domain-containing zinc finger protein | (RefSeq) ZFP14, ZNF208, ZNF540; ZFP14 zinc finger protein	--	[R]	General function prediction only	Zinc-finger double domain;; Zinc finger, C2H2 type;; C2H2-type zinc finger;; C2H2-type zinc finger;; Zinc ribbon domain;; Zinc-finger double-stranded RNA-binding;; TFIIH C1-like domain;; XPA protein N-terminal;; Protein of unknown function (DUF3741)	Zinc finger protein 30 homolog OS=Macaca fascicularis OX=9541 GN=ZFP30 PE=2 SV=1	S	Function unknown	PREDICTED: zinc finger protein 14 homolog isoform X1 [Bison bison bison]	--
MSTRG.10066.21	ENSBMUG00000019878	PRPF39	PRPF39	trans	0.505204	1184	0.783475	1619	0.314808	881	0	0	0	0	0	0	2.38417e-27	-8.24415	down	--	--	Cellular Component: commitment complex (GO:0000243);; Biological Process: mRNA 5'-splice site recognition (GO:0000395);; Cellular Component: U1 snRNP (GO:0005685);; Molecular Function: pre-mRNA 5'-splice site binding (GO:0030627);; Cellular Component: U2-type prespliceosome (GO:0071004);;	K13217|0|bom:102277384|K13217 pre-mRNA-processing factor 39 | (RefSeq) PRPF39; pre-mRNA processing factor 39	--	[A]	RNA processing and modification	Tetratricopeptide repeat	--	A	RNA processing and modification	PREDICTED: pre-mRNA-processing factor 39 isoform X1 [Bos taurus]	--
MSTRG.10066.21	Bos_mutus_newGene_9981	--	#N/A	trans	0.505204	1184	0.783475	1619	0.314808	881	0	0	0	0	0	0	2.38417e-27	-8.24415	down	--	--	--	--	--	--	--	--	--	--	--	PREDICTED: uncharacterized protein LOC101904339 isoform X2 [Bos taurus]	--
MSTRG.10066.21	ENSBMUG00000022519	ENSBMUG00000022519	#N/A	trans	0.505204	1184	0.783475	1619	0.314808	881	0	0	0	0	0	0	2.38417e-27	-8.24415	down	--	--	Molecular Function: thiol-dependent ubiquitin-specific protease activity (GO:0004843);; Biological Process: protein K11-linked deubiquitination (GO:0035871);; Biological Process: protein K6-linked deubiquitination (GO:0044313);;	K13717|1.2716e-165|bom:102279594|K13717 OTU domain-containing protein 3 [EC:3.4.19.12] | (RefSeq) OTUD3; OTU deubiquitinase 3	--	--	--	--	--	O	Posttranslational modification, protein turnover, chaperones	PREDICTED: OTU domain-containing protein 3 [Bison bison bison]	--
MSTRG.10066.21	ENSBMUG00000020329	PPP1R13L	#N/A	trans	0.505204	1184	0.783475	1619	0.314808	881	0	0	0	0	0	0	2.38417e-27	-8.24415	down	[T]	Signal transduction mechanisms	Biological Process: negative regulation of transcription from RNA polymerase II promoter (GO:0000122);; Biological Process: cardiac right ventricle morphogenesis (GO:0003215);; Biological Process: ventricular cardiac muscle tissue development (GO:0003229);; Cellular Component: cytoplasm (GO:0005737);; Biological Process: apoptotic process (GO:0006915);; Molecular Function: transcription factor bi…	--	--	[D]	Cell cycle control, cell division, chromosome partitioning	Variant SH3 domain;; Ankyrin repeats (3 copies);; SH3 domain;; Ankyrin repeat;; Ankyrin repeat;; Variant SH3 domain;; Ankyrin repeats (many copies);; Ankyrin repeats (many copies)	Protein phosphatase 1 regulatory inhibitor subunit 16B OS=Bos taurus OX=9913 GN=PPP1R16B PE=1 SV=1	T	Signal transduction mechanisms	RelA-associated inhibitor [Bos mutus]	--
MSTRG.10066.21	Bos_mutus_newGene_8852	--	--	trans	0.505204	1184	0.783475	1619	0.314808	881	0	0	0	0	0	0	2.38417e-27	-8.24415	down	--	--	--	--	--	--	--	--	--	--	--	--	--
MSTRG.10066.21	ENSBMUG00000011190	TIAM1	#N/A	trans	0.505204	1184	0.783475	1619	0.314808	881	0	0	0	0	0	0	2.38417e-27	-8.24415	down	--	--	Molecular Function: signal transducer activity, downstream of receptor (GO:0005057);; Biological Process: cell-matrix adhesion (GO:0007160);; Biological Process: cell migration (GO:0016477);; Biological Process: Rac protein signal transduction (GO:0016601);; Molecular Function: Rac guanyl-nucleotide exchange factor activity (GO:0030676);; Cellular Component: extrinsic component of cytoplasmic sid…	K05731|0|bom:102283572|K05731 T-lymphoma invasion and metastasis-inducing protein 1 | (RefSeq) TIAM1; T-cell lymphoma invasion and metastasis 1	Ras signaling pathway (ko04014);; Rap1 signaling pathway (ko04015);; cAMP signaling pathway (ko04024);; Chemokine signaling pathway (ko04062);; Regulation of actin cytoskeleton (ko04810);; Proteoglycans in cancer (ko05205)	[T]	Signal transduction mechanisms	RhoGEF domain;; PH domain;; Raf-like Ras-binding domain;; Pleckstrin homology domain;; PDZ domain (Also known as DHR or GLGF)	Rho guanine nucleotide exchange factor 9 OS=Bos taurus OX=9913 GN=ARHGEF9 PE=2 SV=1	T	Signal transduction mechanisms	PREDICTED: T-lymphoma invasion and metastasis-inducing protein 1 isoform X1 [Bos mutus]	--
MSTRG.10066.21	Bos_mutus_newGene_3574	--	#N/A	trans	0.505204	1184	0.783475	1619	0.314808	881	0	0	0	0	0	0	2.38417e-27	-8.24415	down	--	--	--	--	--	--	--	--	--	--	--	--	--
MSTRG.10066.21	Bos_mutus_newGene_55239	--	#N/A	trans	0.505204	1184	0.783475	1619	0.314808	881	0	0	0	0	0	0	2.38417e-27	-8.24415	down	--	--	--	--	--	--	--	--	--	--	--	--	--
MSTRG.10066.21	ENSBMUG00000019318	APEH	#N/A	trans	0.505204	1184	0.783475	1619	0.314808	881	0	0	0	0	0	0	2.38417e-27	-8.24415	down	[E]	Amino acid transport and metabolism	Molecular Function: serine-type endopeptidase activity (GO:0004252);; Cellular Component: cytoplasm (GO:0005737);; Biological Process: proteolysis (GO:0006508);; Molecular Function: omega peptidase activity (GO:0008242);; Cellular Component: nuclear membrane (GO:0031965);; Molecular Function: RNA binding (GO:0044822);; Biological Process: amyloid-beta metabolic process (GO:0050435);; Cellular Com…	K01303|0|bom:102269347|K01303 acylaminoacyl-peptidase [EC:3.4.19.1] | (RefSeq) APEH; acylaminoacyl-peptide hydrolase	--	[O]	Posttranslational modification, protein turnover, chaperones	Prolyl oligopeptidase family;; Serine aminopeptidase, S33;; alpha/beta hydrolase fold;; Dienelactone hydrolase family;; X-Pro dipeptidyl-peptidase (S15 family)	Acylamino-acid-releasing enzyme OS=Bos taurus OX=9913 GN=APEH PE=1 SV=2	E	Amino acid transport and metabolism	PREDICTED: acylamino-acid-releasing enzyme [Bos mutus]	--
MSTRG.10066.21	ENSBMUG00000000122	MN1	#N/A	trans	0.505204	1184	0.783475	1619	0.314808	881	0	0	0	0	0	0	2.38417e-27	-8.24415	down	--	--	Biological Process: intramembranous ossification (GO:0001957);;	--	--	--	--	--	--	U	Intracellular trafficking, secretion, and vesicular transport	PREDICTED: LOW QUALITY PROTEIN: probable tumor suppressor protein MN1 [Bos mutus]	--
MSTRG.10066.21	ENSBMUG00000024516	TMEM87B	#N/A	trans	0.505204	1184	0.783475	1619	0.314808	881	0	0	0	0	0	0	2.38417e-27	-8.24415	down	--	--	Cellular Component: integral component of membrane (GO:0016021);;	--	--	[S]	Function unknown	Lung seven transmembrane receptor	Protein GPR108 OS=Bos taurus OX=9913 GN=GPR108 PE=2 SV=1	S	Function unknown	PREDICTED: transmembrane protein 87B, partial [Bos mutus]	--
MSTRG.10066.21	Bos_mutus_newGene_25888	--	#N/A	trans	0.505204	1184	0.783475	1619	0.314808	881	0	0	0	0	0	0	2.38417e-27	-8.24415	down	--	--	--	--	--	--	--	--	Craniofacial development protein 2 OS=Tragulus javanicus OX=9849 GN=CFDP2 PE=2 SV=1	S	Function unknown	reverse transcriptase-like [Bos taurus]	--
MSTRG.10066.21	ENSBMUG00000002553	RNF128	#N/A	trans	0.505204	1184	0.783475	1619	0.314808	881	0	0	0	0	0	0	2.38417e-27	-8.24415	down	--	--	--	K10629|0|bom:102287998|K10629 E3 ubiquitin-protein ligase RNF128 [EC:2.3.2.27] | (RefSeq) RNF128; ring finger protein 128, E3 ubiquitin protein ligase	--	[O]	Posttranslational modification, protein turnover, chaperones	Ring finger domain;; Zinc finger, C3HC4 type (RING finger);; RING-like zinc finger;; RING-H2 zinc finger domain;; Zinc finger, C3HC4 type (RING finger);; PA domain	E3 ubiquitin-protein ligase RNF128 OS=Bos taurus OX=9913 GN=RNF128 PE=2 SV=1	O	Posttranslational modification, protein turnover, chaperones	E3 ubiquitin-protein ligase RNF128 isoform X1 [Equus caballus]	--
MSTRG.10066.21	ENSBMUG00000007115	BRCC3	#N/A	trans	0.505204	1184	0.783475	1619	0.314808	881	0	0	0	0	0	0	2.38417e-27	-8.24415	down	--	--	Cellular Component: nuclear ubiquitin ligase complex (GO:0000152);; Cellular Component: spindle pole (GO:0000922);; Molecular Function: thiol-dependent ubiquitin-specific protease activity (GO:0004843);; Cellular Component: nucleoplasm (GO:0005654);; Cellular Component: cytoplasm (GO:0005737);; Biological Process: double-strand break repair (GO:0006302);; Biological Process: mitotic cell cycle (G…	K11864|0|bta:519513|K11864 BRCA1/BRCA2-containing complex subunit 3 [EC:3.4.19.-] | (RefSeq) BRCC3, CXorf53; BRCA1/BRCA2-containing complex subunit 3	--	[O]	Posttranslational modification, protein turnover, chaperones	JAB1/Mov34/MPN/PAD-1 ubiquitin protease;; Prokaryotic homologs of the JAB domain	Lys-63-specific deubiquitinase BRCC36 OS=Bos taurus OX=9913 GN=BRCC3 PE=2 SV=1	S	Function unknown	lys-63-specific deubiquitinase BRCC36 [Bos taurus]	--
MSTRG.10066.21	ENSBMUG00000022311	COLEC12	COLEC12	trans	0.505204	1184	0.783475	1619	0.314808	881	0	0	0	0	0	0	2.38417e-27	-8.24415	down	[R]	General function prediction only	Cellular Component: collagen trimer (GO:0005581);; Biological Process: phagocytosis, recognition (GO:0006910);; Molecular Function: signaling pattern recognition receptor activity (GO:0008329);; Cellular Component: integral component of membrane (GO:0016021);; Molecular Function: low-density lipoprotein particle binding (GO:0030169);; Molecular Function: carbohydrate binding (GO:0030246);; Biolog…	K10062|0|bta:504741|K10062 collectin sub-family member 12 | (RefSeq) COLEC12; collectin subfamily member 12	Phagosome (ko04145)	--	--	Collagen triple helix repeat (20 copies);; Lectin C-type domain	Collectin-12 OS=Bos taurus OX=9913 GN=COLEC12 PE=2 SV=1	U	Intracellular trafficking, secretion, and vesicular transport	PREDICTED: collectin-12 [Bubalus bubalis]	--
MSTRG.10066.21	ENSBMUG00000001071	COL5A1	#N/A	trans	0.505204	1184	0.783475	1619	0.314808	881	0	0	0	0	0	0	2.38417e-27	-8.24415	down	--	--	Biological Process: blood vessel development (GO:0001568);; Biological Process: heart morphogenesis (GO:0003007);; Molecular Function: extracellular matrix structural constituent (GO:0005201);; Cellular Component: collagen type V trimer (GO:0005588);; Cellular Component: basement membrane (GO:0005604);; Biological Process: cell adhesion (GO:0007155);; Molecular Function: heparin binding (GO:00082…	K19721|0|bom:102266857|K19721 collagen, type V/XI/XXIV/XXVII, alpha | (RefSeq) COL5A1; collagen type V alpha 1 chain	Protein digestion and absorption (ko04974)	[W]	Extracellular structures	Collagen triple helix repeat (20 copies);; Fibrillar collagen C-terminal domain;; Laminin G domain	Collagen alpha-2(XI) chain OS=Bos taurus OX=9913 GN=COL11A2 PE=3 SV=1	S	Function unknown	PREDICTED: LOW QUALITY PROTEIN: collagen alpha-1(V) chain [Bos mutus]	--
MSTRG.10066.21	ENSBMUG00000005751	FAM78A	#N/A	trans	0.505204	1184	0.783475	1619	0.314808	881	0	0	0	0	0	0	2.38417e-27	-8.24415	down	--	--	--	--	--	--	--	--	--	S	Function unknown	PREDICTED: protein FAM78A isoform X1 [Bos taurus]	--
MSTRG.10066.21	Bos_mutus_newGene_88128	--	#N/A	trans	0.505204	1184	0.783475	1619	0.314808	881	0	0	0	0	0	0	2.38417e-27	-8.24415	down	--	--	Biological Process: detection of chemical stimulus involved in sensory perception of bitter taste (GO:0001580);; Molecular Function: RNA binding (GO:0003723);; Molecular Function: metalloendopeptidase activity (GO:0004222);; Molecular Function: G-protein coupled receptor activity (GO:0004930);; Molecular Function: ATP binding (GO:0005524);; Cellular Component: extracellular space (GO:0005615);; C…	K17086|8.7042e-21|bta:509946|K17086 transmembrane 9 superfamily member 2/4 | (RefSeq) transmembrane 9 superfamily member 2-like	--	--	--	--	--	S	Function unknown	TPA: transmembrane 9 superfamily member 2 [Bos taurus]	--
MSTRG.10066.21	ENSBMUG00000011773	IMPAD1	#N/A	trans	0.505204	1184	0.783475	1619	0.314808	881	0	0	0	0	0	0	2.38417e-27	-8.24415	down	[P]	Inorganic ion transport and metabolism	Molecular Function: magnesium ion binding (GO:0000287);; Biological Process: endochondral ossification (GO:0001958);; Biological Process: chondrocyte development (GO:0002063);; Cellular Component: Golgi apparatus (GO:0005794);; Biological Process: inositol biosynthetic process (GO:0006021);; Molecular Function: 3'-nucleotidase activity (GO:0008254);; Molecular Function: 3'(2'),5'-bisphosphate nuc…	K15759|0|bta:532797|K15759 inositol monophosphatase 3 [EC:3.1.3.25 3.1.3.7] | (RefSeq) IMPAD1; inositol monophosphatase domain containing 1	Inositol phosphate metabolism (ko00562);; Sulfur metabolism (ko00920);; Phosphatidylinositol signaling system (ko04070)	[T]	Signal transduction mechanisms	Inositol monophosphatase family	Inositol monophosphatase 3 OS=Bos taurus OX=9913 GN=IMPAD1 PE=2 SV=1	P	Inorganic ion transport and metabolism	Inositol monophosphatase 3, partial [Bos mutus]	--
MSTRG.10066.21	ENSBMUG00000024350	SLC25A38	#N/A	trans	0.505204	1184	0.783475	1619	0.314808	881	0	0	0	0	0	0	2.38417e-27	-8.24415	down	--	--	Molecular Function: structural constituent of ribosome (GO:0003735);; Molecular Function: transporter activity (GO:0005215);; Cellular Component: mitochondrial inner membrane (GO:0005743);; Biological Process: translation (GO:0006412);; Biological Process: heme biosynthetic process (GO:0006783);; Biological Process: transport (GO:0006810);; Cellular Component: integral component of membrane (GO:0…	K15118|0|bom:102276536|K15118 solute carrier family 25, member 38 | (RefSeq) SLC25A38; solute carrier family 25 member 38	--	[C]	Energy production and conversion	Mitochondrial carrier protein	Mitochondrial glycine transporter OS=Bos taurus OX=9913 GN=SLC25A38 PE=2 SV=2	U	Intracellular trafficking, secretion, and vesicular transport	PREDICTED: solute carrier family 25 member 38 isoform X1 [Bos mutus]	--
MSTRG.10066.21	ENSBMUG00000012606	CDKN1A	#N/A	trans	0.505204	1184	0.783475	1619	0.314808	881	0	0	0	0	0	0	2.38417e-27	-8.24415	down	--	--	Biological Process: G2/M transition of mitotic cell cycle (GO:0000086);; Cellular Component: cyclin-dependent protein kinase holoenzyme complex (GO:0000307);; Molecular Function: cyclin-dependent protein serine/threonine kinase inhibitor activity (GO:0004861);; Cellular Component: cytosol (GO:0005829);; Biological Process: DNA damage response, signal transduction by p53 class mediator resulting i…	K06625|3.56319e-89|bta:513497|K06625 cyclin-dependent kinase inhibitor 1A | (RefSeq) CDKN1A, CIP1, SDI1, WAF1, p21; cyclin dependent kinase inhibitor 1A	Endocrine resistance (ko01522);; Platinum drug resistance (ko01524);; ErbB signaling pathway (ko04012);; HIF-1 signaling pathway (ko04066);; FoxO signaling pathway (ko04068);; Cell cycle (ko04110);; p53 signaling pathway (ko04115);; PI3K-Akt signaling pathway (ko04151);; Jak-STAT signaling pathway (ko04630);; Oxytocin signaling pathway (ko04921);; Hepatitis C (ko05160);; Hepatitis B (ko05161);; H…	[T]	Signal transduction mechanisms	Cyclin-dependent kinase inhibitor	Cyclin-dependent kinase inhibitor 1 OS=Felis catus OX=9685 GN=CDKN1A PE=2 SV=3	T	Signal transduction mechanisms	Cyclin-dependent kinase inhibitor 1, partial [Bos mutus]	--
MSTRG.10066.21	ENSBMUG00000017362	C3orf20	#N/A	trans	0.505204	1184	0.783475	1619	0.314808	881	0	0	0	0	0	0	2.38417e-27	-8.24415	down	--	--	--	--	--	--	--	FAM194 protein	--	S	Function unknown	PREDICTED: uncharacterized protein C3orf20 homolog [Bos mutus]	--
MSTRG.10066.21	ENSBMUG00000003752	TMEM263	#N/A	trans	0.505204	1184	0.783475	1619	0.314808	881	0	0	0	0	0	0	2.38417e-27	-8.24415	down	--	--	Cellular Component: integral component of membrane (GO:0016021);;	--	--	--	--	Transmembrane protein C12orf23, UPF0444	Transmembrane protein 263 OS=Bos taurus OX=9913 GN=TMEM263 PE=3 SV=1	S	Function unknown	transmembrane protein 263 [Bos taurus]	--
MSTRG.10066.21	ENSBMUG00000014174	ENSBMUG00000014174	#N/A	trans	0.505204	1184	0.783475	1619	0.314808	881	0	0	0	0	0	0	2.38417e-27	-8.24415	down	--	--	Biological Process: response to stimulus (GO:0050896);;	--	--	--	--	Interleukin 32	--	--	--	PREDICTED: uncharacterized protein LOC102284826 isoform X1 [Bos mutus]	--
MSTRG.10066.21	Bos_mutus_newGene_73187	--	#N/A	trans	0.505204	1184	0.783475	1619	0.314808	881	0	0	0	0	0	0	2.38417e-27	-8.24415	down	--	--	--	--	--	--	--	--	--	--	--	--	--
MSTRG.10066.21	Bos_mutus_newGene_90869	--	#N/A	trans	0.505204	1184	0.783475	1619	0.314808	881	0	0	0	0	0	0	2.38417e-27	-8.24415	down	--	--	Cellular Component: membrane (GO:0016020);;	K06797|4.55968e-07|oas:101122716|K06797 cadherin 4, type 1, R-cadherin | (RefSeq) CDH4; cadherin 4	Cell adhesion molecules (CAMs) (ko04514)	--	--	--	--	--	--	PREDICTED: uncharacterized protein C14orf142 homolog isoform X1 [Ovis aries]	--
MSTRG.10066.21	ENSBMUG00000024473	LUC7L	#N/A	trans	0.505204	1184	0.783475	1619	0.314808	881	0	0	0	0	0	0	2.38417e-27	-8.24415	down	--	--	Molecular Function: mRNA binding (GO:0003729);; Cellular Component: U1 snRNP (GO:0005685);; Biological Process: mRNA splice site selection (GO:0006376);; Molecular Function: identical protein binding (GO:0042802);; Biological Process: negative regulation of striated muscle tissue development (GO:0045843);; Molecular Function: RS domain binding (GO:0050733);; Cellular Component: U2-type prespliceo…	--	--	[A]	RNA processing and modification	LUC7 N_terminus	Luc7-like protein 3 OS=Bos taurus OX=9913 GN=LUC7L3 PE=2 SV=1	A	RNA processing and modification	putative RNA-binding protein Luc7-like 1 isoform X2 [Delphinapterus leucas]	--
MSTRG.10066.21	ENSBMUG00000006060	CASQ2	#N/A	trans	0.505204	1184	0.783475	1619	0.314808	881	0	0	0	0	0	0	2.38417e-27	-8.24415	down	--	--	Biological Process: regulation of heart rate (GO:0002027);; Molecular Function: calcium ion binding (GO:0005509);; Biological Process: regulation of cell communication by electrical coupling (GO:0010649);; Biological Process: regulation of cardiac muscle contraction by regulation of the release of sequestered calcium ion (GO:0010881);; Cellular Component: Z disc (GO:0030018);; Cellular Component:…	--	--	--	--	Calsequestrin;; Thioredoxin-like domain	Calsequestrin-2 OS=Canis lupus familiaris OX=9615 GN=CASQ2 PE=1 SV=1	O	Posttranslational modification, protein turnover, chaperones	PREDICTED: calsequestrin-2 [Bos mutus]	--
MSTRG.10066.21	ENSBMUG00000008365	ENSBMUG00000008365	#N/A	trans	0.505204	1184	0.783475	1619	0.314808	881	0	0	0	0	0	0	2.38417e-27	-8.24415	down	--	--	Cellular Component: integral component of membrane (GO:0016021);; Molecular Function: transferase activity (GO:0016740);;	--	--	--	--	--	--	--	--	Dolichyl-diphosphooligosaccharide--protein glycosyltransferase subunit 4 [Bos mutus]	--
MSTRG.10066.21	ENSBMUG00000024185	GLIPR1	GLIPR1	trans	0.505204	1184	0.783475	1619	0.314808	881	0	0	0	0	0	0	2.38417e-27	-8.24415	down	[S]	Function unknown	Cellular Component: extracellular region (GO:0005576);; Cellular Component: integral component of membrane (GO:0016021);;	--	--	[S]	Function unknown	Cysteine-rich secretory protein family	GLIPR1-like protein 1 OS=Bos taurus OX=9913 GN=GLIPR1L1 PE=1 SV=1	S	Function unknown	PREDICTED: glioma pathogenesis-related protein 1 [Bos mutus]	--
MSTRG.10066.21	ENSBMUG00000022054	CNTROB	#N/A	trans	0.505204	1184	0.783475	1619	0.314808	881	0	0	0	0	0	0	2.38417e-27	-8.24415	down	--	--	Cellular Component: centriole (GO:0005814);; Biological Process: centriole replication (GO:0007099);; Molecular Function: protein domain specific binding (GO:0019904);; Biological Process: centrosome separation (GO:0051299);; Biological Process: mitotic cytokinetic process (GO:1902410);;	K16468|0|bom:102280860|K16468 centrobin | (RefSeq) CNTROB, Centrobin; centrobin, centriole duplication and spindle assembly protein	--	--	--	--	--	S	Function unknown	PREDICTED: centrobin [Bos mutus]	--
MSTRG.10066.21	ENSBMUG00000013432	HCCS	#N/A	trans	0.505204	1184	0.783475	1619	0.314808	881	0	0	0	0	0	0	2.38417e-27	-8.24415	down	--	--	Molecular Function: holocytochrome-c synthase activity (GO:0004408);; Cellular Component: mitochondrial inner membrane (GO:0005743);; Molecular Function: metal ion binding (GO:0046872);;	K01764|0|bta:506250|K01764 cytochrome c heme-lyase [EC:4.4.1.17] | (RefSeq) HCCS; holocytochrome c synthase	Porphyrin and chlorophyll metabolism (ko00860)	[CO]	Energy production and conversion;; Posttranslational modification, protein turnover, chaperones	Cytochrome c/c1 heme lyase	Cytochrome c-type heme lyase OS=Bos taurus OX=9913 GN=HCCS PE=2 SV=1	O	Posttranslational modification, protein turnover, chaperones	cytochrome c-type heme lyase [Bos taurus]	--
MSTRG.10066.21	ENSBMUG00000024175	LIMK2	#N/A	trans	0.505204	1184	0.783475	1619	0.314808	881	0	0	0	0	0	0	2.38417e-27	-8.24415	down	[T]	Signal transduction mechanisms	Molecular Function: protein serine/threonine kinase activity (GO:0004674);; Molecular Function: ATP binding (GO:0005524);; Cellular Component: nucleus (GO:0005634);; Cellular Component: cytoplasm (GO:0005737);; Cellular Component: cis-Golgi network (GO:0005801);; Biological Process: protein phosphorylation (GO:0006468);; Biological Process: spermatogenesis (GO:0007283);; Molecular Function: zinc …	K05744|0|bom:102282980|K05744 LIM domain kinase 2 [EC:2.7.11.1] | (RefSeq) LIMK2; LIM domain kinase 2	Axon guidance (ko04360);; Fc gamma R-mediated phagocytosis (ko04666);; Regulation of actin cytoskeleton (ko04810)	--	--	Protein tyrosine kinase;; Protein kinase domain;; PDZ domain (Also known as DHR or GLGF);; LIM domain;; Lipopolysaccharide kinase (Kdo/WaaP) family;; LIM domain	LIM domain kinase 2 OS=Bos taurus OX=9913 GN=LIMK2 PE=2 SV=1	T	Signal transduction mechanisms	PREDICTED: LIM domain kinase 2 isoform X2 [Bos taurus]	--
MSTRG.10066.21	ENSBMUG00000009558	SYT9	#N/A	trans	0.505204	1184	0.783475	1619	0.314808	881	0	0	0	0	0	0	2.38417e-27	-8.24415	down	--	--	Molecular Function: calcium ion binding (GO:0005509);; Molecular Function: calcium-dependent phospholipid binding (GO:0005544);; Cellular Component: plasma membrane (GO:0005886);; Biological Process: vesicle fusion (GO:0006906);; Cellular Component: integral component of membrane (GO:0016021);; Biological Process: regulation of calcium ion-dependent exocytosis (GO:0017158);; Molecular Function: s…	K19909|0|bom:102266047|K19909 synaptotagmin-9 | (RefSeq) SYT9; synaptotagmin 9	--	[TU]	Signal transduction mechanisms;; Intracellular trafficking, secretion, and vesicular transport	C2 domain	Synaptotagmin-10 OS=Pongo abelii OX=9601 GN=SYT10 PE=2 SV=1	S	Function unknown	PREDICTED: synaptotagmin-9 isoform X1 [Capra hircus]	--
MSTRG.10066.21	Bos_mutus_newGene_48165	--	#N/A	trans	0.505204	1184	0.783475	1619	0.314808	881	0	0	0	0	0	0	2.38417e-27	-8.24415	down	--	--	--	--	--	--	--	--	--	--	--	--	--
MSTRG.10066.21	Bos_mutus_newGene_35041	--	--	trans	0.505204	1184	0.783475	1619	0.314808	881	0	0	0	0	0	0	2.38417e-27	-8.24415	down	--	--	--	K06592|9.25851e-44|bta:534360|K06592 poliovirus receptor-related protein 3 | (RefSeq) NECTIN3, PVRL3; nectin cell adhesion molecule 3	Cell adhesion molecules (CAMs) (ko04514);; Adherens junction (ko04520)	--	--	--	LINE-1 reverse transcriptase homolog OS=Nycticebus coucang OX=9470 PE=3 SV=1	U	Intracellular trafficking, secretion, and vesicular transport	PREDICTED: nectin-3 isoform X2 [Bison bison bison]	--
MSTRG.10066.21	ENSBMUG00000007971	FKBP6	#N/A	trans	0.505204	1184	0.783475	1619	0.314808	881	0	0	0	0	0	0	2.38417e-27	-8.24415	down	[O]	Posttranslational modification, protein turnover, chaperones	Biological Process: protein peptidyl-prolyl isomerization (GO:0000413);; Cellular Component: synaptonemal complex (GO:0000795);; Molecular Function: peptidyl-prolyl cis-trans isomerase activity (GO:0003755);; Molecular Function: FK506 binding (GO:0005528);; Cellular Component: endoplasmic reticulum membrane (GO:0005789);; Cellular Component: cytosol (GO:0005829);; Biological Process: meiotic cell…	K09572|0|bom:102285804|K09572 FK506-binding protein 6 [EC:5.2.1.8] | (RefSeq) FKBP6; FK506 binding protein 6	--	[O]	Posttranslational modification, protein turnover, chaperones	FKBP-type peptidyl-prolyl cis-trans isomerase;; Tetratricopeptide repeat	Inactive peptidyl-prolyl cis-trans isomerase FKBP6 OS=Bos taurus OX=9913 GN=FKBP6 PE=2 SV=1	O	Posttranslational modification, protein turnover, chaperones	PREDICTED: inactive peptidyl-prolyl cis-trans isomerase FKBP6 isoform X2 [Bos mutus]	--
MSTRG.10066.21	ENSBMUG00000015048	SUGP2	#N/A	trans	0.505204	1184	0.783475	1619	0.314808	881	0	0	0	0	0	0	2.38417e-27	-8.24415	down	--	--	Cellular Component: nucleoplasm (GO:0005654);; Biological Process: RNA processing (GO:0006396);; Molecular Function: RNA binding (GO:0044822);;	K13166|0|bom:102265524|K13166 splicing factor, arginine/serine-rich 14 | (RefSeq) SUGP2; SURP and G-patch domain containing 2	--	[R]	General function prediction only	Surp module;; G-patch domain	--	S	Function unknown	PREDICTED: SURP and G-patch domain-containing protein 2 [Bos mutus]	--
MSTRG.10066.21	ENSBMUG00000011346	MFSD11	#N/A	trans	0.505204	1184	0.783475	1619	0.314808	881	0	0	0	0	0	0	2.38417e-27	-8.24415	down	--	--	Cellular Component: integral component of membrane (GO:0016021);;	--	--	[S]	Function unknown	Ion channel regulatory protein UNC-93;; Major Facilitator Superfamily	UNC93-like protein MFSD11 OS=Macaca fascicularis OX=9541 GN=MFSD11 PE=2 SV=1	S	Function unknown	PREDICTED: UNC93-like protein MFSD11 isoform X1 [Bos taurus]	--
MSTRG.10066.21	ENSBMUG00000011847	HASPIN	#N/A	trans	0.505204	1184	0.783475	1619	0.314808	881	0	0	0	0	0	0	2.38417e-27	-8.24415	down	--	--	Molecular Function: ATP binding (GO:0005524);; Cellular Component: nucleus (GO:0005634);; Cellular Component: chromosome (GO:0005694);; Cellular Component: cytoplasm (GO:0005737);; Cellular Component: centrosome (GO:0005813);; Cellular Component: spindle (GO:0005819);; Biological Process: mitotic sister chromatid cohesion (GO:0007064);; Biological Process: intracellular signal transduction (GO:00…	K16315|0|bom:102284188|K16315 serine/threonine-protein kinase haspin [EC:2.7.11.1] | (RefSeq) GSG2; germ cell associated 2, haspin	--	[D]	Cell cycle control, cell division, chromosome partitioning	Haspin like kinase domain;; Protein kinase domain	Serine/threonine-protein kinase haspin OS=Bos taurus OX=9913 GN=HASPIN PE=2 SV=1	D	Cell cycle control, cell division, chromosome partitioning	PREDICTED: serine/threonine-protein kinase haspin, partial [Bos mutus]	--
MSTRG.10066.21	ENSBMUG00000022607	HMCN1	HMCN1	trans	0.505204	1184	0.783475	1619	0.314808	881	0	0	0	0	0	0	2.38417e-27	-8.24415	down	[M]	Cell wall/membrane/envelope biogenesis	--	K17341|0|bom:102279445|K17341 hemicentin | (RefSeq) HMCN1; hemicentin 1	--	[RP]	General function prediction only;; Inorganic ion transport and metabolism	Immunoglobulin I-set domain;; Immunoglobulin domain;; Immunoglobulin domain;; Immunoglobulin domain;; Immunoglobulin V-set domain;; CD80-like C2-set immunoglobulin domain;; Ig-like domain on T-cell surface glycoprotein CD3 epsilon chain;; Thrombospondin type 1 domain;; Calcium-binding EGF domain;; G2F domain;; Izumo-like Immunoglobulin domain;; Complement Clr-like EGF-like;; Immunoglobulin C1-set…	Fibulin-1 (Fragment) OS=Chlorocebus aethiops OX=9534 GN=FBLN1 PE=1 SV=1	S	Function unknown	PREDICTED: LOW QUALITY PROTEIN: hemicentin-1 [Bos mutus]	--
MSTRG.10066.21	ENSBMUG00000022914	FAM71F1	#N/A	trans	0.505204	1184	0.783475	1619	0.314808	881	0	0	0	0	0	0	2.38417e-27	-8.24415	down	--	--	Cellular Component: nucleus (GO:0005634);;	--	--	--	--	Protein of unknown function (DUF3699)	Protein FAM71F1 OS=Bos taurus OX=9913 GN=FAM71F1 PE=2 SV=1	S	Function unknown	PREDICTED: protein FAM71F1 isoform X1 [Bos mutus]	--
MSTRG.10066.21	ENSBMUG00000015150	ENSBMUG00000015150	#N/A	trans	0.505204	1184	0.783475	1619	0.314808	881	0	0	0	0	0	0	2.38417e-27	-8.24415	down	--	--	--	--	--	--	--	L1 transposable element RBD-like domain;; L1 transposable element dsRBD-like domain;; L1 transposable element trimerization domain	--	S	Function unknown	transposase [Bos taurus]	--
MSTRG.10066.21	ENSBMUG00000014921	ENSBMUG00000014921	#N/A	trans	0.505204	1184	0.783475	1619	0.314808	881	0	0	0	0	0	0	2.38417e-27	-8.24415	down	--	--	Molecular Function: GTPase activator activity (GO:0005096);; Molecular Function: calcium ion binding (GO:0005509);; Cellular Component: intracellular (GO:0005622);; Biological Process: intracellular protein transport (GO:0006886);; Cellular Component: endomembrane system (GO:0012505);; Molecular Function: Rab GTPase binding (GO:0017137);; Biological Process: regulation of vesicle fusion (GO:00313…	K19951|0|bom:102281697|K19951 TBC1 domain family member 8/9 | (RefSeq) TBC1D9B; TBC1 domain family member 9B	--	[R]	General function prediction only	Rab-GTPase-TBC domain	Small G protein signaling modulator 3 OS=Bos taurus OX=9913 GN=SGSM3 PE=2 SV=1	S	Function unknown	PREDICTED: TBC1 domain family member 9B isoform X2 [Bos indicus]	--
MSTRG.10066.21	Bos_mutus_newGene_90589	--	#N/A	trans	0.505204	1184	0.783475	1619	0.314808	881	0	0	0	0	0	0	2.38417e-27	-8.24415	down	--	--	Molecular Function: nucleic acid binding (GO:0003676);; Molecular Function: RNA-directed DNA polymerase activity (GO:0003964);; Molecular Function: phospholipid binding (GO:0005543);; Cellular Component: intracellular (GO:0005622);; Cellular Component: fascia adherens (GO:0005916);; Biological Process: RNA-dependent DNA biosynthetic process (GO:0006278);; Biological Process: regulation of transcr…	K09228|1.68929e-54|bta:100138479|K09228 KRAB domain-containing zinc finger protein | (RefSeq) zinc finger protein 510	--	--	--	--	--	--	--	Putative uncharacterized transposon-derived protein F52C9.6, partial [Bos mutus]	--
MSTRG.10066.21	Bos_mutus_newGene_36878	--	#N/A	trans	0.505204	1184	0.783475	1619	0.314808	881	0	0	0	0	0	0	2.38417e-27	-8.24415	down	--	--	Cellular Component: voltage-gated sodium channel complex (GO:0001518);; Biological Process: detection of chemical stimulus involved in sensory perception of bitter taste (GO:0001580);; Biological Process: antigen processing and presentation of peptide or polysaccharide antigen via MHC class II (GO:0002504);; Molecular Function: RNA binding (GO:0003723);; Molecular Function: metalloendopeptidase a…	K08474|2.00023e-38|bta:664647|K08474 taste receptor type 2 | (RefSeq) T2R65A; bitter taste receptor Bota-T2R65A	--	--	--	--	--	--	--	bitter taste receptor Bota-T2R65A [Bos taurus]	--
MSTRG.10066.21	ENSBMUG00000019867	ENSBMUG00000019867	#N/A	trans	0.505204	1184	0.783475	1619	0.314808	881	0	0	0	0	0	0	2.38417e-27	-8.24415	down	--	--	Cellular Component: mRNA cleavage and polyadenylation specificity factor complex (GO:0005847);; Molecular Function: RNA binding (GO:0044822);;	K14405|0|oas:101115126|K14405 pre-mRNA 3'-end-processing factor FIP1 | (RefSeq) FIP1L1; factor interacting with PAPOLA and CPSF1	mRNA surveillance pathway (ko03015)	[A]	RNA processing and modification	Fip1 motif	Pre-mRNA 3&apos;-end-processing factor FIP1 OS=Pongo abelii OX=9601 GN=FIP1L1 PE=2 SV=1	A	RNA processing and modification	PREDICTED: pre-mRNA 3&apos;-end-processing factor FIP1 isoform X7 [Manis javanica]	--
MSTRG.10066.21	ENSBMUG00000006045	ATAD2B	ATAD2B	trans	0.505204	1184	0.783475	1619	0.314808	881	0	0	0	0	0	0	2.38417e-27	-8.24415	down	[O]	Posttranslational modification, protein turnover, chaperones	Molecular Function: chromatin binding (GO:0003682);; Molecular Function: ATP binding (GO:0005524);; Cellular Component: nucleus (GO:0005634);; Molecular Function: ATPase activity (GO:0016887);; Biological Process: negative regulation of chromatin silencing (GO:0031936);; Biological Process: positive regulation of transcription from RNA polymerase II promoter (GO:0045944);; Molecular Function: lys…	--	--	[O]	Posttranslational modification, protein turnover, chaperones	ATPase family associated with various cellular activities (AAA);; Bromodomain;; IstB-like ATP binding protein;; AAA domain (Cdc48 subfamily)	ATPase family AAA domain-containing protein 2 OS=Pongo abelii OX=9601 GN=ATAD2 PE=2 SV=1	O	Posttranslational modification, protein turnover, chaperones	PREDICTED: ATPase family AAA domain-containing protein 2B isoform X1 [Bos taurus]	--
MSTRG.10066.21	ENSBMUG00000012488	ENSBMUG00000012488	#N/A	trans	0.505204	1184	0.783475	1619	0.314808	881	0	0	0	0	0	0	2.38417e-27	-8.24415	down	--	--	Molecular Function: calcium ion binding (GO:0005509);;	--	--	[T]	Signal transduction mechanisms	EF-hand domain pair;; EF hand;; EF-hand domain;; EF-hand domain pair;; EF hand	Troponin C, slow skeletal and cardiac muscles OS=Sus scrofa OX=9823 GN=TNNC1 PE=1 SV=1	DTZ	Cell cycle control, cell division, chromosome partitioning;; Signal transduction mechanisms;; Cytoskeleton	PREDICTED: EF-hand calcium-binding domain-containing protein 11 isoform X2 [Bos taurus]	--
MSTRG.10066.21	ENSBMUG00000007387	PLS3	#N/A	trans	0.505204	1184	0.783475	1619	0.314808	881	0	0	0	0	0	0	2.38417e-27	-8.24415	down	--	--	Molecular Function: actin binding (GO:0003779);; Molecular Function: calcium ion binding (GO:0005509);; Cellular Component: cytoplasm (GO:0005737);; Biological Process: bone development (GO:0060348);;	K17336|0|oas:101107418|K17336 plastin-3 | (RefSeq) PLS3; plastin 3	--	[Z]	Cytoskeleton	Calponin homology (CH) domain;; EF-hand domain pair;; EF hand;; EF hand;; CAMSAP CH domain;; EF-hand domain	Plastin-3 OS=Bos taurus OX=9913 GN=PLS3 PE=2 SV=1	Z	Cytoskeleton	PREDICTED: plastin-3 isoform X1 [Bos taurus]	--
MSTRG.10066.21	Bos_mutus_newGene_89708	--	#N/A	trans	0.505204	1184	0.783475	1619	0.314808	881	0	0	0	0	0	0	2.38417e-27	-8.24415	down	--	--	--	--	--	--	--	--	--	--	--	F-box only protein 46 [Pteropus alecto]	--
MSTRG.10066.21	Bos_mutus_newGene_85778	--	#N/A	trans	0.505204	1184	0.783475	1619	0.314808	881	0	0	0	0	0	0	2.38417e-27	-8.24415	down	--	--	Cellular Component: cytoplasm (GO:0005737);; Cellular Component: extracellular exosome (GO:0070062);;	K09560|1.49962e-27|ggo:101137742|K09560 suppressor of tumorigenicity protein 13 | (RefSeq) hsc70-interacting protein-like	--	--	--	--	Hsc70-interacting protein OS=Pongo abelii OX=9601 GN=ST13 PE=2 SV=1	S	Function unknown	PREDICTED: putative protein FAM10A4 isoform X3 [Odobenus rosmarus divergens]	--
MSTRG.10066.21	ENSBMUG00000006602	CCM2	#N/A	trans	0.505204	1184	0.783475	1619	0.314808	881	0	0	0	0	0	0	2.38417e-27	-8.24415	down	--	--	Biological Process: vasculogenesis (GO:0001570);; Biological Process: in utero embryonic development (GO:0001701);; Biological Process: endothelial cell development (GO:0001885);; Cellular Component: cytoplasm (GO:0005737);; Biological Process: multicellular organism growth (GO:0035264);; Cellular Component: protein complex (GO:0043234);; Biological Process: cell-cell junction organization (GO:00…	--	--	--	--	Cerebral cavernous malformation protein, harmonin-homology	--	O	Posttranslational modification, protein turnover, chaperones	cerebral cavernous malformations 2 protein [Bos taurus]	--
MSTRG.10066.21	Bos_mutus_newGene_16607	--	#N/A	trans	0.505204	1184	0.783475	1619	0.314808	881	0	0	0	0	0	0	2.38417e-27	-8.24415	down	--	--	--	K08474|1.16796e-06|bom:102286375|K08474 taste receptor type 2 | (RefSeq) taste receptor type 2 member 42	Taste transduction (ko04742)	--	--	--	--	--	--	PREDICTED: taste receptor type 2 member 42, partial [Bos mutus]	--
MSTRG.10066.21	ENSBMUG00000013158	SLC35B4	#N/A	trans	0.505204	1184	0.783475	1619	0.314808	881	0	0	0	0	0	0	2.38417e-27	-8.24415	down	--	--	Molecular Function: GDP-fucose transmembrane transporter activity (GO:0005457);; Molecular Function: UDP-N-acetylglucosamine transmembrane transporter activity (GO:0005462);; Molecular Function: UDP-xylose transmembrane transporter activity (GO:0005464);; Biological Process: regulation of gluconeogenesis (GO:0006111);; Biological Process: GDP-fucose transport (GO:0015783);; Biological Process: UD…	K15278|0|bta:613784|K15278 solute carrier family 35 (UDP-xylose/UDP-N-acetylglucosamine transporter), member B4 | (RefSeq) SLC35B4; solute carrier family 35 member B4	--	[G]	Carbohydrate transport and metabolism	UAA transporter family	UDP-xylose and UDP-N-acetylglucosamine transporter OS=Pongo abelii OX=9601 GN=SLC35B4 PE=2 SV=1	U	Intracellular trafficking, secretion, and vesicular transport	UDP-xylose and UDP-N-acetylglucosamine transporter [Bos taurus]	--
MSTRG.10066.21	ENSBMUG00000025714	ENSBMUG00000025714	#N/A	trans	0.505204	1184	0.783475	1619	0.314808	881	0	0	0	0	0	0	2.38417e-27	-8.24415	down	--	--	Cellular Component: nucleus (GO:0005634);; Biological Process: endodermal cell differentiation (GO:0035987);;	K19765|9.46724e-42|phd:102324710|K19765 heat shock factor-binding protein 1 | (RefSeq) HSBP1; heat shock factor binding protein 1	--	[KO]	Transcription;; Posttranslational modification, protein turnover, chaperones	Heat shock factor binding protein 1	Heat shock factor-binding protein 1 OS=Pongo abelii OX=9601 GN=HSBP1 PE=3 SV=1	S	Function unknown	PREDICTED: heat shock factor-binding protein 1 [Bos mutus]	--
MSTRG.10066.21	ENSBMUG00000021217	ENSBMUG00000021217	#N/A	trans	0.505204	1184	0.783475	1619	0.314808	881	0	0	0	0	0	0	2.38417e-27	-8.24415	down	--	--	Cellular Component: kinetochore (GO:0000776);; Cellular Component: cytoplasm (GO:0005737);; Cellular Component: centrosome (GO:0005813);; Biological Process: microtubule-based process (GO:0007017);; Cellular Component: COP9 signalosome (GO:0008180);; Cellular Component: membrane (GO:0016020);; Biological Process: substantia nigra development (GO:0021762);; Cellular Component: dynein complex (GO:0…	K10418|5.86877e-62|phd:102338635|K10418 dynein light chain LC8-type | (RefSeq) DYNLL1; dynein light chain LC8-type 1	Vasopressin-regulated water reabsorption (ko04962)	[Z]	Cytoskeleton	Dynein light chain type 1	Dynein light chain 1, cytoplasmic OS=Oryctolagus cuniculus OX=9986 GN=DYNLL1 PE=1 SV=1	S	Function unknown	PREDICTED: dynein light chain 1, cytoplasmic [Pantholops hodgsonii]	--
MSTRG.10066.21	Bos_mutus_newGene_88133	--	#N/A	trans	0.505204	1184	0.783475	1619	0.314808	881	0	0	0	0	0	0	2.38417e-27	-8.24415	down	--	--	Molecular Function: adenosine kinase activity (GO:0004001);; Cellular Component: nucleoplasm (GO:0005654);; Cellular Component: cytosol (GO:0005829);; Biological Process: purine ribonucleoside salvage (GO:0006166);; Biological Process: AMP biosynthetic process (GO:0006167);; Biological Process: dATP biosynthetic process (GO:0006175);; Biological Process: phosphorylation (GO:0016310);; Molecular F…	--	--	[G]	Carbohydrate transport and metabolism	--	--	G	Carbohydrate transport and metabolism	PREDICTED: adenosine kinase-like [Ailuropoda melanoleuca]	--
MSTRG.10066.21	ENSBMUG00000018465	CYP20A1	#N/A	trans	0.505204	1184	0.783475	1619	0.314808	881	0	0	0	0	0	0	2.38417e-27	-8.24415	down	[QV]	Secondary metabolites biosynthesis, transport and catabolism;; Defense mechanisms	Molecular Function: monooxygenase activity (GO:0004497);; Molecular Function: iron ion binding (GO:0005506);; Cellular Component: integral component of membrane (GO:0016021);; Molecular Function: oxidoreductase activity, acting on paired donors, with incorporation or reduction of molecular oxygen (GO:0016705);; Molecular Function: heme binding (GO:0020037);; Biological Process: oxidation-reductio…	K07435|0|bta:532945|K07435 cytochrome P450 family 20 subfamily A | (RefSeq) CYP20A1; cytochrome P450, family 20, subfamily A, polypeptide 1	--	[QI]	Secondary metabolites biosynthesis, transport and catabolism;; Lipid transport and metabolism	Cytochrome P450	Cytochrome P450 20A1 OS=Bos taurus OX=9913 GN=CYP20A1 PE=2 SV=1	Q	Secondary metabolites biosynthesis, transport and catabolism	PREDICTED: cytochrome P450 20A1 isoform X1 [Bos taurus]	--
MSTRG.10066.21	ENSBMUG00000015482	ENSBMUG00000015482	ENSBMUG00000015482	trans	0.505204	1184	0.783475	1619	0.314808	881	0	0	0	0	0	0	2.38417e-27	-8.24415	down	[G]	Carbohydrate transport and metabolism	Molecular Function: sugar:proton symporter activity (GO:0005351);; Molecular Function: glucose transmembrane transporter activity (GO:0005355);; Cellular Component: integral component of plasma membrane (GO:0005887);; Biological Process: proton transport (GO:0015992);; Biological Process: glucose import (GO:0046323);; Biological Process: glucose transmembrane transport (GO:1904659);;	K08150|2.67251e-129|pps:100984615|K08150 MFS transporter, SP family, solute carrier family 2 (myo-inositol transporter), member 13 | (RefSeq) SLC2A13; solute carrier family 2 member 13	--	[R]	General function prediction only	Sugar (and other) transporter;; Major Facilitator Superfamily	Solute carrier family 2, facilitated glucose transporter member 12 OS=Bos taurus OX=9913 GN=SLC2A12 PE=1 SV=1	G	Carbohydrate transport and metabolism	PREDICTED: proton myo-inositol cotransporter isoform X4 [Ovis aries musimon]	--
MSTRG.10066.21	ENSBMUG00000013789	SLC39A14	#N/A	trans	0.505204	1184	0.783475	1619	0.314808	881	0	0	0	0	0	0	2.38417e-27	-8.24415	down	[P]	Inorganic ion transport and metabolism	Molecular Function: zinc ion transmembrane transporter activity (GO:0005385);; Cellular Component: endoplasmic reticulum (GO:0005783);; Cellular Component: Golgi apparatus (GO:0005794);; Cellular Component: integral component of plasma membrane (GO:0005887);; Biological Process: cellular zinc ion homeostasis (GO:0006882);; Molecular Function: ferrous iron transmembrane transporter activity (GO:00…	K14720|0|bom:102286469|K14720 solute carrier family 39 (zinc transporter), member 14 | (RefSeq) SLC39A14; solute carrier family 39 member 14	--	[P]	Inorganic ion transport and metabolism	ZIP Zinc transporter	Zinc transporter ZIP14 OS=Bos taurus OX=9913 GN=SLC39A14 PE=2 SV=1	P	Inorganic ion transport and metabolism	PREDICTED: zinc transporter ZIP14 isoform X2 [Bison bison bison]	--
MSTRG.10066.21	Bos_mutus_newGene_54826	--	#N/A	trans	0.505204	1184	0.783475	1619	0.314808	881	0	0	0	0	0	0	2.38417e-27	-8.24415	down	--	--	Biological Process: ubiquitin-dependent protein catabolic process (GO:0006511);; Biological Process: protein deubiquitination (GO:0016579);; Molecular Function: thiol-dependent ubiquitinyl hydrolase activity (GO:0036459);;	--	--	[O]	Posttranslational modification, protein turnover, chaperones	--	Putative ubiquitin carboxyl-terminal hydrolase 50 OS=Macaca fascicularis OX=9541 GN=USP50 PE=2 SV=1	O	Posttranslational modification, protein turnover, chaperones	PREDICTED: inactive ubiquitin carboxyl-terminal hydrolase 50 [Bos indicus]	--
MSTRG.10066.21	ENSBMUG00000003521	TSPAN14	#N/A	trans	0.505204	1184	0.783475	1619	0.314808	881	0	0	0	0	0	0	2.38417e-27	-8.24415	down	--	--	Cellular Component: integral component of plasma membrane (GO:0005887);; Cellular Component: cell surface (GO:0009986);; Molecular Function: enzyme binding (GO:0019899);; Biological Process: positive regulation of Notch signaling pathway (GO:0045747);; Biological Process: protein maturation (GO:0051604);; Biological Process: protein localization to plasma membrane (GO:0090002);; Cellular Componen…	K17296|3.38696e-147|bta:539055|K17296 tetraspanin-14 | (RefSeq) TSPAN14; tetraspanin 14	--	[R]	General function prediction only	Tetraspanin family	Tetraspanin-5 OS=Bos taurus OX=9913 GN=TSPAN5 PE=1 SV=1	S	Function unknown	tetraspanin-14 [Bos taurus]	--
MSTRG.10066.21	ENSBMUG00000021149	ENSBMUG00000021149	#N/A	trans	0.505204	1184	0.783475	1619	0.314808	881	0	0	0	0	0	0	2.38417e-27	-8.24415	down	[J]	Translation, ribosomal structure and biogenesis	Molecular Function: structural constituent of ribosome (GO:0003735);; Biological Process: translation (GO:0006412);; Cellular Component: integral component of membrane (GO:0016021);; Cellular Component: cytosolic large ribosomal subunit (GO:0022625);;	K02929|1.03576e-89|bta:101902790|K02929 large subunit ribosomal protein L44e | (RefSeq) 60S ribosomal protein L36a-like	--	[J]	Translation, ribosomal structure and biogenesis	Ribosomal protein L44	60S ribosomal protein L36a OS=Sus scrofa OX=9823 GN=RPL36A PE=1 SV=2	J	Translation, ribosomal structure and biogenesis	PREDICTED: 60S ribosomal protein L36a-like [Bos taurus]	--
MSTRG.10066.21	Bos_mutus_newGene_20460	--	#N/A	trans	0.505204	1184	0.783475	1619	0.314808	881	0	0	0	0	0	0	2.38417e-27	-8.24415	down	--	--	Molecular Function: ion channel activity (GO:0005216);; Cellular Component: membrane (GO:0016020);; Biological Process: ion transmembrane transport (GO:0034220);; Molecular Function: metal ion binding (GO:0046872);;	--	--	--	--	--	--	U	Intracellular trafficking, secretion, and vesicular transport	PREDICTED: EF-hand calcium-binding domain-containing protein 1 isoform X5 [Ovis aries musimon]	--
MSTRG.10066.21	ENSBMUG00000014498	SMG5	#N/A	trans	0.505204	1184	0.783475	1619	0.314808	881	0	0	0	0	0	0	2.38417e-27	-8.24415	down	--	--	Cellular Component: nucleus (GO:0005634);; Cellular Component: cytoplasm (GO:0005737);; Molecular Function: ubiquitin protein ligase binding (GO:0031625);; Biological Process: regulation of telomere maintenance (GO:0032204);; Biological Process: regulation of dephosphorylation (GO:0035303);; Molecular Function: histone deacetylase binding (GO:0042826);; Molecular Function: protein phosphatase 2A …	K11125|0|bta:513598|K11125 protein SMG5 | (RefSeq) SMG5; SMG5, nonsense mediated mRNA decay factor	mRNA surveillance pathway (ko03015)	[A]	RNA processing and modification	Est1 DNA/RNA binding domain;; Telomerase activating protein Est1;; PIN domain	Telomerase-binding protein EST1A OS=Pongo abelii OX=9601 GN=SMG6 PE=2 SV=1	A	RNA processing and modification	protein SMG5 [Bos taurus]	--
MSTRG.10066.21	ENSBMUG00000022303	THOC1	#N/A	trans	0.505204	1184	0.783475	1619	0.314808	881	0	0	0	0	0	0	2.38417e-27	-8.24415	down	--	--	Cellular Component: THO complex part of transcription export complex (GO:0000445);; Cellular Component: chromosome, telomeric region (GO:0000781);; Cellular Component: nucleoplasm (GO:0005654);; Cellular Component: cytoplasm (GO:0005737);; Biological Process: apoptotic process (GO:0006915);; Biological Process: signal transduction (GO:0007165);; Biological Process: replication fork processing (GO…	K12878|0|phd:102337554|K12878 THO complex subunit 1 | (RefSeq) THOC1; THO complex 1	RNA transport (ko03013);; Spliceosome (ko03040)	[Y]	Nuclear structure	THO complex subunit 1 transcription elongation factor;; Death domain	--	S	Function unknown	THO complex subunit 1, partial [Bos mutus]	--
MSTRG.10066.21	ENSBMUG00000002675	AKIRIN1	#N/A	trans	0.505204	1184	0.783475	1619	0.314808	881	0	0	0	0	0	0	2.38417e-27	-8.24415	down	--	--	Cellular Component: nucleoplasm (GO:0005654);; Cellular Component: nuclear membrane (GO:0031965);;	--	--	[S]	Function unknown	--	Akirin-2 OS=Bos taurus OX=9913 GN=AKIRIN2 PE=2 SV=1	S	Function unknown	Akirin-1, partial [Bos mutus]	--
MSTRG.10066.21	ENSBMUG00000009008	ENSBMUG00000009008	#N/A	trans	0.505204	1184	0.783475	1619	0.314808	881	0	0	0	0	0	0	2.38417e-27	-8.24415	down	--	--	Cellular Component: motile cilium (GO:0031514);;	--	--	--	--	--	--	S	Function unknown	PREDICTED: protein DDC8 homolog [Bos mutus]	--
MSTRG.10066.21	ENSBMUG00000007783	NCK2	#N/A	trans	0.505204	1184	0.783475	1619	0.314808	881	0	0	0	0	0	0	2.38417e-27	-8.24415	down	--	--	Molecular Function: ARF guanyl-nucleotide exchange factor activity (GO:0005086);; Cellular Component: endoplasmic reticulum (GO:0005783);; Cellular Component: trans-Golgi network (GO:0005802);; Cellular Component: vesicle membrane (GO:0012506);; Biological Process: vesicle-mediated transport (GO:0016192);; Biological Process: cell migration (GO:0016477);; Biological Process: lamellipodium assembl…	K19862|0|bta:526430|K19862 NCK adaptor protein 2 | (RefSeq) NCK2; NCK adaptor protein 2	ErbB signaling pathway (ko04012);; Axon guidance (ko04360);; T cell receptor signaling pathway (ko04660)	[T]	Signal transduction mechanisms	Variant SH3 domain;; SH3 domain;; Variant SH3 domain;; SH2 domain;; Bacterial SH3 domain;; Helically-extended SH3 domain	Tyrosine-protein kinase HCK OS=Macaca fascicularis OX=9541 GN=HCK PE=2 SV=3	T	Signal transduction mechanisms	cytoplasmic protein NCK2 [Bos taurus]	--
MSTRG.10066.21	Bos_mutus_newGene_37901	--	#N/A	trans	0.505204	1184	0.783475	1619	0.314808	881	0	0	0	0	0	0	2.38417e-27	-8.24415	down	--	--	Molecular Function: receptor binding (GO:0005102);; Cellular Component: peroxisome (GO:0005777);; Biological Process: putrescine biosynthetic process (GO:0009446);; Biological Process: putrescine catabolic process (GO:0009447);; Biological Process: spermidine catabolic process (GO:0046203);; Biological Process: spermine catabolic process (GO:0046208);; Molecular Function: polyamine oxidase activi…	--	--	--	--	--	--	U	Intracellular trafficking, secretion, and vesicular transport	PREDICTED: 60S ribosomal protein L36a isoform X1 [Bos mutus]	--
MSTRG.10066.21	ENSBMUG00000003695	ARRB1	#N/A	trans	0.505204	1184	0.783475	1619	0.314808	881	0	0	0	0	0	0	2.38417e-27	-8.24415	down	--	--	Cellular Component: chromatin (GO:0000785);; Biological Process: G-protein coupled receptor internalization (GO:0002031);; Biological Process: positive regulation of receptor internalization (GO:0002092);; Molecular Function: GTPase activator activity (GO:0005096);; Molecular Function: insulin-like growth factor receptor binding (GO:0005159);; Cellular Component: nucleoplasm (GO:0005654);; Cellul…	K04439|0|oas:101108418|K04439 beta-arrestin | (RefSeq) ARRB1; arrestin beta 1	MAPK signaling pathway (ko04010);; Chemokine signaling pathway (ko04062);; Endocytosis (ko04144);; Hedgehog signaling pathway (ko04340);; Olfactory transduction (ko04740);; Morphine addiction (ko05032)	[T]	Signal transduction mechanisms	Arrestin (or S-antigen), N-terminal domain;; Arrestin (or S-antigen), C-terminal domain	Beta-arrestin-1 OS=Bos taurus OX=9913 GN=ARRB1 PE=1 SV=1	O	Posttranslational modification, protein turnover, chaperones	PREDICTED: beta-arrestin-1 isoform X5 [Bos taurus]	--
MSTRG.10066.21	ENSBMUG00000011521	ENSBMUG00000011521	#N/A	trans	0.505204	1184	0.783475	1619	0.314808	881	0	0	0	0	0	0	2.38417e-27	-8.24415	down	--	--	Biological Process: mRNA splicing, via spliceosome (GO:0000398);; Molecular Function: ATP-dependent RNA helicase activity (GO:0004004);; Cellular Component: alpha DNA polymerase:primase complex (GO:0005658);; Cellular Component: spliceosomal complex (GO:0005681);; Cellular Component: cytoplasm (GO:0005737);; Biological Process: DNA replication, synthesis of RNA primer (GO:0006269);; Molecular Fun…	K15254|0|bom:102268862|K15254 DNA helicase B [EC:3.6.4.12] | (RefSeq) DNA helicase B-like	--	--	--	AAA domain	--	L	Replication, recombination and repair	PREDICTED: DNA helicase B-like [Bos mutus]	--
MSTRG.10066.21	ENSBMUG00000002275	DCAF10	#N/A	trans	0.505204	1184	0.783475	1619	0.314808	881	0	0	0	0	0	0	2.38417e-27	-8.24415	down	[R]	General function prediction only	Cellular Component: Cul4-RING E3 ubiquitin ligase complex (GO:0080008);;	K11802|0|umr:103678615|K11802 WD repeat-containing protein 32 | (RefSeq) DCAF10; DDB1 and CUL4 associated factor 10	--	[R]	General function prediction only	WD domain, G-beta repeat;; Anaphase-promoting complex subunit 4 WD40 domain	Platelet-activating factor acetylhydrolase IB subunit alpha OS=Sus scrofa OX=9823 GN=PAFAH1B1 PE=2 SV=3	S	Function unknown	PREDICTED: DDB1- and CUL4-associated factor 10 [Bos indicus]	--
MSTRG.10066.21	ENSBMUG00000001308	KIFC3	#N/A	trans	0.505204	1184	0.783475	1619	0.314808	881	0	0	0	0	0	0	2.38417e-27	-8.24415	down	--	--	Molecular Function: ATP binding (GO:0005524);; Cellular Component: Golgi apparatus (GO:0005794);; Cellular Component: centrosome (GO:0005813);; Cellular Component: kinesin complex (GO:0005871);; Cellular Component: microtubule (GO:0005874);; Cellular Component: zonula adherens (GO:0005915);; Biological Process: microtubule-based movement (GO:0007018);; Biological Process: Golgi organization (GO:0…	K10406|0|oas:101103342|K10406 kinesin family member C2/C3 | (RefSeq) KIFC3; kinesin family member C3	--	[Z]	Cytoskeleton	Kinesin motor domain;; Microtubule binding	Kinesin-like protein KIF3A OS=Pongo abelii OX=9601 GN=KIF3A PE=2 SV=1	Z	Cytoskeleton	PREDICTED: kinesin-like protein KIFC3 isoform X3 [Bos taurus]	--
MSTRG.10066.21	Bos_mutus_newGene_62271	--	#N/A	trans	0.505204	1184	0.783475	1619	0.314808	881	0	0	0	0	0	0	2.38417e-27	-8.24415	down	--	--	--	--	--	--	--	--	--	--	--	--	--
MSTRG.10066.21	ENSBMUG00000023190	KCNJ2	#N/A	trans	0.505204	1184	0.783475	1619	0.314808	881	0	0	0	0	0	0	2.38417e-27	-8.24415	down	[S]	Function unknown	--	K04996|0|ptg:102967064|K04996 potassium inwardly-rectifying channel subfamily J member 2 | (RefSeq) KCNJ2; potassium voltage-gated channel subfamily J member 2	Cholinergic synapse (ko04725);; Oxytocin signaling pathway (ko04921);; Renin secretion (ko04924);; Gastric acid secretion (ko04971)	[P]	Inorganic ion transport and metabolism	Inward rectifier potassium channel;; Inward rectifier potassium channel N-terminal	Inward rectifier potassium channel 2 OS=Bos taurus OX=9913 GN=KCNJ2 PE=2 SV=1	U	Intracellular trafficking, secretion, and vesicular transport	PREDICTED: inward rectifier potassium channel 2 [Panthera tigris altaica]	--
MSTRG.10066.21	ENSBMUG00000025490	USP45	USP45	trans	0.505204	1184	0.783475	1619	0.314808	881	0	0	0	0	0	0	2.38417e-27	-8.24415	down	--	--	Molecular Function: thiol-dependent ubiquitin-specific protease activity (GO:0004843);; Biological Process: ubiquitin-dependent protein catabolic process (GO:0006511);; Molecular Function: zinc ion binding (GO:0008270);; Biological Process: protein deubiquitination (GO:0016579);;	K11844|0|bom:102281561|K11844 ubiquitin carboxyl-terminal hydrolase 16/45 [EC:3.4.19.12] | (RefSeq) USP45; ubiquitin specific peptidase 45	--	[O]	Posttranslational modification, protein turnover, chaperones	Ubiquitin carboxyl-terminal hydrolase;; Zn-finger in ubiquitin-hydrolases and other protein;; Ubiquitin carboxyl-terminal hydrolase	Ubiquitin carboxyl-terminal hydrolase 16 OS=Bos taurus OX=9913 GN=USP16 PE=2 SV=2	O	Posttranslational modification, protein turnover, chaperones	PREDICTED: ubiquitin carboxyl-terminal hydrolase 45 [Bos mutus]	--
MSTRG.10066.21	ENSBMUG00000005904	TIPIN	#N/A	trans	0.505204	1184	0.783475	1619	0.314808	881	0	0	0	0	0	0	2.38417e-27	-8.24415	down	--	--	--	K10904|9.82567e-173|bom:102280390|K10904 TIMELESS-interacting protein | (RefSeq) TIPIN; TIMELESS interacting protein	--	[D]	Cell cycle control, cell division, chromosome partitioning	Replication Fork Protection Component Swi3	TIMELESS-interacting protein OS=Bos taurus OX=9913 GN=TIPIN PE=2 SV=1	K	Transcription	PREDICTED: TIMELESS-interacting protein isoform X1 [Bos mutus]	--
MSTRG.10066.21	Bos_mutus_newGene_94347	--	#N/A	trans	0.505204	1184	0.783475	1619	0.314808	881	0	0	0	0	0	0	2.38417e-27	-8.24415	down	--	--	--	--	--	--	--	--	--	--	--	aminopeptidase RNPEPL1 [Odocoileus virginianus texanus]	--
MSTRG.10066.21	ENSBMUG00000022655	WTIP	#N/A	trans	0.505204	1184	0.783475	1619	0.314808	881	0	0	0	0	0	0	2.38417e-27	-8.24415	down	--	--	--	K16682|4.62954e-142|bta:505059|K16682 LIM domain-containing protein | (RefSeq) WTIP; Wilms tumor 1 interacting protein	Hippo signaling pathway (ko04390);; Hippo signaling pathway -multiple species (ko04392)	[T]	Signal transduction mechanisms	LIM domain	LIM domain-containing protein 1 OS=Bos taurus OX=9913 GN=LIMD1 PE=3 SV=1	S	Function unknown	Wilms tumor protein 1-interacting protein isoform X1 [Delphinapterus leucas]	--
MSTRG.10066.21	ENSBMUG00000019950	ENSBMUG00000019950	#N/A	trans	0.505204	1184	0.783475	1619	0.314808	881	0	0	0	0	0	0	2.38417e-27	-8.24415	down	--	--	Biological Process: negative regulation of transcription from RNA polymerase II promoter (GO:0000122);; Molecular Function: RNA polymerase II regulatory region sequence-specific DNA binding (GO:0000977);; Molecular Function: RNA polymerase II transcription factor activity, sequence-specific DNA binding (GO:0000981);; Molecular Function: core promoter binding (GO:0001047);; Molecular Function: chr…	K09253|3.09336e-18|bom:102286396|K09253 transcription factor RelB | (RefSeq) RELB; RELB proto-oncogene, NF-kB subunit	MAPK signaling pathway (ko04010);; NF-kappa B signaling pathway (ko04064);; Osteoclast differentiation (ko04380);; HTLV-I infection (ko05166);; Epstein-Barr virus infection (ko05169)	--	--	RelB leucine zipper	--	K	Transcription	PREDICTED: LOW QUALITY PROTEIN: transcription factor RelB [Bos mutus]	--
MSTRG.10066.21	ENSBMUG00000010139	GHRHR	#N/A	trans	0.505204	1184	0.783475	1619	0.314808	881	0	0	0	0	0	0	2.38417e-27	-8.24415	down	--	--	Cellular Component: nuclear inner membrane (GO:0005637);; Cellular Component: nuclear outer membrane (GO:0005640);; Cellular Component: plasma membrane (GO:0005886);; Biological Process: adenylate cyclase-activating G-protein coupled receptor signaling pathway (GO:0007189);; Biological Process: lactation (GO:0007595);; Biological Process: positive regulation of cell proliferation (GO:0008284);; B…	K04584|0|bom:102269414|K04584 growth hormone releasing hormone receptor | (RefSeq) GHRHR; growth hormone releasing hormone receptor	Neuroactive ligand-receptor interaction (ko04080)	[T]	Signal transduction mechanisms	7 transmembrane receptor (Secretin family);; Hormone receptor domain	Growth hormone-releasing hormone receptor OS=Sus scrofa OX=9823 GN=GHRHR PE=2 SV=2	U	Intracellular trafficking, secretion, and vesicular transport	PREDICTED: growth hormone-releasing hormone receptor isoform X2 [Bos mutus]	--
MSTRG.10066.21	ENSBMUG00000008694	ENSBMUG00000008694	#N/A	trans	0.505204	1184	0.783475	1619	0.314808	881	0	0	0	0	0	0	2.38417e-27	-8.24415	down	--	--	Molecular Function: metalloendopeptidase inhibitor activity (GO:0008191);; Cellular Component: cell surface (GO:0009986);; Cellular Component: integral component of membrane (GO:0016021);; Biological Process: innate immune response (GO:0045087);; Biological Process: defense response to virus (GO:0051607);; Biological Process: negative regulation of viral life cycle (GO:1903901);;	K06731|4.3114e-59|bta:100298356|K06731 bone marrow stromal cell antigen 2 | (RefSeq) BST2; bone marrow stromal antigen 2	--	--	--	Bone marrow stromal antigen 2	--	D	Cell cycle control, cell division, chromosome partitioning	PREDICTED: bone marrow stromal antigen 2-like [Bison bison bison]	--
MSTRG.10066.21	ENSBMUG00000018891	ITPKA	#N/A	trans	0.505204	1184	0.783475	1619	0.314808	881	0	0	0	0	0	0	2.38417e-27	-8.24415	down	--	--	Biological Process: inositol metabolic process (GO:0006020);; Molecular Function: inositol-1,4,5-trisphosphate 3-kinase activity (GO:0008440);; Biological Process: phosphorylation (GO:0016310);; Biological Process: regulation of synaptic plasticity (GO:0048167);;	K00911|0|ecb:100147269|K00911 1D-myo-inositol-triphosphate 3-kinase [EC:2.7.1.127] | (RefSeq) ITPKA; inositol-trisphosphate 3-kinase A	Inositol phosphate metabolism (ko00562);; Calcium signaling pathway (ko04020);; Phosphatidylinositol signaling system (ko04070)	[I]	Lipid transport and metabolism	Inositol polyphosphate kinase	--	I	Lipid transport and metabolism	PREDICTED: inositol-trisphosphate 3-kinase A [Equus przewalskii]	--
MSTRG.10066.21	ENSBMUG00000017018	FAT3	#N/A	trans	0.505204	1184	0.783475	1619	0.314808	881	0	0	0	0	0	0	2.38417e-27	-8.24415	down	[U]	Intracellular trafficking, secretion, and vesicular transport	--	K16506|0|bom:102274650|K16506 protocadherin Fat 1/2/3 | (RefSeq) FAT3; FAT atypical cadherin 3	--	[T]	Signal transduction mechanisms	Cadherin domain;; Cadherin-like;; Laminin G domain;; Laminin G domain;; Cadherin-like;; Cadherin prodomain like;; EGF-like domain	Protocadherin-11 X-linked OS=Sus scrofa OX=9823 GN=PCDH11X PE=2 SV=1	S	Function unknown	PREDICTED: protocadherin Fat 3 [Bos mutus]	--
MSTRG.10066.21	ENSBMUG00000023304	MTREX	#N/A	trans	0.505204	1184	0.783475	1619	0.314808	881	0	0	0	0	0	0	2.38417e-27	-8.24415	down	[L]	Replication, recombination and repair	--	K12598|0|bom:102279402|K12598 ATP-dependent RNA helicase DOB1 [EC:3.6.4.13] | (RefSeq) SKIV2L2; Ski2 like RNA helicase 2	RNA degradation (ko03018)	[A]	RNA processing and modification	rRNA-processing arch domain;; DEAD/DEAH box helicase;; DSHCT (NUC185) domain;; Helicase conserved C-terminal domain	--	L	Replication, recombination and repair	Superkiller viralicidic activity 2-like 2, partial [Bos mutus]	--
MSTRG.10066.21	Bos_mutus_newGene_3589	--	#N/A	trans	0.505204	1184	0.783475	1619	0.314808	881	0	0	0	0	0	0	2.38417e-27	-8.24415	down	--	--	--	--	--	--	--	--	--	--	--	--	--
MSTRG.10066.21	ENSBMUG00000000279	ENSBMUG00000000279	#N/A	trans	0.505204	1184	0.783475	1619	0.314808	881	0	0	0	0	0	0	2.38417e-27	-8.24415	down	--	--	Biological Process: chemical synaptic transmission (GO:0007268);; Biological Process: negative regulation of phosphatase activity (GO:0010923);; Biological Process: sensory perception of pain (GO:0019233);; Molecular Function: kinase binding (GO:0019900);; Cellular Component: cell junction (GO:0030054);; Cellular Component: juxtaparanode region of axon (GO:0044224);; Cellular Component: postsynap…	--	--	[F]	Nucleotide transport and metabolism	L27_1	--	F	Nucleotide transport and metabolism	PREDICTED: disks large homolog 2 isoform X1 [Ailuropoda melanoleuca]	--
MSTRG.10066.21	ENSBMUG00000013691	TRERF1	#N/A	trans	0.505204	1184	0.783475	1619	0.314808	881	0	0	0	0	0	0	2.38417e-27	-8.24415	down	--	--	Cellular Component: histone deacetylase complex (GO:0000118);; Molecular Function: transcription factor activity, sequence-specific DNA binding (GO:0003700);; Cellular Component: transcription factor complex (GO:0005667);; Biological Process: regulation of transcription from RNA polymerase II promoter (GO:0006357);; Molecular Function: transcription factor binding (GO:0008134);; Molecular Functio…	--	--	[K]	Transcription	C2H2-type zinc finger;; C2H2-type zinc finger;; Zinc finger, C2H2 type;; ELM2 domain	Zinc finger protein 541 (Fragment) OS=Macaca fascicularis OX=9541 GN=ZNF541 PE=2 SV=2	K	Transcription	PREDICTED: transcriptional-regulating factor 1 isoform X5 [Bos indicus]	--
MSTRG.10066.21	ENSBMUG00000002015	ALPK2	#N/A	trans	0.505204	1184	0.783475	1619	0.314808	881	0	0	0	0	0	0	2.38417e-27	-8.24415	down	--	--	Molecular Function: protein serine/threonine kinase activity (GO:0004674);; Molecular Function: ATP binding (GO:0005524);; Cellular Component: nucleoplasm (GO:0005654);; Biological Process: protein phosphorylation (GO:0006468);;	K08868|0|bom:102268865|K08868 alpha-kinase | (RefSeq) ALPK2; alpha kinase 2	--	--	--	Alpha-kinase family;; Immunoglobulin I-set domain;; Immunoglobulin domain;; Immunoglobulin domain;; Immunoglobulin domain;; Immunoglobulin V-set domain	--	S	Function unknown	PREDICTED: alpha-protein kinase 2 [Bos mutus]	--
MSTRG.10066.21	ENSBMUG00000017638	ENSBMUG00000017638	#N/A	trans	0.505204	1184	0.783475	1619	0.314808	881	0	0	0	0	0	0	2.38417e-27	-8.24415	down	--	--	Cellular Component: centrosome (GO:0005813);; Biological Process: signal transduction (GO:0007165);; Biological Process: brain development (GO:0007420);; Biological Process: neurogenesis (GO:0022008);; Cellular Component: cytoplasmic part (GO:0044444);; Biological Process: positive regulation of cellular process (GO:0048522);; Biological Process: negative regulation of cellular process (GO:004852…	K04647|1.55321e-170|bom:102267981|K04647 huntingtin-associated protein 1 | (RefSeq) HAP1; huntingtin associated protein 1	GABAergic synapse (ko04727);; Huntington's disease (ko05016)	[S]	Function unknown	HAP1 N-terminal conserved region	--	U	Intracellular trafficking, secretion, and vesicular transport	Huntingtin-associated protein 1 [Bos mutus]	--
MSTRG.10066.21	ENSBMUG00000026164	ZFAND1	#N/A	trans	0.505204	1184	0.783475	1619	0.314808	881	0	0	0	0	0	0	2.38417e-27	-8.24415	down	--	--	Molecular Function: zinc ion binding (GO:0008270);;	--	--	[R]	General function prediction only	AN1-like Zinc finger	--	S	Function unknown	AN1-type zinc finger protein 1, partial [Bos mutus]	--
MSTRG.10066.21	ENSBMUG00000017383	ENSBMUG00000017383	#N/A	trans	0.505204	1184	0.783475	1619	0.314808	881	0	0	0	0	0	0	2.38417e-27	-8.24415	down	--	--	--	K11254|9.38491e-54|bom:102276664|K11254 histone H4 | (RefSeq) histone H4-like	Alcoholism (ko05034);; Viral carcinogenesis (ko05203);; Systemic lupus erythematosus (ko05322)	[B]	Chromatin structure and dynamics	Centromere kinetochore component CENP-T histone fold;; TATA box binding protein associated factor (TAF);; Histone-like transcription factor (CBF/NF-Y) and archaeal histone	Histone H4 OS=Pongo abelii OX=9601 PE=3 SV=1	B	Chromatin structure and dynamics	PREDICTED: histone H4-like [Bos mutus]	--
MSTRG.10066.21	ENSBMUG00000012965	RASGEF1A	#N/A	trans	0.505204	1184	0.783475	1619	0.314808	881	0	0	0	0	0	0	2.38417e-27	-8.24415	down	--	--	Molecular Function: Ras guanyl-nucleotide exchange factor activity (GO:0005088);; Cellular Component: intracellular (GO:0005622);; Biological Process: cell migration (GO:0016477);; Biological Process: positive regulation of GTPase activity (GO:0043547);; Biological Process: positive regulation of Ras protein signal transduction (GO:0046579);;	--	--	[T]	Signal transduction mechanisms	RasGEF domain;; RasGEF N-terminal motif	Ras-GEF domain-containing family member 1B OS=Pongo abelii OX=9601 GN=RASGEF1B PE=2 SV=2	S	Function unknown	Ras-GEF domain-containing family member 1A, partial [Bos mutus]	--
MSTRG.10066.21	ENSBMUG00000023607	SHISA2	#N/A	trans	0.505204	1184	0.783475	1619	0.314808	881	0	0	0	0	0	0	2.38417e-27	-8.24415	down	--	--	--	--	--	--	--	Wnt and FGF inhibitory regulator	Protein shisa-2 homolog OS=Bos taurus OX=9913 GN=SHISA2 PE=2 SV=1	U	Intracellular trafficking, secretion, and vesicular transport	PREDICTED: protein shisa-2 homolog [Bos mutus]	--
MSTRG.10066.21	ENSBMUG00000001195	C2orf69	#N/A	trans	0.505204	1184	0.783475	1619	0.314808	881	0	0	0	0	0	0	2.38417e-27	-8.24415	down	--	--	--	--	--	[R]	General function prediction only	Uncharacterised protein family UPF0565	--	S	Function unknown	PREDICTED: UPF0565 protein C2orf69 homolog [Bos mutus]	--
MSTRG.10066.21	ENSBMUG00000008118	PPP2R2B	#N/A	trans	0.505204	1184	0.783475	1619	0.314808	881	0	0	0	0	0	0	2.38417e-27	-8.24415	down	--	--	Cellular Component: protein phosphatase type 2A complex (GO:0000159);; Biological Process: mitochondrial fission (GO:0000266);; Biological Process: mitotic cell cycle (GO:0000278);; Molecular Function: protein serine/threonine phosphatase activity (GO:0004722);; Cellular Component: mitochondrial outer membrane (GO:0005741);; Cellular Component: cytosol (GO:0005829);; Cellular Component: cytoskele…	K04354|0|cge:100763205|K04354 serine/threonine-protein phosphatase 2A regulatory subunit B | (RefSeq) Ppp2r2b; protein phosphatase 2 regulatory subunit Bbeta	mRNA surveillance pathway (ko03015);; Sphingolipid signaling pathway (ko04071);; PI3K-Akt signaling pathway (ko04151);; AMPK signaling pathway (ko04152);; Adrenergic signaling in cardiomyocytes (ko04261);; Hippo signaling pathway (ko04390);; Tight junction (ko04530);; Dopaminergic synapse (ko04728);; Chagas disease (American trypanosomiasis) (ko05142);; Hepatitis C (ko05160)	[T]	Signal transduction mechanisms	WD domain, G-beta repeat	Serine/threonine-protein phosphatase 2A 55 kDa regulatory subunit B beta isoform OS=Pongo abelii OX=9601 GN=PPP2R2B PE=2 SV=1	T	Signal transduction mechanisms	serine/threonine-protein phosphatase 2A 55 kDa regulatory subunit B beta isoform isoform X3 [Sus scrofa]	--
MSTRG.10066.21	ENSBMUG00000022951	CACNB3	#N/A	trans	0.505204	1184	0.783475	1619	0.314808	881	0	0	0	0	0	0	2.38417e-27	-8.24415	down	--	--	--	K04864|0|bta:282160|K04864 voltage-dependent calcium channel beta-3 | (RefSeq) CACNB3; calcium voltage-gated channel auxiliary subunit beta 3	MAPK signaling pathway (ko04010);; Cardiac muscle contraction (ko04260);; Adrenergic signaling in cardiomyocytes (ko04261);; Oxytocin signaling pathway (ko04921);; Hypertrophic cardiomyopathy (HCM) (ko05410);; Arrhythmogenic right ventricular cardiomyopathy (ARVC) (ko05412);; Dilated cardiomyopathy (ko05414)	[PT]	Inorganic ion transport and metabolism;; Signal transduction mechanisms	Guanylate kinase;; Voltage gated calcium channel subunit beta domain 4Aa N terminal	Voltage-dependent L-type calcium channel subunit beta-3 OS=Bos taurus OX=9913 GN=CACNB3 PE=2 SV=2	U	Intracellular trafficking, secretion, and vesicular transport	voltage-dependent L-type calcium channel subunit beta-3 isoform X1 [Dasypus novemcinctus]	--
MSTRG.10066.21	ENSBMUG00000008195	ENSBMUG00000008195	#N/A	trans	0.505204	1184	0.783475	1619	0.314808	881	0	0	0	0	0	0	2.38417e-27	-8.24415	down	--	--	Molecular Function: cytochrome-c oxidase activity (GO:0004129);; Cellular Component: mitochondrial respiratory chain complex I (GO:0005747);; Cellular Component: mitochondrial respiratory chain complex IV (GO:0005751);; Cellular Component: integral component of membrane (GO:0016021);; Molecular Function: protein complex binding (GO:0032403);; Biological Process: oxidation-reduction process (GO:00…	K03948|1.98971e-43|bta:327704|K03948 NADH dehydrogenase (ubiquinone) 1 alpha subcomplex subunit 4 | (RefSeq) NDUFA4; NDUFA4, mitochondrial complex associated	Oxidative phosphorylation (ko00190);; Non-alcoholic fatty liver disease (NAFLD) (ko04932);; Alzheimer's disease (ko05010);; Parkinson's disease (ko05012);; Huntington's disease (ko05016)	--	--	NADH-ubiquinone reductase complex 1 MLRQ subunit	Cytochrome c oxidase subunit NDUFA4 OS=Bos taurus OX=9913 GN=NDUFA4 PE=1 SV=1	U	Intracellular trafficking, secretion, and vesicular transport	NADH dehydrogenase [ubiquinone] 1 alpha subcomplex subunit 4 [Tupaia chinensis]	--
MSTRG.10066.21	ENSBMUG00000015880	PLD3	#N/A	trans	0.505204	1184	0.783475	1619	0.314808	881	0	0	0	0	0	0	2.38417e-27	-8.24415	down	[I]	Lipid transport and metabolism	Molecular Function: phospholipase D activity (GO:0004630);; Cellular Component: endoplasmic reticulum membrane (GO:0005789);; Cellular Component: integral component of membrane (GO:0016021);; Biological Process: lipid catabolic process (GO:0016042);; Cellular Component: extracellular exosome (GO:0070062);; Molecular Function: N-acylphosphatidylethanolamine-specific phospholipase D activity (GO:00…	K16860|0|bom:102276338|K16860 phospholipase D3/4 [EC:3.1.4.4] | (RefSeq) PLD3; phospholipase D family member 3	Glycerophospholipid metabolism (ko00564);; Ether lipid metabolism (ko00565)	[R]	General function prediction only	PLD-like domain;; PLD-like domain;; Phospholipase D Active site motif	Phospholipase D3 OS=Bos taurus OX=9913 GN=PLD3 PE=2 SV=1	I	Lipid transport and metabolism	PREDICTED: phospholipase D3 [Bos mutus]	--
MSTRG.10066.21	ENSBMUG00000013018	NOTCH3	#N/A	trans	0.505204	1184	0.783475	1619	0.314808	881	0	0	0	0	0	0	2.38417e-27	-8.24415	down	[T]	Signal transduction mechanisms	Biological Process: negative regulation of transcription from RNA polymerase II promoter (GO:0000122);; Molecular Function: receptor activity (GO:0004872);; Molecular Function: calcium ion binding (GO:0005509);; Cellular Component: nucleoplasm (GO:0005654);; Cellular Component: cytoplasm (GO:0005737);; Cellular Component: plasma membrane (GO:0005886);; Biological Process: Notch signaling pathway …	K20995|0|bom:102270219|K20995 Notch 3 | (RefSeq) NOTCH3; notch 3	Endocrine resistance (ko01522);; Dorso-ventral axis formation (ko04320);; Notch signaling pathway (ko04330);; Thyroid hormone signaling pathway (ko04919);; MicroRNAs in cancer (ko05206)	[T]	Signal transduction mechanisms	EGF-like domain;; Human growth factor-like EGF;; Calcium-binding EGF domain;; Ankyrin repeats (3 copies);; LNR domain;; Ankyrin repeat;; EGF-like domain;; Ankyrin repeats (many copies);; NOTCH protein;; NOTCH protein;; Ankyrin repeats (many copies);; Ankyrin repeat;; Domain of unknown function (DUF3454)	Fibrillin-1 OS=Sus scrofa OX=9823 GN=FBN1 PE=2 SV=1	S	Function unknown	PREDICTED: neurogenic locus notch homolog protein 3 [Bos mutus]	--
MSTRG.10066.21	ENSBMUG00000008668	ATP6V1E1	#N/A	trans	0.505204	1184	0.783475	1619	0.314808	881	0	0	0	0	0	0	2.38417e-27	-8.24415	down	--	--	Cellular Component: mitochondrion (GO:0005739);; Cellular Component: lysosomal membrane (GO:0005765);; Cellular Component: endosome (GO:0005768);; Cellular Component: cytosol (GO:0005829);; Cellular Component: microvillus (GO:0005902);; Molecular Function: hydrogen-exporting ATPase activity, phosphorylative mechanism (GO:0008553);; Biological Process: ATP hydrolysis coupled proton transport (GO:0…	K02150|8.58968e-101|bta:287017|K02150 V-type H+-transporting ATPase subunit E | (RefSeq) ATP6V1E1; ATPase H+ transporting V1 subunit E1	Oxidative phosphorylation (ko00190);; Phagosome (ko04145);; mTOR signaling pathway (ko04150);; Synaptic vesicle cycle (ko04721);; Collecting duct acid secretion (ko04966);; Rheumatoid arthritis (ko05323)	[C]	Energy production and conversion	ATP synthase (E/31 kDa) subunit	V-type proton ATPase subunit E 1 OS=Bos taurus OX=9913 GN=ATP6V1E1 PE=2 SV=1	C	Energy production and conversion	V-type proton ATPase subunit E 1, partial [Bos mutus]	--
MSTRG.10066.21	ENSBMUG00000011868	ENSBMUG00000011868	ENSBMUG00000011868	trans	0.505204	1184	0.783475	1619	0.314808	881	0	0	0	0	0	0	2.38417e-27	-8.24415	down	--	--	Molecular Function: purinergic nucleotide receptor activity (GO:0001614);; Molecular Function: extracellular ATP-gated cation channel activity (GO:0004931);; Molecular Function: ATP binding (GO:0005524);; Cellular Component: integral component of plasma membrane (GO:0005887);; Biological Process: response to ATP (GO:0033198);; Biological Process: purinergic nucleotide receptor signaling pathway (…	K05219|0|oas:101110429|K05219 P2X purinoceptor 5 | (RefSeq) P2RX5; purinergic receptor P2X 5	Calcium signaling pathway (ko04020);; Neuroactive ligand-receptor interaction (ko04080)	--	--	ATP P2X receptor	P2X purinoceptor 4 OS=Bos taurus OX=9913 GN=P2RX4 PE=2 SV=1	U	Intracellular trafficking, secretion, and vesicular transport	PREDICTED: P2X purinoceptor 5 isoform X1 [Bison bison bison]	--
MSTRG.10066.21	Bos_mutus_newGene_68511	--	#N/A	trans	0.505204	1184	0.783475	1619	0.314808	881	0	0	0	0	0	0	2.38417e-27	-8.24415	down	--	--	--	--	--	--	--	--	--	--	--	--	--
MSTRG.10066.21	Bos_mutus_newGene_10245	--	#N/A	trans	0.505204	1184	0.783475	1619	0.314808	881	0	0	0	0	0	0	2.38417e-27	-8.24415	down	--	--	Biological Process: detection of chemical stimulus involved in sensory perception of bitter taste (GO:0001580);; Biological Process: antigen processing and presentation of peptide or polysaccharide antigen via MHC class II (GO:0002504);; Molecular Function: RNA binding (GO:0003723);; Molecular Function: metalloendopeptidase activity (GO:0004222);; Molecular Function: G-protein coupled receptor ac…	K08474|2.24808e-32|bom:102286375|K08474 taste receptor type 2 | (RefSeq) taste receptor type 2 member 42	Taste transduction (ko04742)	--	--	--	--	--	--	PREDICTED: taste receptor type 2 member 42, partial [Bos mutus]	--
MSTRG.10066.21	ENSBMUG00000003489	ENSBMUG00000003489	#N/A	trans	0.505204	1184	0.783475	1619	0.314808	881	0	0	0	0	0	0	2.38417e-27	-8.24415	down	--	--	Cellular Component: integral component of membrane (GO:0016021);;	--	--	--	--	--	Uncharacterized protein C17orf80 homolog OS=Pongo abelii OX=9601 PE=2 SV=1	S	Function unknown	hypothetical protein M91_18410, partial [Bos mutus]	--
MSTRG.10066.21	Bos_mutus_newGene_24690	--	--	trans	0.505204	1184	0.783475	1619	0.314808	881	0	0	0	0	0	0	2.38417e-27	-8.24415	down	--	--	--	--	--	--	--	--	--	--	--	--	--
MSTRG.10066.21	Bos_mutus_newGene_6295	--	#N/A	trans	0.505204	1184	0.783475	1619	0.314808	881	0	0	0	0	0	0	2.38417e-27	-8.24415	down	--	--	Cellular Component: voltage-gated sodium channel complex (GO:0001518);; Molecular Function: receptor binding (GO:0005102);; Molecular Function: voltage-gated sodium channel activity (GO:0005248);; Cellular Component: peroxisome (GO:0005777);; Biological Process: putrescine biosynthetic process (GO:0009446);; Biological Process: putrescine catabolic process (GO:0009447);; Biological Process: regul…	K16349|2.58319e-12|bta:523303|K16349 natural cytotoxicity triggering receptor 3 ligand 1 | (RefSeq) NCR3LG1, B7H6; natural killer cell cytotoxicity receptor 3 ligand 1	--	--	--	--	--	U	Intracellular trafficking, secretion, and vesicular transport	Sodium channel protein type 11 subunit alpha, partial [Bos mutus]	--
MSTRG.10066.21	ENSBMUG00000014818	GRPEL2	#N/A	trans	0.505204	1184	0.783475	1619	0.314808	881	0	0	0	0	0	0	2.38417e-27	-8.24415	down	[O]	Posttranslational modification, protein turnover, chaperones	Molecular Function: adenyl-nucleotide exchange factor activity (GO:0000774);; Cellular Component: mitochondrial inner membrane (GO:0005743);; Cellular Component: mitochondrial matrix (GO:0005759);; Biological Process: protein folding (GO:0006457);; Molecular Function: protein homodimerization activity (GO:0042803);; Biological Process: regulation of catalytic activity (GO:0050790);; Molecular Fun…	K03687|1.68469e-149|bta:514599|K03687 molecular chaperone GrpE | (RefSeq) GRPEL2; GrpE like 2, mitochondrial	--	[O]	Posttranslational modification, protein turnover, chaperones	GrpE	GrpE protein homolog 2, mitochondrial OS=Bos taurus OX=9913 GN=GRPEL2 PE=2 SV=1	O	Posttranslational modification, protein turnover, chaperones	grpE protein homolog 2, mitochondrial precursor [Bos taurus]	--
MSTRG.10066.21	Bos_mutus_newGene_26203	--	--	trans	0.505204	1184	0.783475	1619	0.314808	881	0	0	0	0	0	0	2.38417e-27	-8.24415	down	--	--	--	--	--	--	--	--	--	--	--	--	--
MSTRG.10066.21	ENSBMUG00000020243	ENSBMUG00000020243	#N/A	trans	0.505204	1184	0.783475	1619	0.314808	881	0	0	0	0	0	0	2.38417e-27	-8.24415	down	--	--	--	--	--	[S]	Function unknown	--	--	S	Function unknown	PREDICTED: leucine-, glutamate- and lysine-rich protein 1 isoform X1 [Bubalus bubalis]	--
MSTRG.10066.21	ENSBMUG00000026577	ENSBMUG00000026577	#N/A	trans	0.505204	1184	0.783475	1619	0.314808	881	0	0	0	0	0	0	2.38417e-27	-8.24415	down	[O]	Posttranslational modification, protein turnover, chaperones	Biological Process: protein peptidyl-prolyl isomerization (GO:0000413);; Molecular Function: peptidyl-prolyl cis-trans isomerase activity (GO:0003755);; Molecular Function: protein serine/threonine kinase activity (GO:0004674);; Molecular Function: protein tyrosine kinase activity (GO:0004713);; Molecular Function: ATP binding (GO:0005524);; Biological Process: protein folding (GO:0006457);; Biol…	K12734|7.54345e-118|phd:102323782|K12734 peptidyl-prolyl cis-trans isomerase-like 3 [EC:5.2.1.8] | (RefSeq) PPIL3; peptidylprolyl isomerase like 3	--	[O]	Posttranslational modification, protein turnover, chaperones	Cyclophilin type peptidyl-prolyl cis-trans isomerase/CLD	Peptidylprolyl isomerase domain and WD repeat-containing protein 1 OS=Bos taurus OX=9913 GN=PPWD1 PE=2 SV=1	O	Posttranslational modification, protein turnover, chaperones	peptidyl-prolyl cis-trans isomerase-like 3 [Ovis aries]	--
MSTRG.10066.21	ENSBMUG00000000363	ENSBMUG00000000363	#N/A	trans	0.505204	1184	0.783475	1619	0.314808	881	0	0	0	0	0	0	2.38417e-27	-8.24415	down	--	--	--	--	--	--	--	--	LINE-1 reverse transcriptase homolog OS=Nycticebus coucang OX=9470 PE=3 SV=1	S	Function unknown	hypothetical protein M91_02473, partial [Bos mutus]	--
MSTRG.10066.21	ENSBMUG00000001241	RBM17	#N/A	trans	0.505204	1184	0.783475	1619	0.314808	881	0	0	0	0	0	0	2.38417e-27	-8.24415	down	--	--	--	K12840|0|phd:102324242|K12840 splicing factor 45 | (RefSeq) RBM17; RNA binding motif protein 17	Spliceosome (ko03040)	[A]	RNA processing and modification	G-patch domain;; RNA recognition motif. (a.k.a. RRM, RBD, or RNP domain)	Poly(U)-binding-splicing factor PUF60 OS=Bos taurus OX=9913 GN=PUF60 PE=2 SV=1	S	Function unknown	splicing factor 45 [Bos taurus]	--
MSTRG.10066.21	Bos_mutus_newGene_14180	--	#N/A	trans	0.505204	1184	0.783475	1619	0.314808	881	0	0	0	0	0	0	2.38417e-27	-8.24415	down	--	--	Molecular Function: DNA binding (GO:0003677);; Molecular Function: receptor binding (GO:0005102);; Cellular Component: nucleus (GO:0005634);; Cellular Component: peroxisome (GO:0005777);; Cellular Component: plasma membrane (GO:0005886);; Biological Process: DNA repair (GO:0006281);; Biological Process: putrescine biosynthetic process (GO:0009446);; Biological Process: putrescine catabolic proces…	--	--	--	--	--	--	S	Function unknown	PR domain zinc finger protein 12, partial [Bos mutus]	--
MSTRG.10066.21	ENSBMUG00000014101	ENSBMUG00000014101	#N/A	trans	0.505204	1184	0.783475	1619	0.314808	881	0	0	0	0	0	0	2.38417e-27	-8.24415	down	--	--	Biological Process: activation of MAPKK activity (GO:0000186);; Molecular Function: guanyl-nucleotide exchange factor activity (GO:0005085);; Cellular Component: lysosomal membrane (GO:0005765);; Biological Process: cell growth (GO:0016049);; Biological Process: positive regulation of TOR signaling (GO:0032008);; Molecular Function: protein complex scaffold activity (GO:0032947);; Biological Proc…	K20398|3.78862e-86|tup:102491063|K20398 ragulator complex protein LAMTOR2 | (RefSeq) LAMTOR2; late endosomal/lysosomal adaptor, MAPK and MTOR activator 2	mTOR signaling pathway (ko04150)	[T]	Signal transduction mechanisms	Roadblock/LC7 domain	Ragulator complex protein LAMTOR2 OS=Bos taurus OX=9913 GN=LAMTOR2 PE=2 SV=1	O	Posttranslational modification, protein turnover, chaperones	PREDICTED: ragulator complex protein LAMTOR2 isoform X1 [Monodelphis domestica]	--
MSTRG.10066.21	ENSBMUG00000003501	ENSBMUG00000003501	#N/A	trans	0.505204	1184	0.783475	1619	0.314808	881	0	0	0	0	0	0	2.38417e-27	-8.24415	down	--	--	--	K20493|0|chx:102179037|K20493 leucine-rich repeat-containing protein 16 | (RefSeq) CARMIL2; capping protein regulator and myosin 1 linker 2	--	[N]	Cell motility	CARMIL C-terminus;; Leucine Rich repeat	--	S	Function unknown	PREDICTED: leucine-rich repeat-containing protein 16C [Bison bison bison]	--
MSTRG.10066.21	Bos_mutus_newGene_18147	--	--	trans	0.505204	1184	0.783475	1619	0.314808	881	0	0	0	0	0	0	2.38417e-27	-8.24415	down	--	--	Biological Process: positive regulation of cytokine-mediated signaling pathway (GO:0001961);; Molecular Function: receptor binding (GO:0005102);; Cellular Component: peroxisome (GO:0005777);; Biological Process: regulation of transcription, DNA-templated (GO:0006355);; Biological Process: putrescine biosynthetic process (GO:0009446);; Biological Process: putrescine catabolic process (GO:0009447);…	--	--	--	--	--	--	S	Function unknown	PREDICTED: peroxisomal N(1)-acetyl-spermine/spermidine oxidase isoform X1 [Bos taurus]	--
MSTRG.10066.21	Bos_mutus_newGene_37664	--	#N/A	trans	0.505204	1184	0.783475	1619	0.314808	881	0	0	0	0	0	0	2.38417e-27	-8.24415	down	--	--	--	--	--	--	--	--	--	--	--	--	--
MSTRG.10066.21	Bos_mutus_newGene_46638	--	#N/A	trans	0.505204	1184	0.783475	1619	0.314808	881	0	0	0	0	0	0	2.38417e-27	-8.24415	down	--	--	--	--	--	--	--	--	--	--	--	--	--
MSTRG.10066.21	Bos_mutus_newGene_10961	--	#N/A	trans	0.505204	1184	0.783475	1619	0.314808	881	0	0	0	0	0	0	2.38417e-27	-8.24415	down	--	--	Molecular Function: actin binding (GO:0003779);; Molecular Function: protein phosphatase inhibitor activity (GO:0004864);; Cellular Component: nucleus (GO:0005634);; Cellular Component: cytosol (GO:0005829);; Molecular Function: protein phosphatase 1 binding (GO:0008157);; Biological Process: actin cytoskeleton reorganization (GO:0031532);; Biological Process: negative regulation of catalytic act…	--	--	[R]	General function prediction only	RPEL repeat	Phosphatase and actin regulator 4 OS=Bos taurus OX=9913 GN=PHACTR4 PE=2 SV=1	T	Signal transduction mechanisms	PREDICTED: phosphatase and actin regulator 1 isoform X1 [Bison bison bison]	--
MSTRG.10066.21	ENSBMUG00000005342	LRRC1	#N/A	trans	0.505204	1184	0.783475	1619	0.314808	881	0	0	0	0	0	0	2.38417e-27	-8.24415	down	[K]	Transcription	--	--	--	[R]	General function prediction only	Leucine rich repeat;; Leucine Rich repeats (2 copies);; Leucine-rich repeat	Leucine-rich repeat-containing protein 7 OS=Bos taurus OX=9913 GN=LRRC7 PE=3 SV=3	S	Function unknown	Leucine-rich repeat-containing protein 1, partial [Bos mutus]	--
MSTRG.10066.21	ENSBMUG00000015319	ENSBMUG00000015319	#N/A	trans	0.505204	1184	0.783475	1619	0.314808	881	0	0	0	0	0	0	2.38417e-27	-8.24415	down	[V]	Defense mechanisms	Molecular Function: ATP binding (GO:0005524);; Cellular Component: integral component of membrane (GO:0016021);; Molecular Function: ATPase activity, coupled to transmembrane movement of substances (GO:0042626);; Biological Process: transmembrane transport (GO:0055085);;	K05670|0|oas:101122496|K05670 ATP-binding cassette, subfamily C (CFTR/MRP), member 13 | (RefSeq) multidrug resistance-associated protein 1-like	ABC transporters (ko02010)	[Q]	Secondary metabolites biosynthesis, transport and catabolism	ABC transporter transmembrane region;; ABC transporter;; 50S ribosome-binding GTPase	Multidrug resistance-associated protein 1 OS=Macaca fascicularis OX=9541 GN=ABCC1 PE=2 SV=1	V	Defense mechanisms	PREDICTED: multidrug resistance-associated protein 1-like [Bos indicus]	--
MSTRG.10066.21	Bos_mutus_newGene_82452	--	#N/A	trans	0.505204	1184	0.783475	1619	0.314808	881	0	0	0	0	0	0	2.38417e-27	-8.24415	down	--	--	--	--	--	--	--	--	--	--	--	PREDICTED: glucosylceramidase isoform X1 [Bubalus bubalis]	--
MSTRG.10066.21	ENSBMUG00000003616	ENSBMUG00000003616	#N/A	trans	0.505204	1184	0.783475	1619	0.314808	881	0	0	0	0	0	0	2.38417e-27	-8.24415	down	--	--	Biological Process: blastocyst formation (GO:0001825);; Cellular Component: nucleus (GO:0005634);; Cellular Component: pericentric heterochromatin (GO:0005721);; Molecular Function: methyltransferase activity (GO:0008168);; Molecular Function: zinc ion binding (GO:0008270);; Biological Process: regulation of gene expression (GO:0010468);; Molecular Function: enzyme binding (GO:0019899);; Molecula…	K06709|4.40862e-105|bom:102283294|K06709 jumonji domain-containing protein 2 [EC:1.14.11.-] | (RefSeq) lysine-specific demethylase 4C-like	--	[L]	Replication, recombination and repair	jmjN domain	Lysine-specific demethylase 4A OS=Pongo abelii OX=9601 GN=KDM4A PE=2 SV=1	S	Function unknown	hypothetical protein Celaphus_00018300 [Cervus elaphus hippelaphus]	--
MSTRG.10066.21	ENSBMUG00000015521	GALNT3	#N/A	trans	0.505204	1184	0.783475	1619	0.314808	881	0	0	0	0	0	0	2.38417e-27	-8.24415	down	[R]	General function prediction only	Cellular Component: Golgi membrane (GO:0000139);; Molecular Function: polypeptide N-acetylgalactosaminyltransferase activity (GO:0004653);; Molecular Function: calcium ion binding (GO:0005509);; Cellular Component: integral component of membrane (GO:0016021);; Biological Process: protein O-linked glycosylation via serine (GO:0018242);; Biological Process: protein O-linked glycosylation via threon…	K00710|0|bom:102285717|K00710 polypeptide N-acetylgalactosaminyltransferase [EC:2.4.1.41] | (RefSeq) GALNT3; polypeptide N-acetylgalactosaminyltransferase 3	Mucin type O-Glycan biosynthesis (ko00512)	[O]	Posttranslational modification, protein turnover, chaperones	Glycosyl transferase family 2;; Ricin-type beta-trefoil lectin domain;; N-terminal domain of galactosyltransferase	Polypeptide N-acetylgalactosaminyltransferase 6 OS=Bos taurus OX=9913 GN=GALNT6 PE=2 SV=1	S	Function unknown	polypeptide N-acetylgalactosaminyltransferase 3 [Bos taurus]	--
MSTRG.10066.21	Bos_mutus_newGene_51841	--	#N/A	trans	0.505204	1184	0.783475	1619	0.314808	881	0	0	0	0	0	0	2.38417e-27	-8.24415	down	--	--	Biological Process: detection of chemical stimulus involved in sensory perception of bitter taste (GO:0001580);; Molecular Function: G-protein coupled receptor activity (GO:0004930);; Molecular Function: voltage-gated ion channel activity (GO:0005244);; Molecular Function: sodium channel activity (GO:0005272);; Cellular Component: extracellular space (GO:0005615);; Biological Process: sodium ion …	K08474|4.05287e-31|bom:102286375|K08474 taste receptor type 2 | (RefSeq) taste receptor type 2 member 42	Taste transduction (ko04742)	--	--	--	--	--	--	PREDICTED: taste receptor type 2 member 42, partial [Bos mutus]	--
MSTRG.10066.21	ENSBMUG00000008284	PLAC8L1	#N/A	trans	0.505204	1184	0.783475	1619	0.314808	881	0	0	0	0	0	0	2.38417e-27	-8.24415	down	--	--	--	--	--	--	--	PLAC8 family	Cornifelin OS=Bos taurus OX=9913 GN=CNFN PE=3 SV=1	S	Function unknown	PLAC8-like protein 1 [Bos taurus]	--
MSTRG.10066.21	ENSBMUG00000023416	FAM186B	#N/A	trans	0.505204	1184	0.783475	1619	0.314808	881	0	0	0	0	0	0	2.38417e-27	-8.24415	down	--	--	Cellular Component: protein complex (GO:0043234);;	--	--	--	--	--	--	S	Function unknown	Protein FAM186B, partial [Bos mutus]	--
MSTRG.10066.21	ENSBMUG00000008901	FBXL2	#N/A	trans	0.505204	1184	0.783475	1619	0.314808	881	0	0	0	0	0	0	2.38417e-27	-8.24415	down	[K]	Transcription	Molecular Function: ubiquitin-protein transferase activity (GO:0004842);; Molecular Function: calmodulin binding (GO:0005516);; Biological Process: protein monoubiquitination (GO:0006513);; Biological Process: regulation of autophagy (GO:0010506);; Biological Process: regulation of phosphatidylinositol 3-kinase signaling (GO:0014066);; Cellular Component: membrane (GO:0016020);; Cellular Componen…	K10268|0|bom:102286869|K10268 F-box and leucine-rich repeat protein 2/20 | (RefSeq) FBXL2; F-box and leucine rich repeat protein 2	--	[R]	General function prediction only	Leucine Rich repeat;; Leucine Rich repeats (2 copies);; Leucine Rich Repeat	F-box/LRR-repeat protein 2 OS=Bos taurus OX=9913 GN=FBXL2 PE=2 SV=1	S	Function unknown	PREDICTED: LOW QUALITY PROTEIN: F-box/LRR-repeat protein 2 [Bos mutus]	--
MSTRG.10066.21	Bos_mutus_newGene_87860	--	#N/A	trans	0.505204	1184	0.783475	1619	0.314808	881	0	0	0	0	0	0	2.38417e-27	-8.24415	down	--	--	--	--	--	--	--	--	--	--	--	--	--
MSTRG.10066.21	ENSBMUG00000002832	CST3	#N/A	trans	0.505204	1184	0.783475	1619	0.314808	881	0	0	0	0	0	0	2.38417e-27	-8.24415	down	--	--	Molecular Function: cysteine-type endopeptidase inhibitor activity (GO:0004869);; Cellular Component: extracellular region (GO:0005576);; Biological Process: negative regulation of endopeptidase activity (GO:0010951);;	K13899|8.15593e-70|bta:281102|K13899 cystatin-C | (RefSeq) CST3; cystatin C	Salivary secretion (ko04970)	--	--	Cystatin domain;; Aspartic acid proteinase inhibitor	Cystatin-C OS=Bos taurus OX=9913 GN=CST3 PE=1 SV=2	O	Posttranslational modification, protein turnover, chaperones	PREDICTED: cystatin-C-like [Bubalus bubalis]	--
MSTRG.10066.21	ENSBMUG00000013015	RRP36	#N/A	trans	0.505204	1184	0.783475	1619	0.314808	881	0	0	0	0	0	0	2.38417e-27	-8.24415	down	--	--	Biological Process: maturation of SSU-rRNA from tricistronic rRNA transcript (SSU-rRNA, 5.8S rRNA, LSU-rRNA) (GO:0000462);; Biological Process: cleavage involved in rRNA processing (GO:0000469);; Cellular Component: nuclear chromatin (GO:0000790);; Molecular Function: chromatin binding (GO:0003682);; Cellular Component: nucleolus (GO:0005730);; Cellular Component: cytoplasm (GO:0005737);; Cellula…	K14795|1.76226e-153|bom:102285637|K14795 ribosomal RNA-processing protein 36 | (RefSeq) RRP36; ribosomal RNA processing 36	--	[S]	Function unknown	rRNA biogenesis protein RRP36	Ribosomal RNA processing protein 36 homolog OS=Bos taurus OX=9913 GN=RRP36 PE=2 SV=1	J	Translation, ribosomal structure and biogenesis	PREDICTED: ribosomal RNA processing protein 36 homolog isoform X1 [Bos taurus]	--
MSTRG.10066.21	ENSBMUG00000024734	LRIG3	#N/A	trans	0.505204	1184	0.783475	1619	0.314808	881	0	0	0	0	0	0	2.38417e-27	-8.24415	down	[K]	Transcription	Cellular Component: extracellular space (GO:0005615);; Cellular Component: integral component of membrane (GO:0016021);; Biological Process: otolith morphogenesis (GO:0032474);;	--	--	[T]	Signal transduction mechanisms	Leucine rich repeat;; Immunoglobulin I-set domain;; Immunoglobulin domain;; Leucine Rich repeats (2 copies);; Immunoglobulin domain;; Leucine rich repeats (6 copies);; Immunoglobulin domain;; Leucine-rich repeat;; CD80-like C2-set immunoglobulin domain;; Immunoglobulin V-set domain;; Leucine Rich Repeat	Leucine-rich repeat and immunoglobulin-like domain-containing nogo receptor-interacting protein 1 OS=Pongo abelii OX=9601 GN=LINGO1 PE=2 SV=1	S	Function unknown	Leucine-rich repeats and immunoglobulin-like domains protein 3, partial [Bos mutus]	--
MSTRG.10066.21	Bos_mutus_newGene_61469	--	#N/A	trans	0.505204	1184	0.783475	1619	0.314808	881	0	0	0	0	0	0	2.38417e-27	-8.24415	down	--	--	Molecular Function: nucleic acid binding (GO:0003676);; Molecular Function: receptor binding (GO:0005102);; Cellular Component: peroxisome (GO:0005777);; Biological Process: regulation of transcription, DNA-templated (GO:0006355);; Biological Process: putrescine biosynthetic process (GO:0009446);; Biological Process: putrescine catabolic process (GO:0009447);; Biological Process: spermidine catab…	--	--	--	--	--	--	S	Function unknown	hypothetical protein M91_15431, partial [Bos mutus]	--
MSTRG.10066.21	ENSBMUG00000012707	ENSBMUG00000012707	#N/A	trans	0.505204	1184	0.783475	1619	0.314808	881	0	0	0	0	0	0	2.38417e-27	-8.24415	down	[L]	Replication, recombination and repair	Molecular Function: GTP binding (GO:0005525);;	--	--	--	--	--	--	S	Function unknown	PREDICTED: LOW QUALITY PROTEIN: interferon-induced very large GTPase 1-like [Bos mutus]	--
MSTRG.10066.21	ENSBMUG00000015241	ZBTB6	#N/A	trans	0.505204	1184	0.783475	1619	0.314808	881	0	0	0	0	0	0	2.38417e-27	-8.24415	down	--	--	Molecular Function: DNA binding (GO:0003677);; Cellular Component: nucleus (GO:0005634);; Biological Process: regulation of transcription, DNA-templated (GO:0006355);; Molecular Function: metal ion binding (GO:0046872);;	K10493|0|bom:102281974|K10493 zinc finger and BTB domain-containing protein 6 | (RefSeq) ZBTB6; zinc finger and BTB domain containing 6	--	[R]	General function prediction only	BTB/POZ domain;; Zinc finger, C2H2 type;; Zinc-finger double domain;; C2H2-type zinc finger;; Zinc-finger of C2H2 type	Zinc finger and BTB domain-containing protein 6 OS=Bos taurus OX=9913 GN=ZBTB6 PE=2 SV=1	S	Function unknown	PREDICTED: zinc finger and BTB domain-containing protein 6 [Bos mutus]	--
MSTRG.10066.21	ENSBMUG00000018933	ZNF507	#N/A	trans	0.505204	1184	0.783475	1619	0.314808	881	0	0	0	0	0	0	2.38417e-27	-8.24415	down	--	--	Molecular Function: nucleic acid binding (GO:0003676);; Molecular Function: metal ion binding (GO:0046872);;	--	--	[R]	General function prediction only	C2H2-type zinc finger;; Zinc finger, C2H2 type;; Zinc-finger double domain;; C2H2-type zinc-finger domain	Zinc finger protein 507 OS=Pongo abelii OX=9601 GN=ZNF507 PE=2 SV=1	S	Function unknown	TPA: zinc finger protein 333-like [Bos taurus]	--
MSTRG.10066.21	ENSBMUG00000020491	RTN2	#N/A	trans	0.505204	1184	0.783475	1619	0.314808	881	0	0	0	0	0	0	2.38417e-27	-8.24415	down	--	--	Cellular Component: endoplasmic reticulum membrane (GO:0005789);; Cellular Component: terminal cisterna (GO:0014802);; Cellular Component: integral component of membrane (GO:0016021);; Cellular Component: T-tubule (GO:0030315);; Biological Process: regulation of glucose import (GO:0046324);; Biological Process: intracellular protein transmembrane transport (GO:0065002);;	K20722|0|bom:102280700|K20722 reticulon-2 | (RefSeq) RTN2; reticulon 2	--	[U]	Intracellular trafficking, secretion, and vesicular transport	Reticulon	Reticulon-1 OS=Pan troglodytes OX=9598 GN=RTN1 PE=2 SV=1	U	Intracellular trafficking, secretion, and vesicular transport	PREDICTED: reticulon-2 [Bos mutus]	--
MSTRG.10066.21	Bos_mutus_newGene_91315	--	#N/A	trans	0.505204	1184	0.783475	1619	0.314808	881	0	0	0	0	0	0	2.38417e-27	-8.24415	down	--	--	--	--	--	--	--	--	--	--	--	--	--
MSTRG.10066.21	ENSBMUG00000004937	SLTM	SLTM	trans	0.505204	1184	0.783475	1619	0.314808	881	0	0	0	0	0	0	2.38417e-27	-8.24415	down	[J]	Translation, ribosomal structure and biogenesis	Molecular Function: nucleotide binding (GO:0000166);; Cellular Component: nucleoplasm (GO:0005654);; Molecular Function: RNA binding (GO:0044822);;	--	--	--	--	RNA recognition motif. (a.k.a. RRM, RBD, or RNP domain);; RNA recognition motif. (a.k.a. RRM, RBD, or RNP domain)	Scaffold attachment factor B1 OS=Pongo abelii OX=9601 GN=SAFB PE=2 SV=1	K	Transcription	PREDICTED: SAFB-like transcription modulator [Pantholops hodgsonii]	--
MSTRG.10066.21	Bos_mutus_newGene_84298	--	#N/A	trans	0.505204	1184	0.783475	1619	0.314808	881	0	0	0	0	0	0	2.38417e-27	-8.24415	down	--	--	--	--	--	--	--	--	--	--	--	--	--
MSTRG.10066.21	ENSBMUG00000002451	ISL2	#N/A	trans	0.505204	1184	0.783475	1619	0.314808	881	0	0	0	0	0	0	2.38417e-27	-8.24415	down	--	--	--	K18492|0|lve:103079142|K18492 insulin gene enhancer protein ISL-2 | (RefSeq) ISL2; ISL LIM homeobox 2	--	[R]	General function prediction only	LIM domain;; Homeobox domain;; Homeobox KN domain	LIM/homeobox protein Lhx9 OS=Bos taurus OX=9913 GN=LHX9 PE=2 SV=2	K	Transcription	insulin gene enhancer protein ISL-2 [Bos taurus]	--
MSTRG.10066.21	ENSBMUG00000026489	TOP1	#N/A	trans	0.505204	1184	0.783475	1619	0.314808	881	0	0	0	0	0	0	2.38417e-27	-8.24415	down	[L]	Replication, recombination and repair	Cellular Component: P-body (GO:0000932);; Molecular Function: core promoter sequence-specific DNA binding (GO:0001046);; Molecular Function: chromatin binding (GO:0003682);; Molecular Function: DNA topoisomerase type I activity (GO:0003917);; Molecular Function: DNA topoisomerase type II (ATP-hydrolyzing) activity (GO:0003918);; Cellular Component: nucleoplasm (GO:0005654);; Cellular Component: n…	K03163|0|oas:101103086|K03163 DNA topoisomerase I [EC:5.99.1.2] | (RefSeq) TOP1; topoisomerase (DNA) I	--	[L]	Replication, recombination and repair	Eukaryotic DNA topoisomerase I, catalytic core;; Eukaryotic DNA topoisomerase I, DNA binding fragment;; C-terminal topoisomerase domain	DNA topoisomerase 1 OS=Chlorocebus aethiops OX=9534 GN=TOP1 PE=2 SV=1	L	Replication, recombination and repair	DNA topoisomerase 1 [Bos grunniens]	--
MSTRG.10066.21	ENSBMUG00000004204	FOXP3	#N/A	trans	0.505204	1184	0.783475	1619	0.314808	881	0	0	0	0	0	0	2.38417e-27	-8.24415	down	--	--	--	K10163|0|chx:102188755|K10163 forkhead box P3 | (RefSeq) FOXP3; forkhead box P3	Inflammatory bowel disease (IBD) (ko05321)	[K]	Transcription	FOXP coiled-coil domain;; Forkhead domain	Forkhead box protein P3 OS=Macaca fascicularis OX=9541 GN=FOXP3 PE=2 SV=1	K	Transcription	PREDICTED: forkhead box protein P3 isoform X5 [Capra hircus]	--
MSTRG.10066.21	ENSBMUG00000010625	LANCL3	#N/A	trans	0.505204	1184	0.783475	1619	0.314808	881	0	0	0	0	0	0	2.38417e-27	-8.24415	down	[V]	Defense mechanisms	Molecular Function: catalytic activity (GO:0003824);;	--	--	[V]	Defense mechanisms	Lanthionine synthetase C-like protein	--	S	Function unknown	PREDICTED: lanC-like protein 3 [Vicugna pacos]	--
MSTRG.10066.21	Bos_mutus_newGene_65438	--	#N/A	trans	0.505204	1184	0.783475	1619	0.314808	881	0	0	0	0	0	0	2.38417e-27	-8.24415	down	--	--	--	--	--	--	--	--	--	--	--	--	--
MSTRG.10066.21	ENSBMUG00000021251	ENSBMUG00000021251	#N/A	trans	0.505204	1184	0.783475	1619	0.314808	881	0	0	0	0	0	0	2.38417e-27	-8.24415	down	--	--	Molecular Function: pantothenate kinase activity (GO:0004594);; Molecular Function: ATP binding (GO:0005524);; Cellular Component: mitochondrion (GO:0005739);; Cellular Component: cytosol (GO:0005829);; Biological Process: spermatid development (GO:0007286);; Biological Process: aerobic respiration (GO:0009060);; Biological Process: coenzyme A biosynthetic process (GO:0015937);; Biological Proces…	K09680|0|bom:102282630|K09680 type II pantothenate kinase [EC:2.7.1.33] | (RefSeq) PANK2; pantothenate kinase 2	Pantothenate and CoA biosynthesis (ko00770)	[H]	Coenzyme transport and metabolism	Fumble	Pantothenate kinase 3 OS=Bos taurus OX=9913 GN=PANK3 PE=2 SV=1	H	Coenzyme transport and metabolism	PREDICTED: LOW QUALITY PROTEIN: pantothenate kinase 2, mitochondrial [Bos mutus]	--
MSTRG.10066.21	Bos_mutus_newGene_87859	--	#N/A	trans	0.505204	1184	0.783475	1619	0.314808	881	0	0	0	0	0	0	2.38417e-27	-8.24415	down	--	--	--	--	--	--	--	--	--	--	--	--	--
MSTRG.10066.21	ENSBMUG00000002874	MRPL18	#N/A	trans	0.505204	1184	0.783475	1619	0.314808	881	0	0	0	0	0	0	2.38417e-27	-8.24415	down	--	--	Molecular Function: structural constituent of ribosome (GO:0003735);; Cellular Component: extracellular space (GO:0005615);; Cellular Component: mitochondrial inner membrane (GO:0005743);; Cellular Component: ribosome (GO:0005840);; Molecular Function: 5S rRNA binding (GO:0008097);; Biological Process: rRNA import into mitochondrion (GO:0035928);; Biological Process: mitochondrial translational i…	K02881|2.94573e-127|bom:102277789|K02881 large subunit ribosomal protein L18 | (RefSeq) MRPL18; mitochondrial ribosomal protein L18	Ribosome (ko03010)	[J]	Translation, ribosomal structure and biogenesis	Ribosomal L18 of archaea, bacteria, mitoch. and chloroplast	39S ribosomal protein L18, mitochondrial OS=Bos taurus OX=9913 GN=MRPL18 PE=2 SV=1	J	Translation, ribosomal structure and biogenesis	PREDICTED: 39S ribosomal protein L18, mitochondrial [Bos mutus]	--
MSTRG.10066.21	ENSBMUG00000005414	MAP1LC3A	#N/A	trans	0.505204	1184	0.783475	1619	0.314808	881	0	0	0	0	0	0	2.38417e-27	-8.24415	down	--	--	Biological Process: autophagosome assembly (GO:0000045);; Cellular Component: autophagosome membrane (GO:0000421);; Biological Process: autophagy of mitochondrion (GO:0000422);; Cellular Component: cytosol (GO:0005829);; Cellular Component: microtubule (GO:0005874);; Biological Process: cellular response to nitrogen starvation (GO:0006995);; Molecular Function: microtubule binding (GO:0008017);; …	K10435|7.29554e-84|bacu:103015267|K10435 microtubule-associated protein 1 light chain | (RefSeq) MAP1LC3A; microtubule associated protein 1 light chain 3 alpha	--	[Z]	Cytoskeleton	Autophagy protein Atg8 ubiquitin like;; Ubiquitin-like autophagy protein Apg12	Microtubule-associated proteins 1A/1B light chain 3A OS=Bos taurus OX=9913 GN=MAP1LC3A PE=2 SV=1	U	Intracellular trafficking, secretion, and vesicular transport	PREDICTED: microtubule-associated proteins 1A/1B light chain 3A [Balaenoptera acutorostrata scammoni]	--
MSTRG.10066.21	ENSBMUG00000001506	ENSBMUG00000001506	#N/A	trans	0.505204	1184	0.783475	1619	0.314808	881	0	0	0	0	0	0	2.38417e-27	-8.24415	down	--	--	Cellular Component: bicellular tight junction (GO:0005923);; Biological Process: cell adhesion (GO:0007155);; Molecular Function: protein C-terminus binding (GO:0008022);; Cellular Component: apical plasma membrane (GO:0016324);; Cellular Component: apicolateral plasma membrane (GO:0016327);; Cellular Component: cytoplasmic vesicle (GO:0031410);; Cellular Component: Schmidt-Lanterman incisure (GO…	K06095|5.74497e-81|bom:102271253|K06095 multiple PDZ domain protein | (RefSeq) multiple PDZ domain protein-like	Tight junction (ko04530)	[S]	Function unknown	L27_2;; PDZ domain (Also known as DHR or GLGF)	--	O	Posttranslational modification, protein turnover, chaperones	PREDICTED: multiple PDZ domain protein isoform X11 [Bos taurus]	--
MSTRG.10066.21	ENSBMUG00000001961	ENSBMUG00000001961	#N/A	trans	0.505204	1184	0.783475	1619	0.314808	881	0	0	0	0	0	0	2.38417e-27	-8.24415	down	[S]	Function unknown	Biological Process: double-strand break repair via homologous recombination (GO:0000724);; Molecular Function: ATP binding (GO:0005524);; Biological Process: determination of adult lifespan (GO:0008340);; Biological Process: response to ionizing radiation (GO:0010212);; Molecular Function: DNA translocase activity (GO:0015616);; Biological Process: response to drug (GO:0042493);;	K10877|0|bom:102283679|K10877 DNA repair and recombination protein RAD54B [EC:3.6.4.-] | (RefSeq) RAD54B; RAD54 homolog B (S. cerevisiae)	Homologous recombination (ko03440)	[L]	Replication, recombination and repair	SNF2 family N-terminal domain;; Helicase conserved C-terminal domain;; Type III restriction enzyme, res subunit;; Class II histone deacetylase complex subunits 2 and 3	DNA excision repair protein ERCC-6-like OS=Bos taurus OX=9913 GN=ERCC6L PE=2 SV=1	L	Replication, recombination and repair	PREDICTED: DNA repair and recombination protein RAD54B [Bos mutus]	--
MSTRG.10066.21	Bos_mutus_newGene_97588	--	#N/A	trans	0.505204	1184	0.783475	1619	0.314808	881	0	0	0	0	0	0	2.38417e-27	-8.24415	down	--	--	--	--	--	--	--	--	--	--	--	--	--
MSTRG.10066.21	ENSBMUG00000013880	OR52B2	#N/A	trans	0.505204	1184	0.783475	1619	0.314808	881	0	0	0	0	0	0	2.38417e-27	-8.24415	down	--	--	Molecular Function: G-protein coupled receptor activity (GO:0004930);; Molecular Function: olfactory receptor activity (GO:0004984);; Cellular Component: plasma membrane (GO:0005886);; Biological Process: G-protein coupled receptor signaling pathway (GO:0007186);; Cellular Component: integral component of membrane (GO:0016021);; Biological Process: detection of chemical stimulus involved in senso…	K04257|0|bta:507282|K04257 olfactory receptor | (RefSeq) OR52B2; olfactory receptor, family 52, subfamily B, member 2	Olfactory transduction (ko04740)	--	--	Olfactory receptor;; 7 transmembrane receptor (rhodopsin family);; Serpentine type 7TM GPCR chemoreceptor Srsx	Olfactory receptor 1E2 OS=Gorilla gorilla gorilla OX=9595 GN=OR1E2 PE=3 SV=1	U	Intracellular trafficking, secretion, and vesicular transport	PREDICTED: olfactory receptor 52B2 [Bos mutus]	--
MSTRG.10066.21	ENSBMUG00000009563	ENSBMUG00000009563	#N/A	trans	0.505204	1184	0.783475	1619	0.314808	881	0	0	0	0	0	0	2.38417e-27	-8.24415	down	[G]	Carbohydrate transport and metabolism	Molecular Function: chitinase activity (GO:0004568);; Cellular Component: extracellular region (GO:0005576);; Biological Process: carbohydrate metabolic process (GO:0005975);; Biological Process: chitin catabolic process (GO:0006032);; Biological Process: single fertilization (GO:0007338);; Molecular Function: chitin binding (GO:0008061);; Cellular Component: transport vesicle (GO:0030133);;	K17526|5.74342e-118|bom:102287844|K17526 oviduct-specific glycoprotein | (RefSeq) OVGP1; oviductal glycoprotein 1	--	[G]	Carbohydrate transport and metabolism	Glycosyl hydrolases family 18	Oviduct-specific glycoprotein (Fragment) OS=Bos taurus OX=9913 GN=OVGP1 PE=1 SV=1	G	Carbohydrate transport and metabolism	RecName: Full=Oviduct-specific glycoprotein; AltName: Full=Estrogen-dependent oviduct protein; AltName: Full=Oviductal glycoprotein; AltName: Full=Oviductin; Flags: Precursor	--
MSTRG.10066.21	Bos_mutus_newGene_65711	--	#N/A	trans	0.505204	1184	0.783475	1619	0.314808	881	0	0	0	0	0	0	2.38417e-27	-8.24415	down	--	--	Molecular Function: nucleic acid binding (GO:0003676);; Molecular Function: RNA-directed DNA polymerase activity (GO:0003964);; Cellular Component: intracellular (GO:0005622);; Cellular Component: fascia adherens (GO:0005916);; Biological Process: RNA-dependent DNA biosynthetic process (GO:0006278);; Biological Process: regulation of transcription, DNA-templated (GO:0006355);; Molecular Function:…	K09228|1.48404e-77|bta:100138479|K09228 KRAB domain-containing zinc finger protein | (RefSeq) zinc finger protein 510	--	[R]	General function prediction only	--	LINE-1 reverse transcriptase homolog OS=Nycticebus coucang OX=9470 PE=3 SV=1	S	Function unknown	reverse transcriptase-like [Bos taurus]	--
MSTRG.10066.21	ENSBMUG00000003054	MTMR1	#N/A	trans	0.505204	1184	0.783475	1619	0.314808	881	0	0	0	0	0	0	2.38417e-27	-8.24415	down	--	--	Molecular Function: phosphatidylinositol-3-phosphatase activity (GO:0004438);; Molecular Function: protein tyrosine phosphatase activity (GO:0004725);; Cellular Component: cytoplasm (GO:0005737);; Cellular Component: plasma membrane (GO:0005886);; Biological Process: peptidyl-tyrosine dephosphorylation (GO:0035335);; Biological Process: phosphatidylinositol dephosphorylation (GO:0046856);; Molecu…	K18081|0|bta:541155|K18081 myotubularin-related protein 1/2 [EC:3.1.3.64 3.1.3.95] | (RefSeq) MTMR1; myotubularin related protein 1	Inositol phosphate metabolism (ko00562);; Phosphatidylinositol signaling system (ko04070)	[IU]	Lipid transport and metabolism;; Intracellular trafficking, secretion, and vesicular transport	Myotubularin-like phosphatase domain;; GRAM domain	Myotubularin-related protein 2 OS=Bos taurus OX=9913 GN=MTMR2 PE=2 SV=1	S	Function unknown	PREDICTED: myotubularin-related protein 1 isoform X3 [Bos taurus]	--
MSTRG.10066.21	ENSBMUG00000025959	EVI5L	#N/A	trans	0.505204	1184	0.783475	1619	0.314808	881	0	0	0	0	0	0	2.38417e-27	-8.24415	down	--	--	Molecular Function: GTPase activator activity (GO:0005096);; Cellular Component: intracellular (GO:0005622);; Biological Process: intracellular protein transport (GO:0006886);; Cellular Component: endomembrane system (GO:0012505);; Molecular Function: Rab GTPase binding (GO:0017137);; Biological Process: regulation of vesicle fusion (GO:0031338);; Biological Process: activation of GTPase activity…	K20242|0|bom:102273213|K20242 ecotropic viral integration site 5 protein | (RefSeq) EVI5L; ecotropic viral integration site 5 like	--	[R]	General function prediction only	Rab-GTPase-TBC domain	Rab GTPase-activating protein 1-like OS=Pongo abelii OX=9601 GN=RABGAP1L PE=2 SV=1	S	Function unknown	PREDICTED: EVI5-like protein [Bos mutus]	--
MSTRG.10066.21	ENSBMUG00000020470	ATR	#N/A	trans	0.505204	1184	0.783475	1619	0.314808	881	0	0	0	0	0	0	2.38417e-27	-8.24415	down	--	--	Biological Process: DNA damage checkpoint (GO:0000077);; Molecular Function: protein serine/threonine kinase activity (GO:0004674);; Molecular Function: ATP binding (GO:0005524);; Cellular Component: Golgi apparatus (GO:0005794);; Biological Process: DNA repair (GO:0006281);; Biological Process: negative regulation of DNA replication (GO:0008156);; Cellular Component: PML body (GO:0016605);; Biol…	K06640|0|bom:102268491|K06640 serine/threonine-protein kinase ATR [EC:2.7.11.1] | (RefSeq) ATR; ATR serine/threonine kinase	Fanconi anemia pathway (ko03460);; Cell cycle (ko04110);; p53 signaling pathway (ko04115);; HTLV-I infection (ko05166)	[TBLD]	Signal transduction mechanisms;; Chromatin structure and dynamics;; Replication, recombination and repair;; Cell cycle control, cell division, chromosome partitioning	Phosphatidylinositol 3- and 4-kinase;; FAT domain;; UME (NUC010) domain;; FATC domain;; HEAT repeat	Serine-protein kinase ATM OS=Sus scrofa OX=9823 GN=ATM PE=3 SV=2	BDLTU	Chromatin structure and dynamics;; Cell cycle control, cell division, chromosome partitioning;; Replication, recombination and repair;; Signal transduction mechanisms;; Intracellular trafficking, secretion, and vesicular transport	PREDICTED: serine/threonine-protein kinase ATR [Bos mutus]	--
MSTRG.10066.21	ENSBMUG00000025277	LMLN	#N/A	trans	0.505204	1184	0.783475	1619	0.314808	881	0	0	0	0	0	0	2.38417e-27	-8.24415	down	--	--	Molecular Function: metalloendopeptidase activity (GO:0004222);; Cellular Component: cytoplasm (GO:0005737);; Cellular Component: focal adhesion (GO:0005925);; Biological Process: proteolysis (GO:0006508);; Biological Process: cell adhesion (GO:0007155);; Cellular Component: integral component of membrane (GO:0016021);;	K13539|0|bom:102277624|K13539 leishmanolysin-like peptidase [EC:3.4.24.-] | (RefSeq) LMLN; leishmanolysin like peptidase	--	[MV]	Cell wall/membrane/envelope biogenesis;; Defense mechanisms	Leishmanolysin	--	O	Posttranslational modification, protein turnover, chaperones	PREDICTED: LOW QUALITY PROTEIN: leishmanolysin-like peptidase [Bos mutus]	--
MSTRG.10066.21	ENSBMUG00000022893	ENSBMUG00000022893	#N/A	trans	0.505204	1184	0.783475	1619	0.314808	881	0	0	0	0	0	0	2.38417e-27	-8.24415	down	--	--	Cellular Component: mitochondrion (GO:0005739);;	--	--	[S]	Function unknown	CHCH domain	--	S	Function unknown	Coiled-coil-helix-coiled-coil-helix domain-containing protein 10, mitochondrial [Myotis brandtii]	--
MSTRG.10066.21	ENSBMUG00000018031	DCTN3	#N/A	trans	0.505204	1184	0.783475	1619	0.314808	881	0	0	0	0	0	0	2.38417e-27	-8.24415	down	--	--	--	K10425|3.13926e-94|oas:101121236|K10425 dynactin 3 | (RefSeq) DCTN3; dynactin subunit 3	--	--	--	Dynactin subunit p22	Dynactin subunit 3 OS=Bos taurus OX=9913 GN=DCTN3 PE=2 SV=1	S	Function unknown	dynactin subunit 3 [Bos taurus]	--
MSTRG.10066.21	ENSBMUG00000023206	ENSBMUG00000023206	#N/A	trans	0.505204	1184	0.783475	1619	0.314808	881	0	0	0	0	0	0	2.38417e-27	-8.24415	down	--	--	--	K14763|8.62468e-95|bom:102273026|K14763 H/ACA ribonucleoprotein complex non-core subunit NAF1 | (RefSeq) NAF1; nuclear assembly factor 1 ribonucleoprotein	--	[S]	Function unknown	Gar1/Naf1 RNA binding region	--	S	Function unknown	PREDICTED: H/ACA ribonucleoprotein complex non-core subunit NAF1 [Bos mutus]	--
MSTRG.10066.21	ENSBMUG00000013785	GABRA4	#N/A	trans	0.505204	1184	0.783475	1619	0.314808	881	0	0	0	0	0	0	2.38417e-27	-8.24415	down	--	--	Molecular Function: GABA-A receptor activity (GO:0004890);; Molecular Function: extracellular ligand-gated ion channel activity (GO:0005230);; Molecular Function: chloride channel activity (GO:0005254);; Biological Process: gamma-aminobutyric acid signaling pathway (GO:0007214);; Biological Process: central nervous system development (GO:0007417);; Cellular Component: cell junction (GO:0030054);;…	K05175|0|bom:102265126|K05175 gamma-aminobutyric acid receptor subunit alpha | (RefSeq) GABRA4; gamma-aminobutyric acid type A receptor alpha4 subunit	Neuroactive ligand-receptor interaction (ko04080);; Retrograde endocannabinoid signaling (ko04723);; GABAergic synapse (ko04727);; Taste transduction (ko04742);; Morphine addiction (ko05032);; Nicotine addiction (ko05033)	[T]	Signal transduction mechanisms	Neurotransmitter-gated ion-channel ligand binding domain;; Neurotransmitter-gated ion-channel transmembrane region	Gamma-aminobutyric acid receptor subunit alpha-4 OS=Bos taurus OX=9913 GN=GABRA4 PE=2 SV=2	U	Intracellular trafficking, secretion, and vesicular transport	PREDICTED: gamma-aminobutyric acid receptor subunit alpha-4 isoform X1 [Bos mutus]	--
MSTRG.10066.21	ENSBMUG00000005916	ENSBMUG00000005916	#N/A	trans	0.505204	1184	0.783475	1619	0.314808	881	0	0	0	0	0	0	2.38417e-27	-8.24415	down	--	--	--	--	--	--	--	--	DBIRD complex subunit ZNF326 OS=Bos taurus OX=9913 GN=ZNF326 PE=2 SV=1	K	Transcription	PREDICTED: DBIRD complex subunit ZNF326-like [Bos mutus]	--
MSTRG.10066.21	Bos_mutus_newGene_22008	--	#N/A	trans	0.505204	1184	0.783475	1619	0.314808	881	0	0	0	0	0	0	2.38417e-27	-8.24415	down	--	--	Molecular Function: nucleic acid binding (GO:0003676);; Molecular Function: RNA-directed DNA polymerase activity (GO:0003964);; Molecular Function: phospholipid binding (GO:0005543);; Cellular Component: proteinaceous extracellular matrix (GO:0005578);; Cellular Component: intracellular (GO:0005622);; Cellular Component: plasma membrane (GO:0005886);; Cellular Component: fascia adherens (GO:00059…	K09228|9.10746e-46|bta:100138479|K09228 KRAB domain-containing zinc finger protein | (RefSeq) zinc finger protein 510	--	--	--	--	--	O	Posttranslational modification, protein turnover, chaperones	reverse transcriptase-like [Bos taurus]	--
MSTRG.10066.21	ENSBMUG00000012118	ENSBMUG00000012118	#N/A	trans	0.505204	1184	0.783475	1619	0.314808	881	0	0	0	0	0	0	2.38417e-27	-8.24415	down	--	--	Biological Process: detection of chemical stimulus involved in sensory perception of bitter taste (GO:0001580);; Cellular Component: cytoplasm (GO:0005737);; Biological Process: protein targeting to membrane (GO:0006612);; Molecular Function: olfactory receptor binding (GO:0031849);; Biological Process: protein insertion into membrane (GO:0051205);;	--	--	--	--	Zinc-binding domain	Receptor-transporting protein 1 OS=Macaca fascicularis OX=9541 GN=RTP1 PE=2 SV=3	U	Intracellular trafficking, secretion, and vesicular transport	PREDICTED: receptor-transporting protein 4 [Bos mutus]	--
MSTRG.10066.21	ENSBMUG00000016122	KLHL2	#N/A	trans	0.505204	1184	0.783475	1619	0.314808	881	0	0	0	0	0	0	2.38417e-27	-8.24415	down	[M]	Cell wall/membrane/envelope biogenesis	Molecular Function: actin binding (GO:0003779);; Molecular Function: ubiquitin-protein transferase activity (GO:0004842);; Cellular Component: cytoplasm (GO:0005737);; Cellular Component: actin cytoskeleton (GO:0015629);; Cellular Component: integral component of membrane (GO:0016021);; Biological Process: protein ubiquitination (GO:0016567);; Cellular Component: Cul3-RING ubiquitin ligase comple…	K10443|0|umr:103658126|K10443 kelch-like protein 2/3 | (RefSeq) KLHL2; kelch like family member 2	--	[TR]	Signal transduction mechanisms;; General function prediction only	Kelch motif;; Kelch motif;; BTB And C-terminal Kelch;; BTB/POZ domain;; Galactose oxidase, central domain;; Kelch motif;; Galactose oxidase, central domain	Kelch-like protein 3 OS=Bos taurus OX=9913 GN=KLHL3 PE=3 SV=3	S	Function unknown	PREDICTED: kelch-like protein 2 isoform X3 [Ovis aries]	--
MSTRG.10066.21	ENSBMUG00000007967	TAP1	#N/A	trans	0.505204	1184	0.783475	1619	0.314808	881	0	0	0	0	0	0	2.38417e-27	-8.24415	down	[V]	Defense mechanisms	Biological Process: antigen processing and presentation of exogenous protein antigen via MHC class Ib, TAP-dependent (GO:0002481);; Biological Process: antigen processing and presentation of endogenous peptide antigen via MHC class I via ER pathway, TAP-dependent (GO:0002485);; Biological Process: antigen processing and presentation of endogenous peptide antigen via MHC class Ib via ER pathway, T…	K05653|0|bta:524959|K05653 ATP-binding cassette, subfamily B (MDR/TAP), member 2 | (RefSeq) TAP1; transporter 1, ATP binding cassette subfamily B member	ABC transporters (ko02010);; Phagosome (ko04145);; Antigen processing and presentation (ko04612);; Herpes simplex infection (ko05168);; Primary immunodeficiency (ko05340)	[U]	Intracellular trafficking, secretion, and vesicular transport	ABC transporter transmembrane region;; ABC transporter	Antigen peptide transporter 1 OS=Gorilla gorilla gorilla OX=9595 GN=TAP1 PE=2 SV=2	V	Defense mechanisms	Antigen peptide transporter 1, partial [Bos mutus]	--
MSTRG.10066.21	Bos_mutus_newGene_36854	--	--	trans	0.505204	1184	0.783475	1619	0.314808	881	0	0	0	0	0	0	2.38417e-27	-8.24415	down	--	--	--	--	--	--	--	--	--	--	--	collagen alpha-1(III) chain-like [Physeter catodon]	--
MSTRG.10066.21	ENSBMUG00000003400	ENSBMUG00000003400	#N/A	trans	0.505204	1184	0.783475	1619	0.314808	881	0	0	0	0	0	0	2.38417e-27	-8.24415	down	--	--	Molecular Function: metalloendopeptidase activity (GO:0004222);; Cellular Component: proteinaceous extracellular matrix (GO:0005578);; Biological Process: proteolysis (GO:0006508);; Molecular Function: zinc ion binding (GO:0008270);;	--	--	[O]	Posttranslational modification, protein turnover, chaperones	Thrombospondin type 1 domain	A disintegrin and metalloproteinase with thrombospondin motifs 4 OS=Pongo abelii OX=9601 GN=ADAMTS4 PE=2 SV=1	S	Function unknown	PREDICTED: ADAMTS-like protein 5 isoform X6 [Capra hircus]	--
MSTRG.10066.21	Bos_mutus_newGene_6280	--	#N/A	trans	0.505204	1184	0.783475	1619	0.314808	881	0	0	0	0	0	0	2.38417e-27	-8.24415	down	--	--	--	--	--	--	--	--	--	--	--	PREDICTED: peroxisomal N(1)-acetyl-spermine/spermidine oxidase isoform X2 [Bos taurus]	--
MSTRG.10066.21	ENSBMUG00000004109	ENSBMUG00000004109	#N/A	trans	0.505204	1184	0.783475	1619	0.314808	881	0	0	0	0	0	0	2.38417e-27	-8.24415	down	[X]	Mobilome: prophages, transposons	Molecular Function: RNA-directed DNA polymerase activity (GO:0003964);; Biological Process: RNA-dependent DNA biosynthetic process (GO:0006278);; Cellular Component: integral component of membrane (GO:0016021);;	--	--	[R]	General function prediction only	Reverse transcriptase (RNA-dependent DNA polymerase)	LINE-1 reverse transcriptase homolog OS=Nycticebus coucang OX=9470 PE=3 SV=1	S	Function unknown	hypothetical protein M91_07955 [Bos mutus]	--
MSTRG.10066.21	ENSBMUG00000017398	DDIT4	#N/A	trans	0.505204	1184	0.783475	1619	0.314808	881	0	0	0	0	0	0	2.38417e-27	-8.24415	down	--	--	--	K08270|3.4975e-132|phd:102336928|K08270 DNA-damage-inducible transcript 4 | (RefSeq) DDIT4; DNA damage inducible transcript 4	mTOR signaling pathway (ko04150);; PI3K-Akt signaling pathway (ko04151);; MicroRNAs in cancer (ko05206)	--	--	RTP801 C-terminal region	DNA damage-inducible transcript 4 protein OS=Bos taurus OX=9913 GN=DDIT4 PE=2 SV=1	O	Posttranslational modification, protein turnover, chaperones	DNA damage-inducible transcript 4 protein [Odocoileus virginianus texanus]	--
MSTRG.10066.21	Bos_mutus_newGene_80913	--	#N/A	trans	0.505204	1184	0.783475	1619	0.314808	881	0	0	0	0	0	0	2.38417e-27	-8.24415	down	--	--	Molecular Function: actin binding (GO:0003779);; Molecular Function: RNA-directed DNA polymerase activity (GO:0003964);; Molecular Function: protein kinase activity (GO:0004672);; Molecular Function: phospholipid binding (GO:0005543);; Cellular Component: proteinaceous extracellular matrix (GO:0005578);; Cellular Component: mitochondrion (GO:0005739);; Cellular Component: plasma membrane (GO:0005…	K08111|2.43113e-28|bom:102284894|K08111 glypican 5 | (RefSeq) GPC5, Glypican-5; glypican 5	--	--	--	--	--	O	Posttranslational modification, protein turnover, chaperones	reverse transcriptase-like [Bos taurus]	--
MSTRG.10066.21	ENSBMUG00000012812	GDAP2	#N/A	trans	0.505204	1184	0.783475	1619	0.314808	881	0	0	0	0	0	0	2.38417e-27	-8.24415	down	[J]	Translation, ribosomal structure and biogenesis	Cellular Component: lysosomal membrane (GO:0005765);; Biological Process: response to retinoic acid (GO:0032526);;	--	--	[BK]	Chromatin structure and dynamics;; Transcription	Divergent CRAL/TRIO domain;; Macro domain	Ganglioside-induced differentiation-associated protein 2 OS=Bos taurus OX=9913 GN=GDAP2 PE=2 SV=1	S	Function unknown	ganglioside-induced differentiation-associated protein 2 [Bos taurus]	--
MSTRG.10066.21	Bos_mutus_newGene_55706	--	#N/A	trans	0.505204	1184	0.783475	1619	0.314808	881	0	0	0	0	0	0	2.38417e-27	-8.24415	down	--	--	--	--	--	--	--	--	--	--	--	PREDICTED: zinc finger protein 276 isoform X2 [Capra hircus]	--
MSTRG.10066.21	Bos_mutus_newGene_3969	--	#N/A	trans	0.505204	1184	0.783475	1619	0.314808	881	0	0	0	0	0	0	2.38417e-27	-8.24415	down	--	--	--	--	--	--	--	--	--	--	--	--	--
MSTRG.10066.21	Bos_mutus_newGene_75491	--	#N/A	trans	0.505204	1184	0.783475	1619	0.314808	881	0	0	0	0	0	0	2.38417e-27	-8.24415	down	--	--	Biological Process: nucleotide-excision repair, DNA damage recognition (GO:0000715);; Molecular Function: damaged DNA binding (GO:0003684);; Molecular Function: single-stranded DNA binding (GO:0003697);; Molecular Function: ion channel activity (GO:0005216);; Molecular Function: 1-phosphatidylinositol binding (GO:0005545);; Molecular Function: phosphatidylinositol-3,4,5-trisphosphate binding (GO:…	K10838|1.3672e-12|oas:101109650|K10838 xeroderma pigmentosum group C-complementing protein | (RefSeq) XPC; XPC complex subunit, DNA damage recognition and repair factor	Nucleotide excision repair (ko03420)	--	--	--	--	U	Intracellular trafficking, secretion, and vesicular transport	hypothetical protein M91_02105, partial [Bos mutus]	--
MSTRG.10066.21	ENSBMUG00000008776	GRB2	#N/A	trans	0.505204	1184	0.783475	1619	0.314808	881	0	0	0	0	0	0	2.38417e-27	-8.24415	down	--	--	Molecular Function: phosphotyrosine residue binding (GO:0001784);; Molecular Function: SH3/SH2 adaptor activity (GO:0005070);; Molecular Function: Ras guanyl-nucleotide exchange factor activity (GO:0005088);; Molecular Function: epidermal growth factor receptor binding (GO:0005154);; Molecular Function: neurotrophin TRKA receptor binding (GO:0005168);; Cellular Component: nucleoplasm (GO:0005654)…	K04364|2.8773e-158|umr:103665736|K04364 growth factor receptor-binding protein 2 | (RefSeq) GRB2; growth factor receptor bound protein 2	EGFR tyrosine kinase inhibitor resistance (ko01521);; Endocrine resistance (ko01522);; MAPK signaling pathway (ko04010);; ErbB signaling pathway (ko04012);; Ras signaling pathway (ko04014);; Chemokine signaling pathway (ko04062);; FoxO signaling pathway (ko04068);; Phospholipase D signaling pathway (ko04072);; mTOR signaling pathway (ko04150);; PI3K-Akt signaling pathway (ko04151);; Dorso-ventral…	[T]	Signal transduction mechanisms	SH3 domain;; Variant SH3 domain;; Variant SH3 domain;; SH2 domain	Growth factor receptor-bound protein 2 OS=Pongo abelii OX=9601 GN=GRB2 PE=2 SV=1	T	Signal transduction mechanisms	growth factor receptor-bound protein 2 [Dasypus novemcinctus]	--
MSTRG.10066.21	ENSBMUG00000015254	SLC15A3	#N/A	trans	0.505204	1184	0.783475	1619	0.314808	881	0	0	0	0	0	0	2.38417e-27	-8.24415	down	[E]	Amino acid transport and metabolism	Molecular Function: transporter activity (GO:0005215);; Cellular Component: lysosomal membrane (GO:0005765);; Biological Process: oligopeptide transport (GO:0006857);; Cellular Component: integral component of membrane (GO:0016021);;	K14638|0|bta:513984|K14638 solute carrier family 15 (peptide/histidine transporter), member 3/4 | (RefSeq) SLC15A3; solute carrier family 15 member 3	--	[E]	Amino acid transport and metabolism	POT family;; Major Facilitator Superfamily	Solute carrier family 15 member 4 OS=Bos taurus OX=9913 GN=SLC15A4 PE=2 SV=2	E	Amino acid transport and metabolism	Solute carrier family 15 member 3, partial [Bos mutus]	--
MSTRG.10066.21	Bos_mutus_newGene_50676	--	#N/A	trans	0.505204	1184	0.783475	1619	0.314808	881	0	0	0	0	0	0	2.38417e-27	-8.24415	down	--	--	Molecular Function: protein serine/threonine kinase activity (GO:0004674);; Molecular Function: ATP binding (GO:0005524);; Cellular Component: cytosol (GO:0005829);; Biological Process: protein localization (GO:0008104);; Biological Process: positive regulation of macroautophagy (GO:0016239);; Molecular Function: Rab GTPase binding (GO:0017137);; Biological Process: peptidyl-serine phosphorylatio…	K08269|4.60994e-11|fca:101098658|K08269 serine/threonine-protein kinase ULK/ATG1 [EC:2.7.11.1] | (RefSeq) ULK1; unc-51 like autophagy activating kinase 1	Regulation of autophagy (ko04140);; mTOR signaling pathway (ko04150);; Longevity regulating pathway (ko04211)	[OUT]	Posttranslational modification, protein turnover, chaperones;; Intracellular trafficking, secretion, and vesicular transport;; Signal transduction mechanisms	--	--	T	Signal transduction mechanisms	serine/threonine-protein kinase ULK1 [Trichechus manatus latirostris]	--
MSTRG.10066.21	ENSBMUG00000016731	TUBE1	#N/A	trans	0.505204	1184	0.783475	1619	0.314808	881	0	0	0	0	0	0	2.38417e-27	-8.24415	down	--	--	--	K10391|0|bom:102283274|K10391 tubulin epsilon | (RefSeq) TUBE1; tubulin epsilon 1	--	[Z]	Cytoskeleton	Tubulin/FtsZ family, GTPase domain;; Tubulin C-terminal domain	Tubulin beta-8 chain OS=Pan troglodytes OX=9598 GN=TUBB8 PE=3 SV=1	Z	Cytoskeleton	PREDICTED: tubulin epsilon chain isoform X1 [Bos mutus]	--
MSTRG.10066.21	Bos_mutus_newGene_35186	--	#N/A	trans	0.505204	1184	0.783475	1619	0.314808	881	0	0	0	0	0	0	2.38417e-27	-8.24415	down	--	--	--	--	--	--	--	--	--	--	--	--	--
MSTRG.10066.21	ENSBMUG00000019070	ENSBMUG00000019070	#N/A	trans	0.505204	1184	0.783475	1619	0.314808	881	0	0	0	0	0	0	2.38417e-27	-8.24415	down	--	--	Cellular Component: extracellular region (GO:0005576);; Cellular Component: cytoplasm (GO:0005737);; Cellular Component: lipid droplet (GO:0005811);; Cellular Component: plasma membrane (GO:0005886);; Biological Process: lipid transport (GO:0006869);; Molecular Function: lipid binding (GO:0008289);; Biological Process: lipoprotein metabolic process (GO:0042157);; Cellular Component: intracellular…	K20254|0|bom:102278159|K20254 perilipin-4 | (RefSeq) PLIN4; perilipin 4	PPAR signaling pathway (ko03320)	--	--	Perilipin family;; Apolipoprotein A1/A4/E domain	--	S	Function unknown	PREDICTED: LOW QUALITY PROTEIN: perilipin-4 [Bos mutus]	--
MSTRG.10066.21	ENSBMUG00000009758	TLCD3A	#N/A	trans	0.505204	1184	0.783475	1619	0.314808	881	0	0	0	0	0	0	2.38417e-27	-8.24415	down	--	--	Cellular Component: integral component of membrane (GO:0016021);;	--	--	[TR]	Signal transduction mechanisms;; General function prediction only	TLC domain	--	U	Intracellular trafficking, secretion, and vesicular transport	PREDICTED: protein FAM57A isoform X2 [Bison bison bison]	--
MSTRG.10066.21	ENSBMUG00000015922	ENSBMUG00000015922	#N/A	trans	0.505204	1184	0.783475	1619	0.314808	881	0	0	0	0	0	0	2.38417e-27	-8.24415	down	--	--	Cellular Component: integral component of membrane (GO:0016021);; Cellular Component: cortical cytoskeleton (GO:0030863);; Molecular Function: oligosaccharide binding (GO:0070492);;	K06576|8.87865e-41|bta:444863|K06576 glycophorin C | (RefSeq) GYPC, GPC; glycophorin C (Gerbich blood group)	Malaria (ko05144)	--	--	--	--	U	Intracellular trafficking, secretion, and vesicular transport	PREDICTED: glycophorin-C isoform X1 [Bos indicus]	--
MSTRG.10066.21	ENSBMUG00000018380	UNC5A	#N/A	trans	0.505204	1184	0.783475	1619	0.314808	881	0	0	0	0	0	0	2.38417e-27	-8.24415	down	--	--	Biological Process: signal transduction (GO:0007165);; Cellular Component: integral component of membrane (GO:0016021);; Biological Process: anterior/posterior axon guidance (GO:0033564);;	K07521|0|bom:102275675|K07521 netrin receptor unc-5 | (RefSeq) UNC5A; unc-5 netrin receptor A	Axon guidance (ko04360)	[T]	Signal transduction mechanisms	UPA domain;; ZU5 domain;; Death domain;; Thrombospondin type 1 domain;; Immunoglobulin domain;; Immunoglobulin I-set domain	Thrombospondin-2 OS=Bos taurus OX=9913 GN=THBS2 PE=2 SV=2	U	Intracellular trafficking, secretion, and vesicular transport	PREDICTED: netrin receptor UNC5A [Bos mutus]	--
MSTRG.10066.21	ENSBMUG00000023905	MIB2	#N/A	trans	0.505204	1184	0.783475	1619	0.314808	881	0	0	0	0	0	0	2.38417e-27	-8.24415	down	[T]	Signal transduction mechanisms	--	K10645|0|bom:102272051|K10645 E3 ubiquitin-protein ligase mind-bomb [EC:2.3.2.27] | (RefSeq) MIB2; mindbomb E3 ubiquitin protein ligase 2	--	[R]	General function prediction only	Mib_herc2;; Ankyrin repeats (3 copies);; Ankyrin repeats (many copies);; Ankyrin repeats (many copies);; Ankyrin repeat;; Ankyrin repeat;; Zinc finger, C3HC4 type (RING finger);; Zinc finger, ZZ type	Ankyrin repeat and death domain-containing protein 1A (Fragment) OS=Macaca fascicularis OX=9541 GN=ANKDD1A PE=2 SV=3	S	Function unknown	E3 ubiquitin-protein ligase MIB2 [Bos mutus]	--
MSTRG.10066.21	ENSBMUG00000009577	SNX24	#N/A	trans	0.505204	1184	0.783475	1619	0.314808	881	0	0	0	0	0	0	2.38417e-27	-8.24415	down	--	--	Molecular Function: phosphatidylinositol-5-phosphate binding (GO:0010314);; Biological Process: protein transport (GO:0015031);; Cellular Component: cytoplasmic vesicle membrane (GO:0030659);; Molecular Function: phosphatidylinositol-3-phosphate binding (GO:0032266);; Molecular Function: phosphatidylinositol-4-phosphate binding (GO:0070273);;	K17941|1.59409e-94|bta:614112|K17941 sorting nexin-22/24 | (RefSeq) SNX24; sorting nexin 24	--	[ZUD]	Cytoskeleton;; Intracellular trafficking, secretion, and vesicular transport;; Cell cycle control, cell division, chromosome partitioning	PX domain	Sorting nexin-24 OS=Bos taurus OX=9913 GN=SNX24 PE=2 SV=1	S	Function unknown	sorting nexin-24 [Bos taurus]	--
MSTRG.10066.21	ENSBMUG00000011287	RSBN1L	#N/A	trans	0.505204	1184	0.783475	1619	0.314808	881	0	0	0	0	0	0	2.38417e-27	-8.24415	down	--	--	Cellular Component: nucleus (GO:0005634);;	--	--	[S]	Function unknown	--	--	S	Function unknown	Round spermatid basic protein 1-like protein [Bos mutus]	--
MSTRG.10066.21	ENSBMUG00000012456	NAV3	#N/A	trans	0.505204	1184	0.783475	1619	0.314808	881	0	0	0	0	0	0	2.38417e-27	-8.24415	down	--	--	--	--	--	--	--	ATPase family associated with various cellular activities (AAA)	Cortactin-binding protein 2 OS=Ornithorhynchus anatinus OX=9258 GN=CTTNBP2 PE=3 SV=1	Z	Cytoskeleton	PREDICTED: neuron navigator 3 isoform X3 [Bos mutus]	--
MSTRG.10066.21	Bos_mutus_newGene_65252	--	#N/A	trans	0.505204	1184	0.783475	1619	0.314808	881	0	0	0	0	0	0	2.38417e-27	-8.24415	down	--	--	--	--	--	--	--	--	--	--	--	--	--
MSTRG.10066.21	ENSBMUG00000004916	EIF6	#N/A	trans	0.505204	1184	0.783475	1619	0.314808	881	0	0	0	0	0	0	2.38417e-27	-8.24415	down	[J]	Translation, ribosomal structure and biogenesis	Biological Process: ribosomal subunit export from nucleus (GO:0000054);; Biological Process: maturation of 5.8S rRNA (GO:0000460);; Biological Process: maturation of LSU-rRNA (GO:0000470);; Molecular Function: translation initiation factor activity (GO:0003743);; Cellular Component: lamin filament (GO:0005638);; Cellular Component: nucleolus (GO:0005730);; Cellular Component: cytosol (GO:0005829)…	K03264|1.33311e-175|cjc:100394942|K03264 translation initiation factor 6 | (RefSeq) EIF6; eukaryotic translation initiation factor 6	Ribosome biogenesis in eukaryotes (ko03008)	[J]	Translation, ribosomal structure and biogenesis	eIF-6 family	Eukaryotic translation initiation factor 6 OS=Bos taurus OX=9913 GN=EIF6 PE=2 SV=2	J	Translation, ribosomal structure and biogenesis	eukaryotic translation initiation factor 6 [Ovis aries]	--
MSTRG.10066.21	Bos_mutus_newGene_83516	--	--	trans	0.505204	1184	0.783475	1619	0.314808	881	0	0	0	0	0	0	2.38417e-27	-8.24415	down	--	--	--	--	--	--	--	--	--	--	--	--	--
MSTRG.10066.21	ENSBMUG00000022073	ANK3	ANK3	trans	0.505204	1184	0.783475	1619	0.314808	881	0	0	0	0	0	0	2.38417e-27	-8.24415	down	[D]	Cell cycle control, cell division, chromosome partitioning	Biological Process: mitotic cytokinesis (GO:0000281);; Molecular Function: structural constituent of cytoskeleton (GO:0005200);; Cellular Component: intracellular (GO:0005622);; Cellular Component: bicellular tight junction (GO:0005923);; Biological Process: signal transduction (GO:0007165);; Biological Process: axon guidance (GO:0007411);; Cellular Component: basal plasma membrane (GO:0009925);;…	K10380|0|chx:102189650|K10380 ankyrin | (RefSeq) ANK3; ankyrin 3	Proteoglycans in cancer (ko05205)	[M]	Cell wall/membrane/envelope biogenesis	Ankyrin repeats (3 copies);; Ankyrin repeat;; Ankyrin repeats (many copies);; Ankyrin repeats (many copies);; Ankyrin repeat;; ZU5 domain;; Death domain	Inversin OS=Canis lupus familiaris OX=9615 GN=INVS PE=1 SV=1	S	Function unknown	Ankyrin-3, partial [Bos mutus]	--
MSTRG.10066.21	Bos_mutus_newGene_60922	--	#N/A	trans	0.505204	1184	0.783475	1619	0.314808	881	0	0	0	0	0	0	2.38417e-27	-8.24415	down	--	--	--	--	--	--	--	--	--	--	--	--	--
MSTRG.10066.21	ENSBMUG00000002517	ENSBMUG00000002517	#N/A	trans	0.505204	1184	0.783475	1619	0.314808	881	0	0	0	0	0	0	2.38417e-27	-8.24415	down	[G]	Carbohydrate transport and metabolism	--	K01783|1.32848e-168|bta:533764|K01783 ribulose-phosphate 3-epimerase [EC:5.1.3.1] | (RefSeq) RPE; ribulose-5-phosphate-3-epimerase	Pentose phosphate pathway (ko00030);; Pentose and glucuronate interconversions (ko00040);; Carbon metabolism (ko01200);; Biosynthesis of amino acids (ko01230)	[G]	Carbohydrate transport and metabolism	Ribulose-phosphate 3 epimerase family	Ribulose-phosphate 3-epimerase OS=Pongo abelii OX=9601 GN=RPE PE=2 SV=1	G	Carbohydrate transport and metabolism	Ribulose-phosphate 3-epimerase, partial [Bos mutus]	--
MSTRG.10066.21	ENSBMUG00000025798	PLSCR1	#N/A	trans	0.505204	1184	0.783475	1619	0.314808	881	0	0	0	0	0	0	2.38417e-27	-8.24415	down	[S]	Function unknown	Cellular Component: plasma membrane (GO:0005886);; Cellular Component: integral component of membrane (GO:0016021);; Biological Process: phospholipid scrambling (GO:0017121);; Molecular Function: phospholipid scramblase activity (GO:0017128);; Molecular Function: metal ion binding (GO:0046872);;	--	--	[M]	Cell wall/membrane/envelope biogenesis	Scramblase	Phospholipid scramblase 2 OS=Bos taurus OX=9913 GN=PLSCR2 PE=2 SV=1	S	Function unknown	PREDICTED: phospholipid scramblase 1 isoform X2 [Bos mutus]	--
MSTRG.10066.21	ENSBMUG00000003009	TRIM14	#N/A	trans	0.505204	1184	0.783475	1619	0.314808	881	0	0	0	0	0	0	2.38417e-27	-8.24415	down	--	--	Cellular Component: cytoplasm (GO:0005737);; Molecular Function: zinc ion binding (GO:0008270);; Biological Process: negative regulation of viral transcription (GO:0032897);; Biological Process: innate immune response (GO:0045087);; Biological Process: positive regulation of NF-kappaB transcription factor activity (GO:0051092);;	K12004|4.17525e-137|bom:102269948|K12004 tripartite motif-containing protein 14 | (RefSeq) TRIM14; tripartite motif containing 14	--	--	--	SPRY domain	Butyrophilin subfamily 1 member A1 OS=Bos taurus OX=9913 GN=BTN1A1 PE=1 SV=2	S	Function unknown	PREDICTED: LOW QUALITY PROTEIN: tripartite motif-containing protein 14 isoform X2 [Bos taurus]	--
MSTRG.10066.21	Bos_mutus_newGene_161	--	#N/A	trans	0.505204	1184	0.783475	1619	0.314808	881	0	0	0	0	0	0	2.38417e-27	-8.24415	down	--	--	--	--	--	--	--	--	--	--	--	--	--
MSTRG.10066.21	Bos_mutus_newGene_41746	--	#N/A	trans	0.505204	1184	0.783475	1619	0.314808	881	0	0	0	0	0	0	2.38417e-27	-8.24415	down	--	--	Molecular Function: inorganic phosphate transmembrane transporter activity (GO:0005315);; Cellular Component: integral component of plasma membrane (GO:0005887);; Molecular Function: phosphate ion transmembrane transporter activity (GO:0015114);; Biological Process: regulation of bone mineralization (GO:0030500);; Molecular Function: inorganic diphosphate transmembrane transporter activity (GO:00…	--	--	--	--	Progressive ankylosis protein (ANKH)	--	U	Intracellular trafficking, secretion, and vesicular transport	PREDICTED: progressive ankylosis protein homolog, partial [Bos mutus]	--
MSTRG.10066.21	ENSBMUG00000000124	ZNF570	ZNF570	trans	0.505204	1184	0.783475	1619	0.314808	881	0	0	0	0	0	0	2.38417e-27	-8.24415	down	[R]	General function prediction only	Molecular Function: RNA polymerase II regulatory region sequence-specific DNA binding (GO:0000977);; Molecular Function: transcription factor activity, sequence-specific DNA binding (GO:0003700);; Cellular Component: intracellular (GO:0005622);; Biological Process: regulation of transcription, DNA-templated (GO:0006355);; Molecular Function: metal ion binding (GO:0046872);;	K09228|0|bta:100138971|K09228 KRAB domain-containing zinc finger protein | (RefSeq) ZNF570; zinc finger protein 570	--	[R]	General function prediction only	Zinc-finger double domain;; Zinc finger, C2H2 type;; C2H2-type zinc finger;; KRAB box;; C2H2-type zinc finger;; Zinc-finger double-stranded RNA-binding;; Zinc ribbon domain	Zinc finger protein 383 OS=Macaca fascicularis OX=9541 GN=ZNF383 PE=2 SV=1	S	Function unknown	zinc finger protein 570 [Bos taurus]	--
MSTRG.10066.21	ENSBMUG00000001553	DDX46	DDX46	trans	0.505204	1184	0.783475	1619	0.314808	881	0	0	0	0	0	0	2.38417e-27	-8.24415	down	[L]	Replication, recombination and repair	Biological Process: mRNA splicing, via spliceosome (GO:0000398);; Molecular Function: nucleic acid binding (GO:0003676);; Molecular Function: ATP-dependent RNA helicase activity (GO:0004004);; Molecular Function: ATP binding (GO:0005524);; Biological Process: regulation of gene expression (GO:0010468);; Biological Process: RNA secondary structure unwinding (GO:0010501);;	K12811|0|bta:508660|K12811 ATP-dependent RNA helicase DDX46/PRP5 [EC:3.6.4.13] | (RefSeq) DDX46; DEAD-box helicase 46	Spliceosome (ko03040)	[A]	RNA processing and modification	DEAD/DEAH box helicase;; Helicase conserved C-terminal domain	Probable ATP-dependent RNA helicase DDX46 OS=Pongo abelii OX=9601 GN=DDX46 PE=2 SV=1	L	Replication, recombination and repair	PREDICTED: probable ATP-dependent RNA helicase DDX46 [Bos taurus]	--
MSTRG.10066.21	ENSBMUG00000001986	ENSBMUG00000001986	#N/A	trans	0.505204	1184	0.783475	1619	0.314808	881	0	0	0	0	0	0	2.38417e-27	-8.24415	down	--	--	Biological Process: positive regulation of T cell anergy (GO:0002669);; Cellular Component: nucleus (GO:0005634);; Cellular Component: plasma membrane (GO:0005886);; Cellular Component: cell cortex (GO:0005938);; Molecular Function: ligase activity (GO:0016874);; Cellular Component: cytoplasmic vesicle (GO:0031410);; Biological Process: negative regulation of NF-kappaB transcription factor activi…	K05632|0|bom:102266581|K05632 atrophin-1 interacting protein 4 [EC:2.3.2.26] | (RefSeq) ITCH; itchy E3 ubiquitin protein ligase	Ubiquitin mediated proteolysis (ko04120);; Endocytosis (ko04144);; TNF signaling pathway (ko04668);; Non-alcoholic fatty liver disease (NAFLD) (ko04932)	[O]	Posttranslational modification, protein turnover, chaperones	HECT-domain (ubiquitin-transferase);; WW domain;; C2 domain	E3 ubiquitin-protein ligase NEDD4-like OS=Pongo abelii OX=9601 GN=NEDD4L PE=2 SV=1	O	Posttranslational modification, protein turnover, chaperones	PREDICTED: E3 ubiquitin-protein ligase Itchy homolog [Bison bison bison]	--
MSTRG.10066.21	ENSBMUG00000001278	ASB7	#N/A	trans	0.505204	1184	0.783475	1619	0.314808	881	0	0	0	0	0	0	2.38417e-27	-8.24415	down	[T]	Signal transduction mechanisms	Cellular Component: intracellular (GO:0005622);; Biological Process: protein ubiquitination (GO:0016567);; Biological Process: intracellular signal transduction (GO:0035556);;	K10329|0|acs:100553668|K10329 ankyrin repeat and SOCS box protein 7 | (RefSeq) asb7; ankyrin repeat and SOCS box containing 7	--	[M]	Cell wall/membrane/envelope biogenesis	Ankyrin repeats (3 copies);; Ankyrin repeats (many copies);; Ankyrin repeat;; Ankyrin repeats (many copies);; Ankyrin repeat;; SOCS box	Ankyrin repeat and SOCS box protein 7 OS=Macaca fascicularis OX=9541 GN=ASB7 PE=2 SV=1	S	Function unknown	PREDICTED: ankyrin repeat and SOCS box protein 7 [Pantholops hodgsonii]	--
MSTRG.10066.21	ENSBMUG00000017924	ENSBMUG00000017924	#N/A	trans	0.505204	1184	0.783475	1619	0.314808	881	0	0	0	0	0	0	2.38417e-27	-8.24415	down	[QV]	Secondary metabolites biosynthesis, transport and catabolism;; Defense mechanisms	Molecular Function: iron ion binding (GO:0005506);; Molecular Function: arachidonic acid epoxygenase activity (GO:0008392);; Molecular Function: steroid hydroxylase activity (GO:0008395);; Cellular Component: integral component of membrane (GO:0016021);; Biological Process: epoxygenase P450 pathway (GO:0019373);; Molecular Function: oxygen binding (GO:0019825);; Molecular Function: heme binding (…	K07413|0|bom:102282716|K07413 cytochrome P450 family 2 subfamily C [EC:1.14.14.1] | (RefSeq) cytochrome P450 2C23-like	Steroid hormone biosynthesis (ko00140);; Arachidonic acid metabolism (ko00590);; Linoleic acid metabolism (ko00591);; Retinol metabolism (ko00830);; Serotonergic synapse (ko04726);; Inflammatory mediator regulation of TRP channels (ko04750);; Chemical carcinogenesis (ko05204)	[Q]	Secondary metabolites biosynthesis, transport and catabolism	Cytochrome P450	Cytochrome P450 2C21 (Fragment) OS=Canis lupus familiaris OX=9615 GN=CYP2C21 PE=2 SV=2	Q	Secondary metabolites biosynthesis, transport and catabolism	PREDICTED: cytochrome P450 2C23-like isoform X1 [Bos indicus]	--
MSTRG.10066.21	ENSBMUG00000002807	MAPK1	#N/A	trans	0.505204	1184	0.783475	1619	0.314808	881	0	0	0	0	0	0	2.38417e-27	-8.24415	down	[M]	Cell wall/membrane/envelope biogenesis	Molecular Function: phosphotyrosine residue binding (GO:0001784);; Molecular Function: MAP kinase activity (GO:0004707);; Molecular Function: ATP binding (GO:0005524);; Cellular Component: nucleoplasm (GO:0005654);; Cellular Component: mitochondrion (GO:0005739);; Cellular Component: microtubule organizing center (GO:0005815);; Cellular Component: cytosol (GO:0005829);; Biological Process: apopto…	K04371|0|oas:101115485|K04371 mitogen-activated protein kinase 1/3 [EC:2.7.11.24] | (RefSeq) MAPK1; mitogen-activated protein kinase 1	EGFR tyrosine kinase inhibitor resistance (ko01521);; Endocrine resistance (ko01522);; Platinum drug resistance (ko01524);; MAPK signaling pathway (ko04010);; ErbB signaling pathway (ko04012);; Ras signaling pathway (ko04014);; Rap1 signaling pathway (ko04015);; cGMP-PKG signaling pathway (ko04022);; cAMP signaling pathway (ko04024);; Chemokine signaling pathway (ko04062);; HIF-1 signaling pathwa…	[T]	Signal transduction mechanisms	Protein kinase domain;; Protein tyrosine kinase	Mitogen-activated protein kinase 1 OS=Bos taurus OX=9913 GN=MAPK1 PE=2 SV=3	T	Signal transduction mechanisms	mitogen-activated protein kinase 1 isoform X1 [Sus scrofa]	--
MSTRG.10066.21	ENSBMUG00000002530	ENSBMUG00000002530	#N/A	trans	0.505204	1184	0.783475	1619	0.314808	881	0	0	0	0	0	0	2.38417e-27	-8.24415	down	--	--	--	K06709|0|bom:102273176|K06709 jumonji domain-containing protein 2 [EC:1.14.11.-] | (RefSeq) KDM4C; lysine demethylase 4C	--	[L]	Replication, recombination and repair	PHD-zinc-finger like domain;; PHD-like zinc-binding domain;; PHD-finger;; Lamin-B receptor of TUDOR domain	Lysine-specific demethylase 4A OS=Pongo abelii OX=9601 GN=KDM4A PE=2 SV=1	S	Function unknown	PREDICTED: lysine-specific demethylase 4C [Bos mutus]	--
MSTRG.10066.21	Bos_mutus_newGene_77047	--	#N/A	trans	0.505204	1184	0.783475	1619	0.314808	881	0	0	0	0	0	0	2.38417e-27	-8.24415	down	--	--	--	--	--	--	--	--	--	--	--	--	--
MSTRG.10066.21	ENSBMUG00000026808	ENSBMUG00000026808	#N/A	trans	0.505204	1184	0.783475	1619	0.314808	881	0	0	0	0	0	0	2.38417e-27	-8.24415	down	[J]	Translation, ribosomal structure and biogenesis	Biological Process: ribosomal small subunit assembly (GO:0000028);; Molecular Function: structural constituent of ribosome (GO:0003735);; Biological Process: translation (GO:0006412);; Cellular Component: cytosolic small ribosomal subunit (GO:0022627);; Molecular Function: metal ion binding (GO:0046872);;	K02978|1.7479e-39|mcf:102116449|K02978 small subunit ribosomal protein S27e | (RefSeq) 40S ribosomal protein S27-like	Ribosome (ko03010)	[J]	Translation, ribosomal structure and biogenesis	Ribosomal protein S27	40S ribosomal protein S27 OS=Bos taurus OX=9913 GN=RPS27 PE=3 SV=3	J	Translation, ribosomal structure and biogenesis	40S ribosomal protein S27 [Pteropus vampyrus]	--
MSTRG.10066.21	ENSBMUG00000003573	SDK2	#N/A	trans	0.505204	1184	0.783475	1619	0.314808	881	0	0	0	0	0	0	2.38417e-27	-8.24415	down	[X]	Mobilome: prophages, transposons	Biological Process: homophilic cell adhesion via plasma membrane adhesion molecules (GO:0007156);; Biological Process: synapse assembly (GO:0007416);; Biological Process: retina layer formation (GO:0010842);; Cellular Component: integral component of membrane (GO:0016021);; Cellular Component: synapse (GO:0045202);; Biological Process: camera-type eye photoreceptor cell differentiation (GO:006021…	K16353|0|asn:102387280|K16353 protein sidekick | (RefSeq) SDK2; sidekick cell adhesion molecule 2	--	[T]	Signal transduction mechanisms	Fibronectin type III domain;; Immunoglobulin domain;; Immunoglobulin I-set domain;; Immunoglobulin domain;; Purple acid Phosphatase, N-terminal domain;; Immunoglobulin domain;; Immunoglobulin V-set domain;; CD80-like C2-set immunoglobulin domain;; Interferon-alpha/beta receptor, fibronectin type III	Receptor-type tyrosine-protein phosphatase F OS=Bos taurus OX=9913 GN=PTPRF PE=2 SV=1	U	Intracellular trafficking, secretion, and vesicular transport	PREDICTED: protein sidekick-2 isoform X3 [Ovis aries musimon]	--
MSTRG.10066.21	ENSBMUG00000003909	PWWP3A	#N/A	trans	0.505204	1184	0.783475	1619	0.314808	881	0	0	0	0	0	0	2.38417e-27	-8.24415	down	--	--	Cellular Component: nucleus (GO:0005634);; Cellular Component: cytoplasm (GO:0005737);; Biological Process: DNA repair (GO:0006281);; Biological Process: chromatin organization (GO:0006325);; Molecular Function: nucleosome binding (GO:0031491);;	--	--	--	--	PWWP domain	PWWP domain-containing protein MUM1 OS=Bos taurus OX=9913 GN=MUM1 PE=2 SV=1	S	Function unknown	PREDICTED: PWWP domain-containing protein MUM1 [Bos mutus]	--
MSTRG.10066.21	ENSBMUG00000019297	PNMA8A	#N/A	trans	0.505204	1184	0.783475	1619	0.314808	881	0	0	0	0	0	0	2.38417e-27	-8.24415	down	--	--	--	--	--	--	--	PNMA	Paraneoplastic antigen-like protein 8A OS=Bos taurus OX=9913 GN=PNMA8A PE=2 SV=1	S	Function unknown	PREDICTED: LOW QUALITY PROTEIN: PNMA-like protein 1 [Bos mutus]	--
MSTRG.10066.21	ENSBMUG00000024055	RPF1	#N/A	trans	0.505204	1184	0.783475	1619	0.314808	881	0	0	0	0	0	0	2.38417e-27	-8.24415	down	--	--	Biological Process: ribosomal large subunit assembly (GO:0000027);; Biological Process: maturation of 5.8S rRNA (GO:0000460);; Biological Process: maturation of LSU-rRNA (GO:0000470);; Cellular Component: nucleolus (GO:0005730);; Cellular Component: preribosome, large subunit precursor (GO:0030687);; Molecular Function: rRNA primary transcript binding (GO:0042134);; Molecular Function: RNA bindin…	K14846|0|lve:103071200|K14846 ribosome production factor 1 | (RefSeq) RPF1; ribosome production factor 1 homolog	--	[A]	RNA processing and modification	Brix domain	Ribosome production factor 1 OS=Pongo abelii OX=9601 GN=RPF1 PE=2 SV=1	AJ	RNA processing and modification;; Translation, ribosomal structure and biogenesis	PREDICTED: ribosome production factor 1 isoform X1 [Lipotes vexillifer]	--
MSTRG.10066.21	ENSBMUG00000010638	ITGB5	#N/A	trans	0.505204	1184	0.783475	1619	0.314808	881	0	0	0	0	0	0	2.38417e-27	-8.24415	down	[R]	General function prediction only	Molecular Function: receptor activity (GO:0004872);; Cellular Component: focal adhesion (GO:0005925);; Biological Process: cell-matrix adhesion (GO:0007160);; Biological Process: transforming growth factor beta receptor signaling pathway (GO:0007179);; Biological Process: integrin-mediated signaling pathway (GO:0007229);; Cellular Component: cell surface (GO:0009986);; Cellular Component: integri…	K06588|0|bom:102270944|K06588 integrin beta 5 | (RefSeq) ITGB5; integrin subunit beta 5	Phagosome (ko04145);; PI3K-Akt signaling pathway (ko04151);; Focal adhesion (ko04510);; ECM-receptor interaction (ko04512);; Regulation of actin cytoskeleton (ko04810);; Proteoglycans in cancer (ko05205);; Hypertrophic cardiomyopathy (HCM) (ko05410);; Arrhythmogenic right ventricular cardiomyopathy (ARVC) (ko05412);; Dilated cardiomyopathy (ko05414)	[TW]	Signal transduction mechanisms;; Extracellular structures	Integrin beta chain VWA domain;; Integrin beta tail domain;; Integrin beta cytoplasmic domain;; Integrin plexin domain;; EGF-like domain	Integrin beta-5 OS=Bos taurus OX=9913 GN=ITGB5 PE=1 SV=2	U	Intracellular trafficking, secretion, and vesicular transport	PREDICTED: integrin beta-5 [Bison bison bison]	--
MSTRG.10066.21	ENSBMUG00000019803	SLC43A3	#N/A	trans	0.505204	1184	0.783475	1619	0.314808	881	0	0	0	0	0	0	2.38417e-27	-8.24415	down	--	--	Biological Process: immune response (GO:0006955);; Cellular Component: integral component of membrane (GO:0016021);; Biological Process: transmembrane transport (GO:0055085);;	K08230|0|bom:102280557|K08230 MFS transporter, LAT3 family, solute carrier family 43, member 3 | (RefSeq) SLC43A3; solute carrier family 43 member 3	--	--	--	Major Facilitator Superfamily	Solute carrier family 43 member 3 OS=Bos taurus OX=9913 GN=SLC43A3 PE=2 SV=1	U	Intracellular trafficking, secretion, and vesicular transport	PREDICTED: solute carrier family 43 member 3 [Bos mutus]	--
MSTRG.10066.21	Bos_mutus_newGene_73558	--	#N/A	trans	0.505204	1184	0.783475	1619	0.314808	881	0	0	0	0	0	0	2.38417e-27	-8.24415	down	--	--	--	--	--	--	--	--	--	--	--	PREDICTED: uncharacterized protein LOC107131500 isoform X2 [Bos taurus]	--
MSTRG.10066.21	ENSBMUG00000016868	VAPA	#N/A	trans	0.505204	1184	0.783475	1619	0.314808	881	0	0	0	0	0	0	2.38417e-27	-8.24415	down	--	--	--	K06096|1.53967e-144|bta:516024|K06096 vesicle-associated membrane protein-associated protein A | (RefSeq) VAPA; VAMP associated protein A	Tight junction (ko04530)	[U]	Intracellular trafficking, secretion, and vesicular transport	MSP (Major sperm protein) domain	Vesicle-associated membrane protein-associated protein A OS=Bos taurus OX=9913 GN=VAPA PE=2 SV=1	U	Intracellular trafficking, secretion, and vesicular transport	PREDICTED: vesicle-associated membrane protein-associated protein A isoform X2 [Bubalus bubalis]	--
MSTRG.10066.21	ENSBMUG00000026724	PDZRN3	#N/A	trans	0.505204	1184	0.783475	1619	0.314808	881	0	0	0	0	0	0	2.38417e-27	-8.24415	down	--	--	Biological Process: neuromuscular junction development (GO:0007528);; Molecular Function: zinc ion binding (GO:0008270);; Biological Process: protein ubiquitination (GO:0016567);; Cellular Component: neuromuscular junction (GO:0031594);; Molecular Function: ubiquitin protein ligase activity (GO:0061630);;	K15682|0|bom:102281681|K15682 ligand of Numb protein X 3/4 [EC:2.3.2.27] | (RefSeq) PDZRN3; PDZ domain containing ring finger 3	--	[S]	Function unknown	PDZ domain (Also known as DHR or GLGF);; PDZ domain;; Zinc finger, C3HC4 type (RING finger);; Zinc finger, C3HC4 type (RING finger);; RING-type zinc-finger	E3 ubiquitin-protein ligase NRDP1 OS=Pongo abelii OX=9601 GN=RNF41 PE=2 SV=1	O	Posttranslational modification, protein turnover, chaperones	PREDICTED: E3 ubiquitin-protein ligase PDZRN3 isoform X1 [Bos mutus]	--
MSTRG.10066.21	ENSBMUG00000001323	ENSBMUG00000001323	#N/A	trans	0.505204	1184	0.783475	1619	0.314808	881	0	0	0	0	0	0	2.38417e-27	-8.24415	down	[J]	Translation, ribosomal structure and biogenesis	Molecular Function: structural constituent of ribosome (GO:0003735);; Cellular Component: mitochondrion (GO:0005739);; Biological Process: translation (GO:0006412);; Biological Process: positive regulation of cell proliferation (GO:0008284);; Biological Process: response to virus (GO:0009615);; Cellular Component: membrane (GO:0016020);; Cellular Component: cytosolic small ribosomal subunit (GO:0…	K02957|1.06266e-83|phd:102330057|K02957 small subunit ribosomal protein S15Ae | (RefSeq) 40S ribosomal protein S15a-like	Ribosome (ko03010)	[J]	Translation, ribosomal structure and biogenesis	Ribosomal protein S8	40S ribosomal protein S15a OS=Bos taurus OX=9913 GN=RPS15A PE=2 SV=1	J	Translation, ribosomal structure and biogenesis	hypothetical protein M91_11584 [Bos mutus]	--
MSTRG.10066.21	Bos_mutus_newGene_97070	--	#N/A	trans	0.505204	1184	0.783475	1619	0.314808	881	0	0	0	0	0	0	2.38417e-27	-8.24415	down	--	--	--	--	--	--	--	--	--	--	--	--	--
MSTRG.10066.21	ENSBMUG00000020909	METTL18	#N/A	trans	0.505204	1184	0.783475	1619	0.314808	881	0	0	0	0	0	0	2.38417e-27	-8.24415	down	--	--	Molecular Function: methyltransferase activity (GO:0008168);; Biological Process: methylation (GO:0032259);;	--	--	[R]	General function prediction only	Lysine methyltransferase;; Ribosomal protein L11 methyltransferase (PrmA);; Methyltransferase small domain	Histidine protein methyltransferase 1 homolog OS=Bos taurus OX=9913 GN=METTL18 PE=2 SV=1	S	Function unknown	PREDICTED: histidine protein methyltransferase 1 homolog [Bos mutus]	--
MSTRG.10066.21	ENSBMUG00000025542	GGCX	#N/A	trans	0.505204	1184	0.783475	1619	0.314808	881	0	0	0	0	0	0	2.38417e-27	-8.24415	down	[V]	Defense mechanisms	Cellular Component: endoplasmic reticulum membrane (GO:0005789);; Molecular Function: gamma-glutamyl carboxylase activity (GO:0008488);; Cellular Component: integral component of membrane (GO:0016021);; Biological Process: peptidyl-glutamic acid carboxylation (GO:0017187);;	K10106|0|bom:102277857|K10106 vitamin K-dependent gamma-carboxylase [EC:4.1.1.90] | (RefSeq) GGCX; gamma-glutamyl carboxylase	Ubiquinone and other terpenoid-quinone biosynthesis (ko00130)	--	--	Vitamin K-dependent gamma-carboxylase	Vitamin K-dependent gamma-carboxylase OS=Bos taurus OX=9913 GN=GGCX PE=1 SV=1	S	Function unknown	PREDICTED: vitamin K-dependent gamma-carboxylase isoform X1 [Bos mutus]	--
MSTRG.10066.21	ENSBMUG00000025203	CCIN	#N/A	trans	0.505204	1184	0.783475	1619	0.314808	881	0	0	0	0	0	0	2.38417e-27	-8.24415	down	[M]	Cell wall/membrane/envelope biogenesis	--	--	--	[TR]	Signal transduction mechanisms;; General function prediction only	BTB/POZ domain;; Kelch motif;; Kelch motif;; Galactose oxidase, central domain;; Galactose oxidase, central domain;; Kelch motif;; BTB And C-terminal Kelch	Calicin OS=Bos taurus OX=9913 GN=CCIN PE=1 SV=1	S	Function unknown	PREDICTED: calicin [Bos mutus]	--
MSTRG.10066.21	ENSBMUG00000026078	ENSBMUG00000026078	#N/A	trans	0.505204	1184	0.783475	1619	0.314808	881	0	0	0	0	0	0	2.38417e-27	-8.24415	down	--	--	--	--	--	[O]	Posttranslational modification, protein turnover, chaperones	Bromodomain	--	S	Function unknown	PREDICTED: nuclear body protein SP140-like protein [Bos mutus]	--
MSTRG.10066.21	Bos_mutus_newGene_15864	--	#N/A	trans	0.505204	1184	0.783475	1619	0.314808	881	0	0	0	0	0	0	2.38417e-27	-8.24415	down	--	--	--	--	--	--	--	--	--	--	--	--	--
MSTRG.10066.21	ENSBMUG00000004674	ENSBMUG00000004674	#N/A	trans	0.505204	1184	0.783475	1619	0.314808	881	0	0	0	0	0	0	2.38417e-27	-8.24415	down	[J]	Translation, ribosomal structure and biogenesis	Biological Process: ribosomal small subunit assembly (GO:0000028);; Molecular Function: structural constituent of ribosome (GO:0003735);; Cellular Component: nucleus (GO:0005634);; Biological Process: DNA repair (GO:0006281);; Biological Process: activation of cysteine-type endopeptidase activity involved in apoptotic process (GO:0006919);; Molecular Function: translation activator activity (GO:0…	K02978|3.85235e-39|bom:102275123|K02978 small subunit ribosomal protein S27e | (RefSeq) 40S ribosomal protein S27-like	Ribosome (ko03010)	[J]	Translation, ribosomal structure and biogenesis	Ribosomal protein S27	40S ribosomal protein S27-like OS=Bos taurus OX=9913 GN=RPS27L PE=3 SV=3	J	Translation, ribosomal structure and biogenesis	40S ribosomal protein S27-like protein, partial [Bos mutus]	--
MSTRG.10066.21	ENSBMUG00000008566	ASRGL1	#N/A	trans	0.505204	1184	0.783475	1619	0.314808	881	0	0	0	0	0	0	2.38417e-27	-8.24415	down	[E]	Amino acid transport and metabolism	Molecular Function: asparaginase activity (GO:0004067);; Cellular Component: nucleus (GO:0005634);; Cellular Component: cytoplasm (GO:0005737);; Biological Process: proteolysis (GO:0006508);; Molecular Function: beta-aspartyl-peptidase activity (GO:0008798);; Biological Process: asparagine catabolic process via L-aspartate (GO:0033345);;	K13051|0|bta:767970|K13051 beta-aspartyl-peptidase (threonine type) [EC:3.4.19.5] | (RefSeq) ASRGL1; asparaginase like 1	--	[E]	Amino acid transport and metabolism	Asparaginase	Isoaspartyl peptidase/L-asparaginase OS=Bos taurus OX=9913 GN=ASRGL1 PE=2 SV=1	E	Amino acid transport and metabolism	L-asparaginase, partial [Bos mutus]	--
MSTRG.10066.21	ENSBMUG00000018816	ENSBMUG00000018816	#N/A	trans	0.505204	1184	0.783475	1619	0.314808	881	0	0	0	0	0	0	2.38417e-27	-8.24415	down	--	--	Molecular Function: lipid binding (GO:0008289);;	--	--	[I]	Lipid transport and metabolism	START domain	Phosphatidylcholine transfer protein OS=Bos taurus OX=9913 GN=PCTP PE=1 SV=1	U	Intracellular trafficking, secretion, and vesicular transport	PCTP-like protein, partial [Bos mutus]	--
MSTRG.10066.21	ENSBMUG00000003929	EFNA2	#N/A	trans	0.505204	1184	0.783475	1619	0.314808	881	0	0	0	0	0	0	2.38417e-27	-8.24415	down	--	--	Cellular Component: plasma membrane (GO:0005886);; Biological Process: axon guidance (GO:0007411);; Biological Process: osteoclast differentiation (GO:0030316);; Biological Process: bone remodeling (GO:0046849);; Molecular Function: ephrin receptor binding (GO:0046875);; Biological Process: ephrin receptor signaling pathway (GO:0048013);;	K05462|5.81076e-121|bta:614453|K05462 ephrin-A | (RefSeq) EFNA2; ephrin A2	Ras signaling pathway (ko04014);; Rap1 signaling pathway (ko04015);; PI3K-Akt signaling pathway (ko04151);; Axon guidance (ko04360)	[T]	Signal transduction mechanisms	Ephrin	Ephrin-A1 OS=Sus scrofa OX=9823 GN=EFNA1 PE=2 SV=1	S	Function unknown	PREDICTED: ephrin-A2, partial [Bubalus bubalis]	--
MSTRG.10066.21	ENSBMUG00000010963	SPACA6	#N/A	trans	0.505204	1184	0.783475	1619	0.314808	881	0	0	0	0	0	0	2.38417e-27	-8.24415	down	--	--	--	--	--	--	--	--	--	S	Function unknown	PREDICTED: sperm acrosome membrane-associated protein 6 [Bos indicus]	--
MSTRG.10066.21	ENSBMUG00000019505	ENSBMUG00000019505	#N/A	trans	0.505204	1184	0.783475	1619	0.314808	881	0	0	0	0	0	0	2.38417e-27	-8.24415	down	--	--	Cellular Component: mitochondrion (GO:0005739);; Cellular Component: integral component of membrane (GO:0016021);; Biological Process: mitochondrial respiratory chain supercomplex assembly (GO:0097250);;	--	--	[R]	General function prediction only	Hypoxia induced protein conserved region	HIG1 domain family member 1A, mitochondrial OS=Pongo abelii OX=9601 GN=HIGD1A PE=3 SV=1	S	Function unknown	HIG1 domain family member 2A, mitochondrial [Bos taurus]	--
MSTRG.10066.21	Bos_mutus_newGene_54441	--	#N/A	trans	0.505204	1184	0.783475	1619	0.314808	881	0	0	0	0	0	0	2.38417e-27	-8.24415	down	--	--	Biological Process: detection of chemical stimulus involved in sensory perception of bitter taste (GO:0001580);; Molecular Function: nucleic acid binding (GO:0003676);; Molecular Function: structural constituent of ribosome (GO:0003735);; Molecular Function: G-protein coupled receptor activity (GO:0004930);; Molecular Function: receptor binding (GO:0005102);; Molecular Function: voltage-gated ion…	--	--	[J]	Translation, ribosomal structure and biogenesis	--	60S ribosomal protein L17 OS=Bos taurus OX=9913 GN=RPL17 PE=2 SV=3	--	--	PREDICTED: uncharacterized protein LOC106991855 [Ovis aries]	--
MSTRG.10066.21	ENSBMUG00000000740	ACAD8	#N/A	trans	0.505204	1184	0.783475	1619	0.314808	881	0	0	0	0	0	0	2.38417e-27	-8.24415	down	[I]	Lipid transport and metabolism	Molecular Function: fatty-acyl-CoA binding (GO:0000062);; Molecular Function: acyl-CoA dehydrogenase activity (GO:0003995);; Cellular Component: mitochondrion (GO:0005739);; Biological Process: valine catabolic process (GO:0006574);; Molecular Function: electron carrier activity (GO:0009055);; Biological Process: fatty acid beta-oxidation using acyl-CoA dehydrogenase (GO:0033539);; Molecular Func…	K11538|0|bom:102269864|K11538 isobutyryl-CoA dehydrogenase [EC:1.3.99.-] | (RefSeq) ACAD8; acyl-CoA dehydrogenase family member 8	Valine, leucine and isoleucine degradation (ko00280)	[I]	Lipid transport and metabolism	Acyl-CoA dehydrogenase, C-terminal domain;; Acyl-CoA dehydrogenase, N-terminal domain;; Acyl-CoA dehydrogenase, middle domain;; Acyl-CoA dehydrogenase, C-terminal domain	Isobutyryl-CoA dehydrogenase, mitochondrial OS=Bos taurus OX=9913 GN=ACAD8 PE=2 SV=1	I	Lipid transport and metabolism	ACAD8 [Cervus elaphus hippelaphus]	--
MSTRG.10066.21	ENSBMUG00000008610	SAFB2	#N/A	trans	0.505204	1184	0.783475	1619	0.314808	881	0	0	0	0	0	0	2.38417e-27	-8.24415	down	[J]	Translation, ribosomal structure and biogenesis	Molecular Function: nucleotide binding (GO:0000166);; Cellular Component: nucleoplasm (GO:0005654);; Molecular Function: identical protein binding (GO:0042802);; Molecular Function: RNA binding (GO:0044822);; Cellular Component: extracellular exosome (GO:0070062);;	--	--	[K]	Transcription	RNA recognition motif. (a.k.a. RRM, RBD, or RNP domain);; SAP domain	Scaffold attachment factor B1 OS=Pongo abelii OX=9601 GN=SAFB PE=2 SV=1	K	Transcription	scaffold attachment factor B2 isoform X1 [Delphinapterus leucas]	--
MSTRG.10066.21	Bos_mutus_newGene_11862	--	--	trans	0.505204	1184	0.783475	1619	0.314808	881	0	0	0	0	0	0	2.38417e-27	-8.24415	down	--	--	Molecular Function: nucleic acid binding (GO:0003676);; Molecular Function: transmembrane signaling receptor activity (GO:0004888);; Cellular Component: cytoplasm (GO:0005737);; Biological Process: regulation of transcription, DNA-templated (GO:0006355);; Biological Process: polyamine biosynthetic process (GO:0006596);; Biological Process: polyamine catabolic process (GO:0006598);; Biological Pro…	--	--	--	--	--	--	--	--	PREDICTED: uncharacterized protein LOC106701323 [Bos mutus]	--
MSTRG.10066.21	ENSBMUG00000014770	QSOX1	#N/A	trans	0.505204	1184	0.783475	1619	0.314808	881	0	0	0	0	0	0	2.38417e-27	-8.24415	down	--	--	Molecular Function: protein disulfide isomerase activity (GO:0003756);; Cellular Component: extracellular space (GO:0005615);; Biological Process: protein folding (GO:0006457);; Biological Process: negative regulation of macroautophagy (GO:0016242);; Molecular Function: flavin-linked sulfhydryl oxidase activity (GO:0016971);; Cellular Component: integral component of Golgi membrane (GO:0030173);;…	K10758|0|bom:102272021|K10758 thiol oxidase [EC:1.8.3.2] | (RefSeq) QSOX1; quiescin sulfhydryl oxidase 1	--	[D]	Cell cycle control, cell division, chromosome partitioning	Erv1 / Alr family	Sulfhydryl oxidase 1 OS=Pongo abelii OX=9601 GN=QSOX1 PE=3 SV=2	O	Posttranslational modification, protein turnover, chaperones	Sulfhydryl oxidase 1, partial [Bos mutus]	--
MSTRG.10066.21	ENSBMUG00000009442	LOX	#N/A	trans	0.505204	1184	0.783475	1619	0.314808	881	0	0	0	0	0	0	2.38417e-27	-8.24415	down	--	--	Molecular Function: protein-lysine 6-oxidase activity (GO:0004720);; Molecular Function: copper ion binding (GO:0005507);; Cellular Component: proteinaceous extracellular matrix (GO:0005578);; Cellular Component: collagen trimer (GO:0005581);; Cellular Component: extracellular space (GO:0005615);; Biological Process: heart development (GO:0007507);; Biological Process: collagen fibril organizatio…	K00277|0|bta:280841|K00277 protein-lysine 6-oxidase [EC:1.4.3.13] | (RefSeq) LOX; lysyl oxidase	--	--	--	Lysyl oxidase	Protein-lysine 6-oxidase OS=Bos taurus OX=9913 GN=LOX PE=1 SV=3	O	Posttranslational modification, protein turnover, chaperones	protein-lysine 6-oxidase precursor [Bos taurus]	--
MSTRG.10066.21	Bos_mutus_newGene_99592	--	#N/A	trans	0.505204	1184	0.783475	1619	0.314808	881	0	0	0	0	0	0	2.38417e-27	-8.24415	down	--	--	Molecular Function: metal ion binding (GO:0046872);;	--	--	--	--	--	--	F	Nucleotide transport and metabolism	PREDICTED: EF-hand calcium-binding domain-containing protein 1 isoform X5 [Ovis aries]	--
MSTRG.10066.21	ENSBMUG00000019916	FANCM	#N/A	trans	0.505204	1184	0.783475	1619	0.314808	881	0	0	0	0	0	0	2.38417e-27	-8.24415	down	[L]	Replication, recombination and repair	Biological Process: resolution of meiotic recombination intermediates (GO:0000712);; Molecular Function: DNA binding (GO:0003677);; Molecular Function: chromatin binding (GO:0003682);; Molecular Function: nuclease activity (GO:0004518);; Molecular Function: ATP binding (GO:0005524);; Biological Process: replication fork processing (GO:0031297);; Cellular Component: Fanconi anaemia nuclear complex…	K10896|0|bom:102278142|K10896 fanconi anemia group M protein | (RefSeq) FANCM; Fanconi anemia complementation group M	Fanconi anemia pathway (ko03460)	[L]	Replication, recombination and repair	FANCM to MHF binding domain;; Helicase conserved C-terminal domain;; Type III restriction enzyme, res subunit;; DEAD/DEAH box helicase;; ERCC4 domain	Probable ATP-dependent RNA helicase DDX58 OS=Sus scrofa OX=9823 GN=DDX58 PE=2 SV=1	L	Replication, recombination and repair	Fanconi anemia group M protein, partial [Bos mutus]	--
MSTRG.10066.21	ENSBMUG00000014639	TSACC	#N/A	trans	0.505204	1184	0.783475	1619	0.314808	881	0	0	0	0	0	0	2.38417e-27	-8.24415	down	--	--	Cellular Component: cytoplasm (GO:0005737);; Molecular Function: chaperone binding (GO:0051087);;	--	--	--	--	SSTK-interacting protein, TSSK6-activating co-chaperone protein	TSSK6-activating co-chaperone protein OS=Bos taurus OX=9913 GN=TSACC PE=2 SV=1	O	Posttranslational modification, protein turnover, chaperones	PREDICTED: TSSK6-activating co-chaperone protein isoform X2 [Bos taurus]	--
MSTRG.10066.21	ENSBMUG00000012959	ENSBMUG00000012959	#N/A	trans	0.505204	1184	0.783475	1619	0.314808	881	0	0	0	0	0	0	2.38417e-27	-8.24415	down	[J]	Translation, ribosomal structure and biogenesis	Molecular Function: structural constituent of ribosome (GO:0003735);; Cellular Component: mitochondrial inner membrane (GO:0005743);; Cellular Component: mitochondrial large ribosomal subunit (GO:0005762);; Biological Process: mitochondrial translational initiation (GO:0070124);; Biological Process: mitochondrial translational elongation (GO:0070125);;	K02913|1.19878e-32|chx:102173666|K02913 large subunit ribosomal protein L33 | (RefSeq) MRPL33; mitochondrial ribosomal protein L33	Ribosome (ko03010)	[J]	Translation, ribosomal structure and biogenesis	Ribosomal protein L33	39S ribosomal protein L33, mitochondrial OS=Bos taurus OX=9913 GN=MRPL33 PE=1 SV=1	J	Translation, ribosomal structure and biogenesis	39S ribosomal protein L33, mitochondrial, partial [Bos mutus]	--
MSTRG.10066.21	ENSBMUG00000020573	EPM2A	#N/A	trans	0.505204	1184	0.783475	1619	0.314808	881	0	0	0	0	0	0	2.38417e-27	-8.24415	down	[T]	Signal transduction mechanisms	Molecular Function: protein serine/threonine phosphatase activity (GO:0004722);; Molecular Function: protein tyrosine phosphatase activity (GO:0004725);; Cellular Component: nucleus (GO:0005634);; Cellular Component: cytosol (GO:0005829);; Cellular Component: polysome (GO:0005844);; Biological Process: nervous system development (GO:0007399);; Molecular Function: protein tyrosine/serine/threonine…	K14165|3.38042e-143|bom:102268280|K14165 atypical dual specificity phosphatase [EC:3.1.3.16 3.1.3.48] | (RefSeq) EPM2A, Laforin; EPM2A, laforin glucan phosphatase	--	[V]	Defense mechanisms	Dual specificity phosphatase, catalytic domain	Laforin OS=Canis lupus familiaris OX=9615 GN=EPM2A PE=3 SV=1	T	Signal transduction mechanisms	Laforin, partial [Bos mutus]	--
MSTRG.10066.21	Bos_mutus_newGene_97020	--	#N/A	trans	0.505204	1184	0.783475	1619	0.314808	881	0	0	0	0	0	0	2.38417e-27	-8.24415	down	--	--	--	--	--	--	--	--	--	S	Function unknown	hypothetical protein [Bos taurus]	--
MSTRG.10066.21	ENSBMUG00000002085	PRMT7	#N/A	trans	0.505204	1184	0.783475	1619	0.314808	881	0	0	0	0	0	0	2.38417e-27	-8.24415	down	[R]	General function prediction only	Biological Process: spliceosomal snRNP assembly (GO:0000387);; Cellular Component: nucleolus (GO:0005730);; Cellular Component: cytosol (GO:0005829);; Biological Process: regulation of gene expression by genetic imprinting (GO:0006349);; Biological Process: regulation of transcription, DNA-templated (GO:0006355);; Molecular Function: [myelin basic protein]-arginine N-methyltransferase activity (G…	K11438|0|bom:102286106|K11438 type III protein arginine methyltransferase [EC:2.1.1.321] | (RefSeq) PRMT7; protein arginine methyltransferase 7	--	[R]	General function prediction only	Ribosomal protein L11 methyltransferase (PrmA)	Protein arginine N-methyltransferase 7 OS=Bos taurus OX=9913 GN=PRMT7 PE=2 SV=1	O	Posttranslational modification, protein turnover, chaperones	protein arginine N-methyltransferase 7 isoform X1 [Odocoileus virginianus texanus]	--
MSTRG.10066.21	Bos_mutus_newGene_54372	--	#N/A	trans	0.505204	1184	0.783475	1619	0.314808	881	0	0	0	0	0	0	2.38417e-27	-8.24415	down	--	--	--	--	--	--	--	--	--	--	--	--	--
MSTRG.10066.21	ENSBMUG00000007201	H2BC15	#N/A	trans	0.505204	1184	0.783475	1619	0.314808	881	0	0	0	0	0	0	2.38417e-27	-8.24415	down	--	--	Cellular Component: nucleosome (GO:0000786);; Biological Process: innate immune response in mucosa (GO:0002227);; Molecular Function: DNA binding (GO:0003677);; Cellular Component: extracellular space (GO:0005615);; Cellular Component: nucleoplasm (GO:0005654);; Cellular Component: cytoplasm (GO:0005737);; Biological Process: antibacterial humoral response (GO:0019731);; Molecular Function: prote…	K11252|1.97481e-60|rno:306969|K11252 histone H2B | (RefSeq) Hist1h2bf, Hist1h2bp; histone cluster 1, H2bf	Alcoholism (ko05034);; Viral carcinogenesis (ko05203);; Systemic lupus erythematosus (ko05322)	[B]	Chromatin structure and dynamics	Core histone H2A/H2B/H3/H4;; Histone-like transcription factor (CBF/NF-Y) and archaeal histone	Histone H2B type 1 OS=Pongo abelii OX=9601 PE=2 SV=3	B	Chromatin structure and dynamics	histone H2B type 1-like [Physeter catodon]	--
MSTRG.10066.21	Bos_mutus_newGene_56849	--	#N/A	trans	0.505204	1184	0.783475	1619	0.314808	881	0	0	0	0	0	0	2.38417e-27	-8.24415	down	--	--	Cellular Component: synaptonemal complex (GO:0000795);; Molecular Function: binding (GO:0005488);; Biological Process: meiotic cell cycle (GO:0007126);; Biological Process: animal organ morphogenesis (GO:0009887);; Cellular Component: membrane (GO:0016020);; Biological Process: regulation of cellular process (GO:0050794);;	K06797|3.50307e-13|oas:101122716|K06797 cadherin 4, type 1, R-cadherin | (RefSeq) CDH4; cadherin 4	Cell adhesion molecules (CAMs) (ko04514)	--	--	--	--	S	Function unknown	PREDICTED: UPF0545 protein C22orf39 homolog isoform X1 [Bos taurus]	--
MSTRG.10066.21	ENSBMUG00000005402	CDS2	#N/A	trans	0.505204	1184	0.783475	1619	0.314808	881	0	0	0	0	0	0	2.38417e-27	-8.24415	down	[R]	General function prediction only	Molecular Function: phosphatidate cytidylyltransferase activity (GO:0004605);; Cellular Component: mitochondrial inner membrane (GO:0005743);; Cellular Component: endoplasmic reticulum membrane (GO:0005789);; Biological Process: phosphatidylglycerol biosynthetic process (GO:0006655);; Cellular Component: integral component of membrane (GO:0016021);; Biological Process: CDP-diacylglycerol biosynth…	K00981|0|bta:614834|K00981 phosphatidate cytidylyltransferase [EC:2.7.7.41] | (RefSeq) CDS2; CDP-diacylglycerol synthase 2	Glycerophospholipid metabolism (ko00564);; Phosphatidylinositol signaling system (ko04070)	[I]	Lipid transport and metabolism	Cytidylyltransferase family;; Proliferating cell nuclear antigen, N-terminal domain	Phosphatidate cytidylyltransferase 2 OS=Bos taurus OX=9913 GN=CDS2 PE=2 SV=1	I	Lipid transport and metabolism	phosphatidate cytidylyltransferase 2 [Bos taurus]	--
MSTRG.10066.21	ENSBMUG00000012128	DYNC2LI1	#N/A	trans	0.505204	1184	0.783475	1619	0.314808	881	0	0	0	0	0	0	2.38417e-27	-8.24415	down	--	--	Molecular Function: motor activity (GO:0003774);; Cellular Component: cytoplasm (GO:0005737);; Cellular Component: microtubule (GO:0005874);; Cellular Component: axoneme (GO:0005930);; Biological Process: determination of left/right symmetry (GO:0007368);; Biological Process: cell projection organization (GO:0030030);; Cellular Component: dynein complex (GO:0030286);; Cellular Component: intracil…	K10417|0|bta:507311|K10417 dynein light intermediate chain 2, cytosolic | (RefSeq) DYNC2LI1; dynein cytoplasmic 2 light intermediate chain 1	Vasopressin-regulated water reabsorption (ko04962)	[S]	Function unknown	Dynein light intermediate chain (DLIC)	Cytoplasmic dynein 2 light intermediate chain 1 OS=Bos taurus OX=9913 GN=DYNC2LI1 PE=2 SV=1	O	Posttranslational modification, protein turnover, chaperones	cytoplasmic dynein 2 light intermediate chain 1 [Bos taurus]	--
MSTRG.10066.21	ENSBMUG00000023046	REP15	#N/A	trans	0.505204	1184	0.783475	1619	0.314808	881	0	0	0	0	0	0	2.38417e-27	-8.24415	down	--	--	--	K20243|1.92662e-170|bom:102272115|K20243 Rab15 effector protein | (RefSeq) REP15; RAB15 effector protein	--	--	--	Rab15 effector	--	S	Function unknown	PREDICTED: rab15 effector protein [Bos mutus]	--
MSTRG.10066.21	ENSBMUG00000018098	ZNF226	#N/A	trans	0.505204	1184	0.783475	1619	0.314808	881	0	0	0	0	0	0	2.38417e-27	-8.24415	down	[R]	General function prediction only	--	K09228|0|chx:102189514|K09228 KRAB domain-containing zinc finger protein | (RefSeq) ZNF226; zinc finger protein 226	--	[R]	General function prediction only	Zinc-finger double domain;; Zinc finger, C2H2 type;; C2H2-type zinc finger;; Zinc-finger double-stranded RNA-binding;; Zinc ribbon domain;; Zinc-finger of C2H2 type;; C2H2-type zinc finger;; XPA protein N-terminal;; Adenylate kinase, active site lid;; Probable zinc-ribbon domain	Zinc finger protein 227 OS=Bos taurus OX=9913 GN=ZNF227 PE=2 SV=1	S	Function unknown	PREDICTED: LOW QUALITY PROTEIN: zinc finger protein 226-like [Bison bison bison]	--
MSTRG.10066.21	ENSBMUG00000006541	CCNE1	#N/A	trans	0.505204	1184	0.783475	1619	0.314808	881	0	0	0	0	0	0	2.38417e-27	-8.24415	down	--	--	--	K06626|0|bta:533526|K06626 cyclin E | (RefSeq) CCNE1; cyclin E1	Cell cycle (ko04110);; Oocyte meiosis (ko04114);; p53 signaling pathway (ko04115);; PI3K-Akt signaling pathway (ko04151);; Hepatitis B (ko05161);; Measles (ko05162);; Pathways in cancer (ko05200);; Viral carcinogenesis (ko05203);; MicroRNAs in cancer (ko05206);; Prostate cancer (ko05215);; Small cell lung cancer (ko05222)	[D]	Cell cycle control, cell division, chromosome partitioning	Cyclin, N-terminal domain;; Cyclin, C-terminal domain	G1/S-specific cyclin-E2 OS=Bos taurus OX=9913 GN=CCNE2 PE=2 SV=1	D	Cell cycle control, cell division, chromosome partitioning	G1/S-specific cyclin-E1 [Bos taurus]	--
MSTRG.10066.21	ENSBMUG00000023509	CHD1L	#N/A	trans	0.505204	1184	0.783475	1619	0.314808	881	0	0	0	0	0	0	2.38417e-27	-8.24415	down	[KL]	Transcription;; Replication, recombination and repair	Molecular Function: DNA binding (GO:0003677);; Molecular Function: ATP binding (GO:0005524);; Cellular Component: nucleoplasm (GO:0005654);; Cellular Component: cytoplasm (GO:0005737);; Cellular Component: plasma membrane (GO:0005886);; Biological Process: DNA repair (GO:0006281);; Biological Process: chromatin remodeling (GO:0006338);; Molecular Function: ATP-dependent helicase activity (GO:0008…	K20092|0|bom:102284957|K20092 chromodomain-helicase-DNA-binding protein 1-like [EC:3.6.4.12] | (RefSeq) CHD1L; chromodomain helicase DNA binding protein 1 like	--	[K]	Transcription	SNF2 family N-terminal domain;; Helicase conserved C-terminal domain;; Type III restriction enzyme, res subunit	Chromodomain-helicase-DNA-binding protein 1-like OS=Bos taurus OX=9913 GN=CHD1L PE=2 SV=1	L	Replication, recombination and repair	PREDICTED: chromodomain-helicase-DNA-binding protein 1-like isoform X2 [Bos mutus]	--
MSTRG.10066.21	ENSBMUG00000023045	STAG2	#N/A	trans	0.505204	1184	0.783475	1619	0.314808	881	0	0	0	0	0	0	2.38417e-27	-8.24415	down	--	--	--	K06671|0|phd:102332543|K06671 cohesin complex subunit SA-1/2 | (RefSeq) STAG2; stromal antigen 2	Cell cycle (ko04110)	[D]	Cell cycle control, cell division, chromosome partitioning	STAG domain	--	D	Cell cycle control, cell division, chromosome partitioning	PREDICTED: cohesin subunit SA-2 isoform X1 [Bubalus bubalis]	--
MSTRG.10066.21	ENSBMUG00000007453	C9orf64	#N/A	trans	0.505204	1184	0.783475	1619	0.314808	881	0	0	0	0	0	0	2.38417e-27	-8.24415	down	--	--	--	--	--	[H]	Coenzyme transport and metabolism	Potential Queuosine, Q, salvage protein family	Queuosine salvage protein OS=Bos taurus OX=9913 PE=2 SV=1	S	Function unknown	PREDICTED: UPF0553 protein C9orf64 homolog [Bos mutus]	--
MSTRG.10066.21	ENSBMUG00000007463	NAA25	#N/A	trans	0.505204	1184	0.783475	1619	0.314808	881	0	0	0	0	0	0	2.38417e-27	-8.24415	down	--	--	Molecular Function: peptide alpha-N-acetyltransferase activity (GO:0004596);; Cellular Component: nucleoplasm (GO:0005654);; Cellular Component: Golgi apparatus (GO:0005794);; Biological Process: N-terminal peptidyl-methionine acetylation (GO:0017196);; Cellular Component: NatB complex (GO:0031416);;	K17973|0|bom:102265383|K17973 N-terminal acetyltransferase B complex non-catalytic subunit | (RefSeq) NAA25; N(alpha)-acetyltransferase 25, NatB auxiliary subunit	--	[Z]	Cytoskeleton	N-acetyltransferase B complex (NatB) non catalytic subunit	--	S	Function unknown	PREDICTED: N-alpha-acetyltransferase 25, NatB auxiliary subunit [Bos mutus]	--
MSTRG.10066.21	ENSBMUG00000023674	PIBF1	PIBF1	trans	0.505204	1184	0.783475	1619	0.314808	881	0	0	0	0	0	0	2.38417e-27	-8.24415	down	--	--	--	K16538|0|bom:102285519|K16538 progesterone-induced-blocking factor 1 | (RefSeq) PIBF1; progesterone immunomodulatory binding factor 1	--	--	--	--	--	S	Function unknown	PREDICTED: progesterone-induced-blocking factor 1 [Bos mutus]	--
MSTRG.10066.21	Bos_mutus_newGene_18283	--	#N/A	trans	0.505204	1184	0.783475	1619	0.314808	881	0	0	0	0	0	0	2.38417e-27	-8.24415	down	--	--	Molecular Function: nucleic acid binding (GO:0003676);; Molecular Function: RNA-directed DNA polymerase activity (GO:0003964);; Cellular Component: intracellular (GO:0005622);; Cellular Component: fascia adherens (GO:0005916);; Biological Process: RNA-dependent DNA biosynthetic process (GO:0006278);; Biological Process: regulation of transcription, DNA-templated (GO:0006355);; Molecular Function:…	K09228|5.51853e-54|bta:100138479|K09228 KRAB domain-containing zinc finger protein | (RefSeq) zinc finger protein 510	--	--	--	Reverse transcriptase (RNA-dependent DNA polymerase)	--	S	Function unknown	reverse transcriptase-like [Bos taurus]	--
MSTRG.10066.21	ENSBMUG00000021833	NUP42	#N/A	trans	0.505204	1184	0.783475	1619	0.314808	881	0	0	0	0	0	0	2.38417e-27	-8.24415	down	--	--	Molecular Function: nuclear export signal receptor activity (GO:0005049);; Cellular Component: nucleoplasm (GO:0005654);; Cellular Component: cytoplasm (GO:0005737);; Biological Process: protein export from nucleus (GO:0006611);; Molecular Function: RNA binding (GO:0044822);; Molecular Function: metal ion binding (GO:0046872);;	K14321|0|bom:102265253|K14321 nucleoporin-like protein 2 | (RefSeq) NUPL2; nucleoporin like 2	RNA transport (ko03013)	--	--	--	Nucleoporin-like protein 2 OS=Pongo abelii OX=9601 GN=NUPL2 PE=2 SV=1	U	Intracellular trafficking, secretion, and vesicular transport	PREDICTED: nucleoporin-like protein 2 [Bos mutus]	--
MSTRG.10066.21	ENSBMUG00000019135	MOB3C	#N/A	trans	0.505204	1184	0.783475	1619	0.314808	881	0	0	0	0	0	0	2.38417e-27	-8.24415	down	--	--	Molecular Function: kinase activity (GO:0016301);; Biological Process: phosphorylation (GO:0016310);; Molecular Function: metal ion binding (GO:0046872);;	--	--	[D]	Cell cycle control, cell division, chromosome partitioning	Mob1/phocein family	MOB kinase activator 3C OS=Bos taurus OX=9913 GN=MOB3C PE=2 SV=1	T	Signal transduction mechanisms	Mps one binder kinase activator-like 2C, partial [Bos mutus]	--
MSTRG.10066.21	ENSBMUG00000013511	TRMT11	#N/A	trans	0.505204	1184	0.783475	1619	0.314808	881	0	0	0	0	0	0	2.38417e-27	-8.24415	down	[J]	Translation, ribosomal structure and biogenesis	Molecular Function: tRNA binding (GO:0000049);; Molecular Function: tRNA (guanine-N2-)-methyltransferase activity (GO:0004809);; Biological Process: tRNA methylation (GO:0030488);;	K15430|0|bom:102281678|K15430 tRNA (guanine10-N2)-methyltransferase [EC:2.1.1.214] | (RefSeq) TRMT11; tRNA methyltransferase 11 homolog	--	[L]	Replication, recombination and repair	Putative RNA methylase family UPF0020;; DNA methylase	tRNA (guanine(10)-N2)-methyltransferase homolog OS=Bos taurus OX=9913 GN=TRMT11 PE=2 SV=1	L	Replication, recombination and repair	PREDICTED: tRNA (guanine(10)-N2)-methyltransferase homolog isoform X1 [Bison bison bison]	--
MSTRG.10066.21	ENSBMUG00000009327	GJC1	GJC1	trans	0.505204	1184	0.783475	1619	0.314808	881	0	0	0	0	0	0	2.38417e-27	-8.24415	down	--	--	Biological Process: vasculogenesis (GO:0001570);; Molecular Function: ion channel activity (GO:0005216);; Cellular Component: connexin complex (GO:0005922);; Biological Process: chemical synaptic transmission (GO:0007268);; Biological Process: visual perception (GO:0007601);; Cellular Component: integral component of membrane (GO:0016021);; Biological Process: ion transmembrane transport (GO:0034…	K07616|0|bta:511119|K07616 gap junction protein, alpha 7 | (RefSeq) GJC1, GJA7; gap junction protein gamma 1	--	--	--	Connexin	Gap junction gamma-1 protein OS=Bos taurus OX=9913 GN=GJC1 PE=2 SV=1	D	Cell cycle control, cell division, chromosome partitioning	gap junction gamma-1 protein [Bos taurus]	--
MSTRG.10066.21	Bos_mutus_newGene_77736	--	#N/A	trans	0.505204	1184	0.783475	1619	0.314808	881	0	0	0	0	0	0	2.38417e-27	-8.24415	down	--	--	--	--	--	--	--	--	--	--	--	--	--
MSTRG.10066.21	Bos_mutus_newGene_21633	--	#N/A	trans	0.505204	1184	0.783475	1619	0.314808	881	0	0	0	0	0	0	2.38417e-27	-8.24415	down	--	--	--	--	--	--	--	--	--	--	--	--	--
MSTRG.10066.21	ENSBMUG00000005064	TERB1	#N/A	trans	0.505204	1184	0.783475	1619	0.314808	881	0	0	0	0	0	0	2.38417e-27	-8.24415	down	--	--	--	--	--	--	--	Myb-like DNA-binding domain	--	S	Function unknown	PREDICTED: telomere repeats-binding bouquet formation protein 1 [Bos mutus]	--
MSTRG.10066.21	Bos_mutus_newGene_10996	--	#N/A	trans	0.505204	1184	0.783475	1619	0.314808	881	0	0	0	0	0	0	2.38417e-27	-8.24415	down	--	--	--	--	--	--	--	--	--	--	--	--	--
MSTRG.10066.21	ENSBMUG00000000646	ZDHHC17	#N/A	trans	0.505204	1184	0.783475	1619	0.314808	881	0	0	0	0	0	0	2.38417e-27	-8.24415	down	[T]	Signal transduction mechanisms	--	K20032|0|lve:103082811|K20032 palmitoyltransferase ZDHHC13/17 [EC:2.3.1.225] | (RefSeq) ZDHHC17; zinc finger DHHC-type containing 17	--	[R]	General function prediction only	DHHC palmitoyltransferase;; Ankyrin repeats (many copies);; Ankyrin repeats (3 copies);; Ankyrin repeat;; Ankyrin repeats (many copies);; Ankyrin repeat	Palmitoyltransferase ZDHHC13 OS=Pongo abelii OX=9601 GN=ZDHHC13 PE=2 SV=1	S	Function unknown	PREDICTED: palmitoyltransferase ZDHHC17 [Lipotes vexillifer]	--
MSTRG.10066.21	Bos_mutus_newGene_32250	--	#N/A	trans	0.505204	1184	0.783475	1619	0.314808	881	0	0	0	0	0	0	2.38417e-27	-8.24415	down	--	--	Cellular Component: acrosomal membrane (GO:0002080);; Molecular Function: lamin binding (GO:0005521);; Cellular Component: integral component of nuclear inner membrane (GO:0005639);; Biological Process: nuclear envelope organization (GO:0006998);; Biological Process: synapsis (GO:0007129);; Cellular Component: LINC complex (GO:0034993);; Biological Process: cytoskeletal anchoring at nuclear membr…	K19347|6.01492e-64|bom:102271781|K19347 SUN domain-containing protein 1/2 | (RefSeq) SUN domain-containing protein 1-like	--	--	--	Mitochondrial RNA binding protein MRP	LINE-1 reverse transcriptase homolog OS=Nycticebus coucang OX=9470 PE=3 SV=1	S	Function unknown	PREDICTED: SUN domain-containing protein 1 isoform X1 [Capra hircus]	--
MSTRG.10066.21	ENSBMUG00000002905	SNX10	SNX10	trans	0.505204	1184	0.783475	1619	0.314808	881	0	0	0	0	0	0	2.38417e-27	-8.24415	down	--	--	Molecular Function: 1-phosphatidylinositol binding (GO:0005545);; Cellular Component: nucleus (GO:0005634);; Cellular Component: endoplasmic reticulum (GO:0005783);; Cellular Component: centrosome (GO:0005813);; Biological Process: endocytosis (GO:0006897);; Biological Process: endosome organization (GO:0007032);; Biological Process: protein transport (GO:0015031);; Biological Process: cell proje…	K17924|8.97618e-110|phd:102338118|K17924 sorting nexin-10/11 | (RefSeq) SNX10; sorting nexin 10	--	[U]	Intracellular trafficking, secretion, and vesicular transport	PX domain	Sorting nexin-10 OS=Bos taurus OX=9913 GN=SNX10 PE=2 SV=1	U	Intracellular trafficking, secretion, and vesicular transport	sorting nexin-10 [Bos taurus]	--
MSTRG.10066.21	ENSBMUG00000013668	SLC66A1	#N/A	trans	0.505204	1184	0.783475	1619	0.314808	881	0	0	0	0	0	0	2.38417e-27	-8.24415	down	--	--	Cellular Component: lysosomal membrane (GO:0005765);; Molecular Function: arginine transmembrane transporter activity (GO:0015181);; Molecular Function: L-lysine transmembrane transporter activity (GO:0015189);; Cellular Component: integral component of organelle membrane (GO:0031301);; Biological Process: amino acid homeostasis (GO:0080144);; Biological Process: L-lysine transmembrane transport …	--	--	[S]	Function unknown	PQ loop repeat	--	S	Function unknown	PREDICTED: lysosomal amino acid transporter 1 homolog isoform X1 [Bubalus bubalis]	--
MSTRG.10066.21	ENSBMUG00000015286	DENND4C	#N/A	trans	0.505204	1184	0.783475	1619	0.314808	881	0	0	0	0	0	0	2.38417e-27	-8.24415	down	--	--	Cellular Component: cytosol (GO:0005829);; Cellular Component: plasma membrane (GO:0005886);; Molecular Function: Rab guanyl-nucleotide exchange factor activity (GO:0017112);; Cellular Component: retromer complex (GO:0030904);; Cellular Component: insulin-responsive compartment (GO:0032593);; Biological Process: cellular response to insulin stimulus (GO:0032869);; Biological Process: positive reg…	K20163|0|bta:536760|K20163 DENN domain-containing protein 4 | (RefSeq) DENND4C; DENN domain containing 4C	--	[T]	Signal transduction mechanisms	DENN (AEX-3) domain;; uDENN domain;; dDENN domain	--	S	Function unknown	PREDICTED: DENN domain-containing protein 4C isoform X1 [Bison bison bison]	--
MSTRG.10066.21	ENSBMUG00000000088	RRAS2	#N/A	trans	0.505204	1184	0.783475	1619	0.314808	881	0	0	0	0	0	0	2.38417e-27	-8.24415	down	[R]	General function prediction only	Biological Process: osteoblast differentiation (GO:0001649);; Molecular Function: GTP binding (GO:0005525);; Cellular Component: intracellular (GO:0005622);; Cellular Component: focal adhesion (GO:0005925);; Biological Process: Ras protein signal transduction (GO:0007265);; Cellular Component: membrane (GO:0016020);; Biological Process: positive regulation of cell migration (GO:0030335);; Cellula…	K07830|2.22907e-92|ptr:451038|K07830 Ras-related protein R-Ras2 | (RefSeq) RRAS2; related RAS viral (r-ras) oncogene homolog 2	MAPK signaling pathway (ko04010);; Ras signaling pathway (ko04014);; cAMP signaling pathway (ko04024);; Phospholipase D signaling pathway (ko04072);; Tight junction (ko04530);; Regulation of actin cytoskeleton (ko04810);; HTLV-I infection (ko05166);; Proteoglycans in cancer (ko05205)	[R]	General function prediction only	Ras family;; Ras of Complex, Roc, domain of DAPkinase;; ADP-ribosylation factor family	Ras-related protein Rap-1b OS=Pongo abelii OX=9601 GN=RAP1B PE=2 SV=1	S	Function unknown	ras-related protein R-Ras2 isoform X1 [Physeter catodon]	--
MSTRG.10066.21	ENSBMUG00000018437	ZAN	#N/A	trans	0.505204	1184	0.783475	1619	0.314808	881	0	0	0	0	0	0	2.38417e-27	-8.24415	down	--	--	Cellular Component: plasma membrane (GO:0005886);; Biological Process: cell adhesion (GO:0007155);; Biological Process: binding of sperm to zona pellucida (GO:0007339);; Cellular Component: integral component of membrane (GO:0016021);; Molecular Function: extracellular matrix binding (GO:0050840);;	--	--	[WV]	Extracellular structures;; Defense mechanisms	von Willebrand factor type D domain;; MAM domain, meprin/A5/mu;; TILa domain;; C8 domain;; Trypsin Inhibitor like cysteine rich domain;; Trypsin Inhibitor like cysteine rich domain	Zonadhesin OS=Sus scrofa OX=9823 GN=ZAN PE=1 SV=1	S	Function unknown	PREDICTED: zonadhesin [Bos mutus]	--
MSTRG.10066.21	ENSBMUG00000008953	ZNF175	#N/A	trans	0.505204	1184	0.783475	1619	0.314808	881	0	0	0	0	0	0	2.38417e-27	-8.24415	down	[R]	General function prediction only	Molecular Function: nucleic acid binding (GO:0003676);; Molecular Function: transcription factor activity, sequence-specific DNA binding (GO:0003700);; Cellular Component: nucleoplasm (GO:0005654);; Cellular Component: cytoplasm (GO:0005737);; Biological Process: regulation of transcription, DNA-templated (GO:0006355);; Cellular Component: intermediate filament cytoskeleton (GO:0045111);; Molecul…	K09228|0|bom:102286354|K09228 KRAB domain-containing zinc finger protein | (RefSeq) ZNF175; zinc finger protein 175	--	[R]	General function prediction only	Zinc-finger double domain;; Zinc finger, C2H2 type;; C2H2-type zinc finger;; Zinc ribbon domain;; Double zinc ribbon;; C2H2-type zinc finger;; Adenylate kinase, active site lid	Zinc finger protein 585B OS=Pongo abelii OX=9601 GN=ZNF585B PE=2 SV=1	S	Function unknown	PREDICTED: zinc finger protein 175 [Bos mutus]	--
MSTRG.10066.21	Bos_mutus_newGene_10145	--	#N/A	trans	0.505204	1184	0.783475	1619	0.314808	881	0	0	0	0	0	0	2.38417e-27	-8.24415	down	--	--	Molecular Function: nucleic acid binding (GO:0003676);; Molecular Function: RNA-directed DNA polymerase activity (GO:0003964);; Molecular Function: phospholipid binding (GO:0005543);; Cellular Component: proteinaceous extracellular matrix (GO:0005578);; Cellular Component: intracellular (GO:0005622);; Cellular Component: plasma membrane (GO:0005886);; Cellular Component: fascia adherens (GO:00059…	--	--	[R]	General function prediction only	--	--	S	Function unknown	reverse transcriptase-like [Bos taurus]	--
MSTRG.10066.21	ENSBMUG00000017974	OPHN1	#N/A	trans	0.505204	1184	0.783475	1619	0.314808	881	0	0	0	0	0	0	2.38417e-27	-8.24415	down	--	--	--	K20650|0|bom:102270695|K20650 oligophrenin-1 | (RefSeq) OPHN1; oligophrenin 1	--	[T]	Signal transduction mechanisms	BAR domain of APPL family;; RhoGAP domain;; PH domain	Oligophrenin-1 OS=Pongo pygmaeus OX=9600 GN=OPHN1 PE=2 SV=1	U	Intracellular trafficking, secretion, and vesicular transport	PREDICTED: oligophrenin-1 [Bos mutus]	--
MSTRG.10066.21	Bos_mutus_newGene_92056	--	--	trans	0.505204	1184	0.783475	1619	0.314808	881	0	0	0	0	0	0	2.38417e-27	-8.24415	down	--	--	--	--	--	--	--	--	--	--	--	--	--
MSTRG.10066.21	Bos_mutus_newGene_53860	--	#N/A	trans	0.505204	1184	0.783475	1619	0.314808	881	0	0	0	0	0	0	2.38417e-27	-8.24415	down	--	--	Biological Process: nucleotide-excision repair, DNA damage recognition (GO:0000715);; Cellular Component: voltage-gated sodium channel complex (GO:0001518);; Molecular Function: damaged DNA binding (GO:0003684);; Molecular Function: single-stranded DNA binding (GO:0003697);; Molecular Function: receptor binding (GO:0005102);; Molecular Function: voltage-gated sodium channel activity (GO:0005248);…	K16349|2.54489e-13|bta:523303|K16349 natural cytotoxicity triggering receptor 3 ligand 1 | (RefSeq) NCR3LG1, B7H6; natural killer cell cytotoxicity receptor 3 ligand 1	--	--	--	--	--	U	Intracellular trafficking, secretion, and vesicular transport	PREDICTED: 60S ribosomal protein L36a isoform X1 [Bos mutus]	--
MSTRG.10066.21	ENSBMUG00000001438	INTS6L	#N/A	trans	0.505204	1184	0.783475	1619	0.314808	881	0	0	0	0	0	0	2.38417e-27	-8.24415	down	--	--	--	K13180|0|bta:540312|K13180 ATP-dependent RNA helicase DDX26B [EC:3.6.4.-] | (RefSeq) DDX26B; protein DDX26B	--	[R]	General function prediction only	INTS6/SAGE1/DDX26B/CT45 C-terminus;; von Willebrand factor type A domain	--	S	Function unknown	PREDICTED: protein DDX26B isoform X1 [Bos taurus]	--
MSTRG.10066.21	ENSBMUG00000017324	LRRFIP1	#N/A	trans	0.505204	1184	0.783475	1619	0.314808	881	0	0	0	0	0	0	2.38417e-27	-8.24415	down	--	--	--	--	--	[R]	General function prediction only	LRRFIP family	Leucine-rich repeat flightless-interacting protein 2 OS=Bos taurus OX=9913 GN=LRRFIP2 PE=2 SV=1	S	Function unknown	PREDICTED: leucine-rich repeat flightless-interacting protein 1 isoform X31 [Bos taurus]	--
MSTRG.10066.21	ENSBMUG00000004372	ENSBMUG00000004372	#N/A	trans	0.505204	1184	0.783475	1619	0.314808	881	0	0	0	0	0	0	2.38417e-27	-8.24415	down	[O]	Posttranslational modification, protein turnover, chaperones	--	K19821|0|bom:102265755|K19821 plasminogen activator inhibitor 2 | (RefSeq) plasminogen activator inhibitor 2-like	Complement and coagulation cascades (ko04610)	[V]	Defense mechanisms	Serpin (serine protease inhibitor)	Serpin B10 OS=Rhinolophus ferrumequinum OX=59479 GN=SERPINB10 PE=3 SV=1	O	Posttranslational modification, protein turnover, chaperones	PREDICTED: plasminogen activator inhibitor 2-like, partial [Bos mutus]	--
MSTRG.10066.21	ENSBMUG00000021004	ENSBMUG00000021004	#N/A	trans	0.505204	1184	0.783475	1619	0.314808	881	0	0	0	0	0	0	2.38417e-27	-8.24415	down	--	--	Molecular Function: RNA-directed DNA polymerase activity (GO:0003964);; Biological Process: RNA-dependent DNA biosynthetic process (GO:0006278);;	--	--	[R]	General function prediction only	Reverse transcriptase (RNA-dependent DNA polymerase)	LINE-1 reverse transcriptase homolog OS=Nycticebus coucang OX=9470 PE=3 SV=1	S	Function unknown	hypothetical protein M91_18560, partial [Bos mutus]	--
MSTRG.10066.21	ENSBMUG00000002081	TMEM181	#N/A	trans	0.505204	1184	0.783475	1619	0.314808	881	0	0	0	0	0	0	2.38417e-27	-8.24415	down	--	--	Biological Process: pathogenesis (GO:0009405);; Molecular Function: toxic substance binding (GO:0015643);; Cellular Component: integral component of membrane (GO:0016021);;	--	--	--	--	Wnt-binding factor required for Wnt secretion	Protein wntless homolog OS=Pongo abelii OX=9601 GN=WLS PE=2 SV=1	S	Function unknown	transmembrane protein 181 [Odocoileus virginianus texanus]	--
MSTRG.10066.21	Bos_mutus_newGene_99457	--	#N/A	trans	0.505204	1184	0.783475	1619	0.314808	881	0	0	0	0	0	0	2.38417e-27	-8.24415	down	--	--	--	--	--	--	--	--	--	--	--	--	--
MSTRG.10066.21	ENSBMUG00000015589	TTC21B	#N/A	trans	0.505204	1184	0.783475	1619	0.314808	881	0	0	0	0	0	0	2.38417e-27	-8.24415	down	[R]	General function prediction only	Cellular Component: nuclear chromatin (GO:0000790);; Cellular Component: cilium (GO:0005929);; Biological Process: regulation of transcription from RNA polymerase II promoter (GO:0006357);; Biological Process: regulation of smoothened signaling pathway (GO:0008589);; Biological Process: ventricular system development (GO:0021591);; Biological Process: forebrain dorsal/ventral pattern formation (G…	K19673|0|bom:102286000|K19673 tetratricopeptide repeat protein 21B | (RefSeq) TTC21B; tetratricopeptide repeat domain 21B	--	--	--	Tetratricopeptide repeat;; Tetratricopeptide repeat;; Tetratricopeptide repeat;; Tetratricopeptide repeat;; Tetratricopeptide repeat;; Tetratricopeptide repeat;; Anaphase-promoting complex, cyclosome, subunit 3;; Tetratricopeptide repeat;; Tetratricopeptide repeat;; Tetratricopeptide repeat;; TPR repeat;; Tetratricopeptide repeat;; Tetratricopeptide repeat-like domain;; Tetratricopeptide repeat	--	S	Function unknown	PREDICTED: tetratricopeptide repeat protein 21B [Bos mutus]	--
MSTRG.10066.21	Bos_mutus_newGene_81879	--	#N/A	trans	0.505204	1184	0.783475	1619	0.314808	881	0	0	0	0	0	0	2.38417e-27	-8.24415	down	--	--	--	--	--	--	--	--	--	--	--	--	--
MSTRG.10066.21	ENSBMUG00000006190	GTPBP10	#N/A	trans	0.505204	1184	0.783475	1619	0.314808	881	0	0	0	0	0	0	2.38417e-27	-8.24415	down	[DL]	Cell cycle control, cell division, chromosome partitioning;; Replication, recombination and repair	Molecular Function: magnesium ion binding (GO:0000287);; Molecular Function: GTPase activity (GO:0003924);; Molecular Function: GTP binding (GO:0005525);; Cellular Component: nucleolus (GO:0005730);; Cellular Component: mitochondrion (GO:0005739);; Biological Process: ribosome biogenesis (GO:0042254);; Molecular Function: RNA binding (GO:0044822);;	--	--	[R]	General function prediction only	50S ribosome-binding GTPase;; GTP1/OBG;; Ferrous iron transport protein B;; ArgK protein;; ADP-ribosylation factor family	GTP-binding protein 10 OS=Bos taurus OX=9913 GN=GTPBP10 PE=2 SV=1	S	Function unknown	PREDICTED: GTP-binding protein 10 isoform X1 [Bos mutus]	--
MSTRG.10066.21	ENSBMUG00000023863	ENSBMUG00000023863	#N/A	trans	0.505204	1184	0.783475	1619	0.314808	881	0	0	0	0	0	0	2.38417e-27	-8.24415	down	--	--	--	K17261|0|bom:102280998|K17261 adenylyl cyclase-associated protein | (RefSeq) CAP1; adenylate cyclase associated protein 1	--	[ZT]	Cytoskeleton;; Signal transduction mechanisms	Adenylate cyclase associated (CAP) N terminal;; Adenylate cyclase associated (CAP) C terminal	Adenylyl cyclase-associated protein 1 OS=Bos taurus OX=9913 GN=CAP1 PE=2 SV=3	S	Function unknown	PREDICTED: adenylyl cyclase-associated protein 1 isoform X2 [Bos mutus]	--
MSTRG.10066.21	ENSBMUG00000006506	TMEM102	#N/A	trans	0.505204	1184	0.783475	1619	0.314808	881	0	0	0	0	0	0	2.38417e-27	-8.24415	down	--	--	--	--	--	[T]	Signal transduction mechanisms	Mab-21 protein	Transmembrane protein 102 OS=Bos taurus OX=9913 GN=TMEM102 PE=2 SV=1	O	Posttranslational modification, protein turnover, chaperones	PREDICTED: transmembrane protein 102 [Bos mutus]	--
MSTRG.10066.21	ENSBMUG00000016847	ENSBMUG00000016847	#N/A	trans	0.505204	1184	0.783475	1619	0.314808	881	0	0	0	0	0	0	2.38417e-27	-8.24415	down	--	--	--	--	--	--	--	Reverse transcriptase (RNA-dependent DNA polymerase)	LINE-1 reverse transcriptase homolog OS=Nycticebus coucang OX=9470 PE=3 SV=1	S	Function unknown	hypothetical protein M91_18560, partial [Bos mutus]	--
MSTRG.10066.21	ENSBMUG00000007618	SAMD9	#N/A	trans	0.505204	1184	0.783475	1619	0.314808	881	0	0	0	0	0	0	2.38417e-27	-8.24415	down	--	--	Cellular Component: cytoplasm (GO:0005737);; Cellular Component: intracellular membrane-bounded organelle (GO:0043231);;	--	--	--	--	SAM domain (Sterile alpha motif);; SAM domain (Sterile alpha motif)	--	S	Function unknown	PREDICTED: sterile alpha motif domain-containing protein 9 [Bos mutus]	--
MSTRG.10066.21	ENSBMUG00000000974	CBX1	#N/A	trans	0.505204	1184	0.783475	1619	0.314808	881	0	0	0	0	0	0	2.38417e-27	-8.24415	down	--	--	Cellular Component: nuclear chromosome, telomeric region (GO:0000784);; Cellular Component: female pronucleus (GO:0001939);; Cellular Component: male pronucleus (GO:0001940);; Cellular Component: pericentric heterochromatin (GO:0005721);; Cellular Component: spindle (GO:0005819);; Cellular Component: chromocenter (GO:0010369);; Molecular Function: protein homodimerization activity (GO:0042803);; …	K11585|5.13133e-83|bacu:103011170|K11585 chromobox protein 1 | (RefSeq) CBX1; chromobox 1	--	[B]	Chromatin structure and dynamics	Chromo shadow domain;; Chromo (CHRromatin Organisation MOdifier) domain	Chromobox protein homolog 3 OS=Pongo abelii OX=9601 GN=CBX3 PE=2 SV=1	S	Function unknown	PREDICTED: chromobox protein homolog 1 [Sorex araneus]	--
MSTRG.10066.21	ENSBMUG00000012699	ENSBMUG00000012699	#N/A	trans	0.505204	1184	0.783475	1619	0.314808	881	0	0	0	0	0	0	2.38417e-27	-8.24415	down	--	--	Biological Process: morphogenesis of an epithelium (GO:0002009);; Molecular Function: dystroglycan binding (GO:0002162);; Molecular Function: structural molecule activity (GO:0005198);; Cellular Component: plasma membrane (GO:0005886);; Cellular Component: brush border (GO:0005903);; Cellular Component: zonula adherens (GO:0005915);; Cellular Component: fascia adherens (GO:0005916);; Cellular Com…	--	--	[W]	Extracellular structures	Vinculin family	Vinculin OS=Sus scrofa OX=9823 GN=VCL PE=1 SV=4	S	Function unknown	PREDICTED: vinculin [Bos mutus]	--
MSTRG.10066.21	ENSBMUG00000024400	IFRD1	#N/A	trans	0.505204	1184	0.783475	1619	0.314808	881	0	0	0	0	0	0	2.38417e-27	-8.24415	down	--	--	Cellular Component: nucleus (GO:0005634);; Cellular Component: cytoplasm (GO:0005737);; Biological Process: striated muscle tissue development (GO:0014706);; Biological Process: negative regulation of axon extension (GO:0030517);; Biological Process: muscle cell differentiation (GO:0042692);; Biological Process: skeletal muscle tissue regeneration (GO:0043403);; Biological Process: negative regul…	--	--	[Z]	Cytoskeleton	Interferon-related developmental regulator (IFRD);; Interferon-related protein conserved region	Interferon-related developmental regulator 1 OS=Sus scrofa OX=9823 GN=IFRD1 PE=2 SV=1	K	Transcription	PREDICTED: interferon-related developmental regulator 1 isoform X1 [Bos mutus]	--
MSTRG.10066.21	ENSBMUG00000026824	GPATCH2	#N/A	trans	0.505204	1184	0.783475	1619	0.314808	881	0	0	0	0	0	0	2.38417e-27	-8.24415	down	--	--	Molecular Function: nucleic acid binding (GO:0003676);; Biological Process: negative regulation of phosphatase activity (GO:0010923);;	K17569|0|bom:102264938|K17569 G patch domain-containing protein 2 | (RefSeq) GPATCH2; G-patch domain containing 2	--	[R]	General function prediction only	--	--	S	Function unknown	PREDICTED: G patch domain-containing protein 2 isoform X4 [Bison bison bison]	--
MSTRG.10066.21	ENSBMUG00000004088	CAMSAP2	#N/A	trans	0.505204	1184	0.783475	1619	0.314808	881	0	0	0	0	0	0	2.38417e-27	-8.24415	down	--	--	Biological Process: microtubule cytoskeleton organization (GO:0000226);; Molecular Function: calmodulin binding (GO:0005516);; Cellular Component: centrosome (GO:0005813);; Molecular Function: spectrin binding (GO:0030507);; Biological Process: neuron projection development (GO:0031175);; Biological Process: regulation of organelle organization (GO:0033043);; Molecular Function: microtubule minus…	K17493|0|bom:102273100|K17493 calmodulin-regulated spectrin-associated protein | (RefSeq) CAMSAP2; calmodulin regulated spectrin associated protein family member 2	--	[Z]	Cytoskeleton	Microtubule-binding calmodulin-regulated spectrin-associated;; CAMSAP CH domain;; Spectrin-binding region of Ca2+-Calmodulin	--	Z	Cytoskeleton	PREDICTED: calmodulin-regulated spectrin-associated protein 2 [Bos mutus]	--
MSTRG.10066.21	ENSBMUG00000004005	CIRBP	#N/A	trans	0.505204	1184	0.783475	1619	0.314808	881	0	0	0	0	0	0	2.38417e-27	-8.24415	down	[J]	Translation, ribosomal structure and biogenesis	Molecular Function: nucleotide binding (GO:0000166);; Molecular Function: RNA binding (GO:0003723);; Cellular Component: nucleolus (GO:0005730);; Cellular Component: cytoplasmic stress granule (GO:0010494);; Biological Process: negative regulation of translation (GO:0017148);; Molecular Function: translation repressor activity (GO:0030371);; Biological Process: stress granule assembly (GO:0034063…	K13195|1.29998e-76|chx:102189303|K13195 cold-inducible RNA-binding protein | (RefSeq) CIRBP; cold inducible RNA binding protein	--	[R]	General function prediction only	RNA recognition motif. (a.k.a. RRM, RBD, or RNP domain)	Cold-inducible RNA-binding protein OS=Pongo abelii OX=9601 GN=CIRBP PE=2 SV=1	S	Function unknown	cold-inducible RNA-binding protein isoform X2 [Odocoileus virginianus texanus]	--
MSTRG.10066.21	Bos_mutus_newGene_37416	--	#N/A	trans	0.505204	1184	0.783475	1619	0.314808	881	0	0	0	0	0	0	2.38417e-27	-8.24415	down	--	--	--	--	--	--	--	--	--	--	--	--	--
MSTRG.10066.21	ENSBMUG00000023471	ENSBMUG00000023471	#N/A	trans	0.505204	1184	0.783475	1619	0.314808	881	0	0	0	0	0	0	2.38417e-27	-8.24415	down	--	--	Biological Process: protein peptidyl-prolyl isomerization (GO:0000413);; Molecular Function: peptidyl-prolyl cis-trans isomerase activity (GO:0003755);; Molecular Function: FK506 binding (GO:0005528);; Cellular Component: endoplasmic reticulum membrane (GO:0005789);; Biological Process: chaperone-mediated protein folding (GO:0061077);;	--	--	--	--	--	Tetratricopeptide repeat protein 9C OS=Bos taurus OX=9913 GN=TTC9C PE=2 SV=1	S	Function unknown	PREDICTED: tetratricopeptide repeat protein 9C-like, partial [Bison bison bison]	--
MSTRG.10066.21	ENSBMUG00000017337	ENSBMUG00000017337	#N/A	trans	0.505204	1184	0.783475	1619	0.314808	881	0	0	0	0	0	0	2.38417e-27	-8.24415	down	[O]	Posttranslational modification, protein turnover, chaperones	--	K01333|0|bom:102287323|K01333 complement factor I [EC:3.4.21.45] | (RefSeq) CFI; complement factor I	Complement and coagulation cascades (ko04610);; Staphylococcus aureus infection (ko05150)	[E]	Amino acid transport and metabolism	Trypsin;; Low-density lipoprotein receptor domain class A;; Scavenger receptor cysteine-rich domain	Complement factor I OS=Pongo abelii OX=9601 GN=CFI PE=2 SV=1	O	Posttranslational modification, protein turnover, chaperones	PREDICTED: complement factor I [Bos mutus]	--
MSTRG.10066.21	ENSBMUG00000008568	LRCH2	LRCH2	trans	0.505204	1184	0.783475	1619	0.314808	881	0	0	0	0	0	0	2.38417e-27	-8.24415	down	[K]	Transcription	--	--	--	[Z]	Cytoskeleton	Leucine rich repeat;; Leucine Rich repeats (2 copies);; Calponin homology (CH) domain;; Leucine Rich Repeat	Leucine-rich repeat and calponin homology domain-containing protein 1 (Fragment) OS=Felis catus OX=9685 PE=2 SV=2	S	Function unknown	PREDICTED: leucine-rich repeat and calponin homology domain-containing protein 2 isoform X1 [Bos mutus]	--
MSTRG.10066.21	ENSBMUG00000023467	LPAR1	LPAR1	trans	0.505204	1184	0.783475	1619	0.314808	881	0	0	0	0	0	0	2.38417e-27	-8.24415	down	--	--	Biological Process: activation of MAPK activity (GO:0000187);; Cellular Component: endosome (GO:0005768);; Cellular Component: cytosol (GO:0005829);; Cellular Component: integral component of plasma membrane (GO:0005887);; Biological Process: adenylate cyclase-inhibiting G-protein coupled receptor signaling pathway (GO:0007193);; Biological Process: activation of phospholipase C activity (GO:0007…	K04289|0|bom:102273019|K04289 lysophosphatidic acid receptor 1 | (RefSeq) LPAR1; lysophosphatidic acid receptor 1	Rap1 signaling pathway (ko04015);; Phospholipase D signaling pathway (ko04072);; Neuroactive ligand-receptor interaction (ko04080);; PI3K-Akt signaling pathway (ko04151);; Gap junction (ko04540);; Pathways in cancer (ko05200)	[R]	General function prediction only	7 transmembrane receptor (rhodopsin family)	Lysophosphatidic acid receptor 1 OS=Ovis aries OX=9940 GN=LPAR1 PE=2 SV=1	U	Intracellular trafficking, secretion, and vesicular transport	PREDICTED: lysophosphatidic acid receptor 1 [Bos mutus]	--
MSTRG.10066.21	Bos_mutus_newGene_36240	--	#N/A	trans	0.505204	1184	0.783475	1619	0.314808	881	0	0	0	0	0	0	2.38417e-27	-8.24415	down	--	--	--	--	--	--	--	--	--	--	--	--	--
MSTRG.10066.21	ENSBMUG00000000402	PRKCI	PRKCI	trans	0.505204	1184	0.783475	1619	0.314808	881	0	0	0	0	0	0	2.38417e-27	-8.24415	down	[T]	Signal transduction mechanisms	Molecular Function: protein kinase C activity (GO:0004697);; Molecular Function: ATP binding (GO:0005524);; Molecular Function: phospholipid binding (GO:0005543);; Cellular Component: nucleus (GO:0005634);; Cellular Component: cytosol (GO:0005829);; Biological Process: actin filament organization (GO:0007015);; Biological Process: positive regulation of neuron projection development (GO:0010976);…	K06069|0|chx:102179047|K06069 atypical protein kinase C iota type [EC:2.7.11.13] | (RefSeq) PRKCI; protein kinase C iota	Rap1 signaling pathway (ko04015);; Endocytosis (ko04144);; Hippo signaling pathway (ko04390);; Tight junction (ko04530);; Platelet activation (ko04611);; Insulin signaling pathway (ko04910)	[T]	Signal transduction mechanisms	Protein kinase domain;; Protein tyrosine kinase;; Phorbol esters/diacylglycerol binding domain (C1 domain);; PB1 domain;; Protein kinase C terminal domain	Protein kinase C iota type OS=Pongo abelii OX=9601 GN=PRKCI PE=2 SV=2	T	Signal transduction mechanisms	protein kinase C iota type [Bos taurus]	--
MSTRG.10066.21	ENSBMUG00000002270	CCNE2	#N/A	trans	0.505204	1184	0.783475	1619	0.314808	881	0	0	0	0	0	0	2.38417e-27	-8.24415	down	--	--	Biological Process: G1/S transition of mitotic cell cycle (GO:0000082);; Cellular Component: nucleus (GO:0005634);; Biological Process: DNA replication initiation (GO:0006270);; Molecular Function: cyclin-dependent protein serine/threonine kinase regulator activity (GO:0016538);; Biological Process: regulation of protein kinase activity (GO:0045859);; Biological Process: cell division (GO:0051301…	K06626|0|oas:101109811|K06626 cyclin E | (RefSeq) CCNE2; cyclin E2	Cell cycle (ko04110);; Oocyte meiosis (ko04114);; p53 signaling pathway (ko04115);; PI3K-Akt signaling pathway (ko04151);; Hepatitis B (ko05161);; Measles (ko05162);; Pathways in cancer (ko05200);; Viral carcinogenesis (ko05203);; MicroRNAs in cancer (ko05206);; Prostate cancer (ko05215);; Small cell lung cancer (ko05222)	[D]	Cell cycle control, cell division, chromosome partitioning	Cyclin, N-terminal domain;; Cyclin, C-terminal domain	G1/S-specific cyclin-E2 OS=Bos taurus OX=9913 GN=CCNE2 PE=2 SV=1	D	Cell cycle control, cell division, chromosome partitioning	G1/S-specific cyclin-E2 [Bos taurus]	--
MSTRG.10066.21	ENSBMUG00000013751	ENSBMUG00000013751	#N/A	trans	0.505204	1184	0.783475	1619	0.314808	881	0	0	0	0	0	0	2.38417e-27	-8.24415	down	--	--	Cellular Component: extracellular region (GO:0005576);; Molecular Function: morphogen activity (GO:0016015);; Biological Process: sequestering of BMP in extracellular matrix (GO:0035582);; Molecular Function: BMP binding (GO:0036122);; Biological Process: positive regulation of neuron differentiation (GO:0045666);; Biological Process: determination of dorsal identity (GO:0048263);; Biological Pro…	K17784|3.51538e-49|bta:508331|K17784 mitochondrial inner membrane organizing system protein 1 | (RefSeq) MINOS1; mitochondrial inner membrane organizing system 1	--	[S]	Function unknown	Domain of unknown function (DUF543)	--	S	Function unknown	PREDICTED: MICOS complex subunit MIC10 isoform X1 [Capra hircus]	--
MSTRG.10066.21	ENSBMUG00000011250	ENSBMUG00000011250	#N/A	trans	0.505204	1184	0.783475	1619	0.314808	881	0	0	0	0	0	0	2.38417e-27	-8.24415	down	--	--	Biological Process: embryonic axis specification (GO:0000578);; Cellular Component: ruffle (GO:0001726);; Biological Process: somite specification (GO:0001757);; Biological Process: neural tube closure (GO:0001843);; Biological Process: liver development (GO:0001889);; Molecular Function: actin monomer binding (GO:0003785);; Cellular Component: actin filament (GO:0005884);; Cellular Component: ce…	K18623|0|bom:102265020|K18623 protein cordon-bleu | (RefSeq) COBL; protein cordon-bleu	--	--	--	WH2 motif	--	S	Function unknown	Protein cordon-bleu, partial [Bos mutus]	--
MSTRG.10066.21	ENSBMUG00000014581	ZNF397	#N/A	trans	0.505204	1184	0.783475	1619	0.314808	881	0	0	0	0	0	0	2.38417e-27	-8.24415	down	[R]	General function prediction only	Molecular Function: transcription factor activity, sequence-specific DNA binding (GO:0003700);; Cellular Component: nucleus (GO:0005634);; Biological Process: regulation of transcription, DNA-templated (GO:0006355);; Molecular Function: sequence-specific DNA binding (GO:0043565);; Molecular Function: metal ion binding (GO:0046872);;	K09230|0|bta:506448|K09230 SCAN domain-containing zinc finger protein | (RefSeq) ZNF397; zinc finger protein 397	--	[R]	General function prediction only	Zinc-finger double domain;; Zinc finger, C2H2 type;; SCAN domain;; C2H2-type zinc finger;; C2H2-type zinc finger;; Zinc ribbon domain;; XPA protein N-terminal;; zinc-finger C2H2-type;; Zinc-finger double-stranded RNA-binding;; zinc-ribbon family	Zinc finger protein 397 OS=Bos taurus OX=9913 GN=ZNF397 PE=2 SV=1	S	Function unknown	PREDICTED: zinc finger protein 397 isoform X2 [Bison bison bison]	--
MSTRG.10066.21	Bos_mutus_newGene_3998	--	#N/A	trans	0.505204	1184	0.783475	1619	0.314808	881	0	0	0	0	0	0	2.38417e-27	-8.24415	down	--	--	--	--	--	--	--	--	--	--	--	--	--
MSTRG.10066.21	ENSBMUG00000006377	NR4A3	#N/A	trans	0.505204	1184	0.783475	1619	0.314808	881	0	0	0	0	0	0	2.38417e-27	-8.24415	down	--	--	--	K08559|0|bom:102283394|K08559 nuclear receptor subfamily 4 group A member 3 | (RefSeq) NR4A3; nuclear receptor subfamily 4 group A member 3	Transcriptional misregulation in cancer (ko05202)	[K]	Transcription	Zinc finger, C4 type (two domains);; Ligand-binding domain of nuclear hormone receptor	Nuclear receptor subfamily 4 group A member 2 OS=Bos taurus OX=9913 GN=NR4A2 PE=2 SV=1	K	Transcription	Nuclear receptor subfamily 4 group A member 3 [Bos mutus]	--
MSTRG.10066.21	Bos_mutus_newGene_53251	--	#N/A	trans	0.505204	1184	0.783475	1619	0.314808	881	0	0	0	0	0	0	2.38417e-27	-8.24415	down	--	--	--	--	--	--	--	--	--	--	--	--	--
MSTRG.10066.21	Bos_mutus_newGene_46334	--	#N/A	trans	0.505204	1184	0.783475	1619	0.314808	881	0	0	0	0	0	0	2.38417e-27	-8.24415	down	--	--	Molecular Function: nucleic acid binding (GO:0003676);; Cellular Component: intracellular (GO:0005622);; Cellular Component: fascia adherens (GO:0005916);; Biological Process: regulation of transcription, DNA-templated (GO:0006355);; Molecular Function: beta-catenin binding (GO:0008013);; Cellular Component: lamellipodium (GO:0030027);; Molecular Function: cadherin binding (GO:0045296);; Molecula…	K09228|3.36037e-56|bta:100138479|K09228 KRAB domain-containing zinc finger protein | (RefSeq) zinc finger protein 510	--	--	--	--	--	S	Function unknown	hypothetical protein M91_10569, partial [Bos mutus]	--
MSTRG.10066.21	Bos_mutus_newGene_83672	--	#N/A	trans	0.505204	1184	0.783475	1619	0.314808	881	0	0	0	0	0	0	2.38417e-27	-8.24415	down	--	--	--	--	--	--	--	--	--	--	--	PREDICTED: uncharacterized protein LOC102400541 [Bubalus bubalis]	--
MSTRG.10066.21	Bos_mutus_newGene_15867	--	#N/A	trans	0.505204	1184	0.783475	1619	0.314808	881	0	0	0	0	0	0	2.38417e-27	-8.24415	down	--	--	--	--	--	--	--	--	--	--	--	--	--
MSTRG.10066.21	ENSBMUG00000018003	MSRB1	#N/A	trans	0.505204	1184	0.783475	1619	0.314808	881	0	0	0	0	0	0	2.38417e-27	-8.24415	down	[O]	Posttranslational modification, protein turnover, chaperones	--	K07305|6.54613e-78|bom:102283237|K07305 peptide-methionine (R)-S-oxide reductase [EC:1.8.4.12] | (RefSeq) MSRB1; methionine sulfoxide reductase B1	--	[O]	Posttranslational modification, protein turnover, chaperones	SelR domain	Methionine-R-sulfoxide reductase B1 OS=Bos taurus OX=9913 GN=MSRB1 PE=3 SV=2	O	Posttranslational modification, protein turnover, chaperones	PREDICTED: methionine-R-sulfoxide reductase B1 [Bos mutus]	--
MSTRG.10066.21	ENSBMUG00000011849	ENSBMUG00000011849	#N/A	trans	0.505204	1184	0.783475	1619	0.314808	881	0	0	0	0	0	0	2.38417e-27	-8.24415	down	--	--	--	K18618|0|bta:614517|K18618 growth arrest-specific protein 7 | (RefSeq) GAS7; growth arrest specific 7	--	[D]	Cell cycle control, cell division, chromosome partitioning	Unstructured linker region between on GAS7 protein;; Fes/CIP4, and EFC/F-BAR homology domain	--	S	Function unknown	Growth arrest-specific protein 7, partial [Bos mutus]	--
MSTRG.10066.21	ENSBMUG00000021919	ADAT1	#N/A	trans	0.505204	1184	0.783475	1619	0.314808	881	0	0	0	0	0	0	2.38417e-27	-8.24415	down	--	--	Molecular Function: RNA binding (GO:0003723);; Biological Process: tRNA processing (GO:0008033);; Molecular Function: tRNA-specific adenosine deaminase activity (GO:0008251);;	K15440|0|bom:102264752|K15440 tRNA-specific adenosine deaminase 1 [EC:3.5.4.34] | (RefSeq) ADAT1; adenosine deaminase, tRNA specific 1	--	[A]	RNA processing and modification	Adenosine-deaminase (editase) domain	tRNA-specific adenosine deaminase 1 OS=Macaca fascicularis OX=9541 GN=ADAT1 PE=2 SV=1	S	Function unknown	PREDICTED: tRNA-specific adenosine deaminase 1 [Bos mutus]	--
MSTRG.10066.21	ENSBMUG00000021880	ENSBMUG00000021880	#N/A	trans	0.505204	1184	0.783475	1619	0.314808	881	0	0	0	0	0	0	2.38417e-27	-8.24415	down	--	--	Biological Process: negative regulation of transcription from RNA polymerase II promoter (GO:0000122);; Molecular Function: RNA polymerase II core promoter sequence-specific DNA binding (GO:0000979);; Molecular Function: RNA polymerase II repressing transcription factor binding (GO:0001103);; Molecular Function: transcriptional activator activity, RNA polymerase II transcription regulatory region…	K17897|8.57749e-79|fca:101098409|K17897 GATA-binding protein 6 | (RefSeq) GATA6; GATA binding protein 6	--	[K]	Transcription	GATA zinc finger;; GATA-type transcription activator, N-terminal	Transcription factor GATA-6 (Fragment) OS=Sus scrofa OX=9823 GN=GATA6 PE=2 SV=2	K	Transcription	LOW QUALITY PROTEIN: transcription factor GATA-6, partial [Myotis lucifugus]	--
MSTRG.10066.21	ENSBMUG00000012424	ENSBMUG00000012424	#N/A	trans	0.505204	1184	0.783475	1619	0.314808	881	0	0	0	0	0	0	2.38417e-27	-8.24415	down	[T]	Signal transduction mechanisms	--	K08838|0|chx:102175590|K08838 serine/threonine-protein kinase 24/25/MST4 [EC:2.7.11.1] | (RefSeq) STK24; serine/threonine kinase 24	--	[T]	Signal transduction mechanisms	Protein kinase domain;; Protein tyrosine kinase	Serine/threonine-protein kinase 25 OS=Bos taurus OX=9913 GN=STK25 PE=2 SV=1	T	Signal transduction mechanisms	Serine/threonine-protein kinase 24, partial [Bos mutus]	--
MSTRG.10066.21	ENSBMUG00000024229	CCDC34	#N/A	trans	0.505204	1184	0.783475	1619	0.314808	881	0	0	0	0	0	0	2.38417e-27	-8.24415	down	--	--	--	K16753|6.69829e-131|bom:102282425|K16753 coiled-coil domain-containing protein 34 | (RefSeq) CCDC34; coiled-coil domain containing 34	--	--	--	Domain of unknown function (DUF4207)	--	S	Function unknown	PREDICTED: coiled-coil domain-containing protein 34 [Bos mutus]	--
MSTRG.10066.21	ENSBMUG00000011043	HTRA3	#N/A	trans	0.505204	1184	0.783475	1619	0.314808	881	0	0	0	0	0	0	2.38417e-27	-8.24415	down	[O]	Posttranslational modification, protein turnover, chaperones	--	K08785|1.36106e-180|bom:102283183|K08785 HtrA serine peptidase 3 [EC:3.4.21.-] | (RefSeq) HTRA3; HtrA serine peptidase 3	--	--	--	Trypsin-like peptidase domain;; Trypsin	Serine protease HTRA1 OS=Bos taurus OX=9913 GN=HTRA1 PE=2 SV=1	O	Posttranslational modification, protein turnover, chaperones	Putative serine protease HTRA3, partial [Bos mutus]	--
MSTRG.10066.21	ENSBMUG00000025054	KANSL3	#N/A	trans	0.505204	1184	0.783475	1619	0.314808	881	0	0	0	0	0	0	2.38417e-27	-8.24415	down	[R]	General function prediction only	Cellular Component: histone acetyltransferase complex (GO:0000123);; Cellular Component: nucleolus (GO:0005730);; Biological Process: histone H4-K5 acetylation (GO:0043981);; Biological Process: histone H4-K8 acetylation (GO:0043982);; Biological Process: histone H4-K16 acetylation (GO:0043984);; Molecular Function: histone acetyltransferase activity (H4-K5 specific) (GO:0043995);; Molecular Func…	K16719|0|bom:102284672|K16719 regulatory NSL complex subunit 3 | (RefSeq) KANSL3; KAT8 regulatory NSL complex subunit 3	--	[R]	General function prediction only	--	--	S	Function unknown	Putative protein KIAA1310, partial [Bos mutus]	--
MSTRG.10066.21	Bos_mutus_newGene_77654	--	#N/A	trans	0.505204	1184	0.783475	1619	0.314808	881	0	0	0	0	0	0	2.38417e-27	-8.24415	down	--	--	--	--	--	--	--	--	--	--	--	--	--
MSTRG.10066.21	ENSBMUG00000026566	FNBP4	#N/A	trans	0.505204	1184	0.783475	1619	0.314808	881	0	0	0	0	0	0	2.38417e-27	-8.24415	down	--	--	Cellular Component: nucleoplasm (GO:0005654);;	--	--	--	--	WW domain	--	S	Function unknown	PREDICTED: LOW QUALITY PROTEIN: formin-binding protein 4 [Bos mutus]	--
MSTRG.10066.21	Bos_mutus_newGene_90307	--	#N/A	trans	0.505204	1184	0.783475	1619	0.314808	881	0	0	0	0	0	0	2.38417e-27	-8.24415	down	--	--	--	--	--	--	--	--	--	--	--	--	--
MSTRG.10066.21	ENSBMUG00000020520	PRDM5	#N/A	trans	0.505204	1184	0.783475	1619	0.314808	881	0	0	0	0	0	0	2.38417e-27	-8.24415	down	[R]	General function prediction only	Biological Process: negative regulation of transcription from RNA polymerase II promoter (GO:0000122);; Biological Process: mitotic cell cycle (GO:0000278);; Molecular Function: RNA polymerase II core promoter proximal region sequence-specific DNA binding (GO:0000978);; Molecular Function: transcriptional repressor activity, RNA polymerase II core promoter proximal region sequence-specific bindin…	--	--	[R]	General function prediction only	Zinc finger, C2H2 type;; C2H2-type zinc finger;; Zinc-finger double domain;; Zinc-finger double-stranded RNA-binding;; Zinc-finger of C2H2 type;; C2H2-type zinc finger;; zinc-finger C2H2-type;; Drought induced 19 protein (Di19), zinc-binding	Zinc finger protein 791 OS=Pongo abelii OX=9601 GN=ZNF791 PE=2 SV=1	S	Function unknown	PREDICTED: PR domain zinc finger protein 5 isoform X5 [Bos indicus]	--
MSTRG.10066.21	ENSBMUG00000016920	PDE5A	#N/A	trans	0.505204	1184	0.783475	1619	0.314808	881	0	0	0	0	0	0	2.38417e-27	-8.24415	down	[T]	Signal transduction mechanisms	Biological Process: positive regulation of cardiac muscle hypertrophy (GO:0010613);; Molecular Function: cGMP binding (GO:0030553);; Biological Process: regulation of cGMP metabolic process (GO:0030823);; Biological Process: negative regulation of T cell proliferation (GO:0042130);; Biological Process: positive regulation of MAP kinase activity (GO:0043406);; Biological Process: cGMP catabolic pr…	K13762|0|bta:281972|K13762 cGMP-specific 3',5'-cyclic phosphodiesterase [EC:3.1.4.35] | (RefSeq) PDE5A; phosphodiesterase 5A	Purine metabolism (ko00230);; cGMP-PKG signaling pathway (ko04022)	[T]	Signal transduction mechanisms	3'5'-cyclic nucleotide phosphodiesterase;; GAF domain	cGMP-specific 3&apos;,5&apos;-cyclic phosphodiesterase OS=Bos taurus OX=9913 GN=PDE5A PE=1 SV=1	T	Signal transduction mechanisms	PREDICTED: cGMP-specific 3&apos;,5&apos;-cyclic phosphodiesterase [Bubalus bubalis]	--
MSTRG.10066.21	ENSBMUG00000025498	SLC26A10	#N/A	trans	0.505204	1184	0.783475	1619	0.314808	881	0	0	0	0	0	0	2.38417e-27	-8.24415	down	[P]	Inorganic ion transport and metabolism	Molecular Function: chloride channel activity (GO:0005254);; Cellular Component: integral component of plasma membrane (GO:0005887);; Molecular Function: secondary active sulfate transmembrane transporter activity (GO:0008271);; Molecular Function: bicarbonate transmembrane transporter activity (GO:0015106);; Molecular Function: anion:anion antiporter activity (GO:0015301);; Biological Process: b…	K14707|0|bom:102281357|K14707 solute carrier family 26, member 10 | (RefSeq) SLC26A10; solute carrier family 26 member 10	--	[P]	Inorganic ion transport and metabolism	Sulfate permease family	Anion exchange transporter OS=Pongo abelii OX=9601 GN=SLC26A7 PE=2 SV=1	P	Inorganic ion transport and metabolism	PREDICTED: solute carrier family 26 member 10 [Bos mutus]	--
MSTRG.10066.21	ENSBMUG00000000970	TAF5	#N/A	trans	0.505204	1184	0.783475	1619	0.314808	881	0	0	0	0	0	0	2.38417e-27	-8.24415	down	[R]	General function prediction only	Molecular Function: transcription factor activity, sequence-specific DNA binding (GO:0003700);; Molecular Function: histone acetyltransferase activity (GO:0004402);; Cellular Component: transcription factor TFIID complex (GO:0005669);; Biological Process: regulation of transcription, DNA-templated (GO:0006355);; Biological Process: transcription initiation from RNA polymerase II promoter (GO:0006…	K03130|0|bta:516001|K03130 transcription initiation factor TFIID subunit 5 | (RefSeq) TAF5; TATA-box binding protein associated factor 5	Basal transcription factors (ko03022);; Herpes simplex infection (ko05168)	[K]	Transcription	WD domain, G-beta repeat;; WD40 associated region in TFIID subunit, NTD2 domain;; Anaphase-promoting complex subunit 4 WD40 domain;; Nucleoporin Nup120/160	Dynein assembly factor with WDR repeat domains 1 OS=Bos taurus OX=9913 GN=DAW1 PE=2 SV=1	K	Transcription	PREDICTED: LOW QUALITY PROTEIN: transcription initiation factor TFIID subunit 5 [Bos indicus]	--
MSTRG.102510.1	ENSBMUG00000008668	ATP6V1E1	#N/A	trans	0.177005	9	0.290017	13	0.178407	11	0	0	0	0	0	0	0.00836971	-3.231	down	--	--	Cellular Component: mitochondrion (GO:0005739);; Cellular Component: lysosomal membrane (GO:0005765);; Cellular Component: endosome (GO:0005768);; Cellular Component: cytosol (GO:0005829);; Cellular Component: microvillus (GO:0005902);; Molecular Function: hydrogen-exporting ATPase activity, phosphorylative mechanism (GO:0008553);; Biological Process: ATP hydrolysis coupled proton transport (GO:0…	K02150|8.58968e-101|bta:287017|K02150 V-type H+-transporting ATPase subunit E | (RefSeq) ATP6V1E1; ATPase H+ transporting V1 subunit E1	Oxidative phosphorylation (ko00190);; Phagosome (ko04145);; mTOR signaling pathway (ko04150);; Synaptic vesicle cycle (ko04721);; Collecting duct acid secretion (ko04966);; Rheumatoid arthritis (ko05323)	[C]	Energy production and conversion	ATP synthase (E/31 kDa) subunit	V-type proton ATPase subunit E 1 OS=Bos taurus OX=9913 GN=ATP6V1E1 PE=2 SV=1	C	Energy production and conversion	V-type proton ATPase subunit E 1, partial [Bos mutus]	--
MSTRG.102510.1	ENSBMUG00000006235	MIOS	#N/A	trans	0.177005	9	0.290017	13	0.178407	11	0	0	0	0	0	0	0.00836971	-3.231	down	--	--	Cellular Component: nucleoplasm (GO:0005654);; Cellular Component: lysosomal membrane (GO:0005765);; Cellular Component: cell junction (GO:0030054);; Biological Process: positive regulation of TOR signaling (GO:0032008);; Biological Process: cellular response to amino acid starvation (GO:0034198);; Biological Process: cellular protein complex localization (GO:0034629);; Cellular Component: GATOR2…	K20407|0|bom:102276377|K20407 WD repeat-containing protein mio | (RefSeq) MIOS; meiosis regulator for oocyte development	mTOR signaling pathway (ko04150)	[S]	Function unknown	Zinc-ribbon like family	GATOR complex protein MIOS OS=Pongo abelii OX=9601 GN=MIOS PE=2 SV=1	S	Function unknown	PREDICTED: WD repeat-containing protein mio [Bos mutus]	--
MSTRG.102510.1	ENSBMUG00000006055	SREK1	SREK1	trans	0.177005	9	0.290017	13	0.178407	11	0	0	0	0	0	0	0.00836971	-3.231	down	[J]	Translation, ribosomal structure and biogenesis	Molecular Function: nucleotide binding (GO:0000166);; Cellular Component: nucleoplasm (GO:0005654);; Molecular Function: RNA binding (GO:0044822);;	K13165|0|chx:102190549|K13165 splicing factor, arginine/serine-rich 12 | (RefSeq) SREK1; splicing regulatory glutamic acid and lysine rich protein 1	--	[A]	RNA processing and modification	RNA recognition motif. (a.k.a. RRM, RBD, or RNP domain)	RNA-binding protein 7 OS=Bos taurus OX=9913 GN=RBM7 PE=2 SV=1	S	Function unknown	PREDICTED: splicing regulatory glutamine/lysine-rich protein 1 isoform X2 [Bubalus bubalis]	--
MSTRG.102510.1	Bos_mutus_newGene_68511	--	#N/A	trans	0.177005	9	0.290017	13	0.178407	11	0	0	0	0	0	0	0.00836971	-3.231	down	--	--	--	--	--	--	--	--	--	--	--	--	--
MSTRG.102510.1	ENSBMUG00000024421	CPED1	#N/A	trans	0.177005	9	0.290017	13	0.178407	11	0	0	0	0	0	0	0.00836971	-3.231	down	--	--	Cellular Component: endoplasmic reticulum (GO:0005783);;	--	--	--	--	Cadherin-like beta sandwich domain	--	S	Function unknown	PREDICTED: cadherin-like and PC-esterase domain-containing protein 1 [Bos mutus]	--
MSTRG.102510.1	ENSBMUG00000007208	AASDH	#N/A	trans	0.177005	9	0.290017	13	0.178407	11	0	0	0	0	0	0	0.00836971	-3.231	down	[M]	Cell wall/membrane/envelope biogenesis	Molecular Function: catalytic activity (GO:0003824);; Biological Process: metabolic process (GO:0008152);;	K00142|0|bom:102282470|K00142 acyl-CoA synthetase [EC:6.2.1.-] | (RefSeq) AASDH; aminoadipate-semialdehyde dehydrogenase	--	[Q]	Secondary metabolites biosynthesis, transport and catabolism	AMP-binding enzyme;; PQQ-like domain;; PQQ-like domain;; PQQ enzyme repeat;; Phosphopantetheine attachment site	--	S	Function unknown	PREDICTED: acyl-CoA synthetase family member 4 isoform X1 [Bos mutus]	--
MSTRG.102510.1	ENSBMUG00000008118	PPP2R2B	#N/A	trans	0.177005	9	0.290017	13	0.178407	11	0	0	0	0	0	0	0.00836971	-3.231	down	--	--	Cellular Component: protein phosphatase type 2A complex (GO:0000159);; Biological Process: mitochondrial fission (GO:0000266);; Biological Process: mitotic cell cycle (GO:0000278);; Molecular Function: protein serine/threonine phosphatase activity (GO:0004722);; Cellular Component: mitochondrial outer membrane (GO:0005741);; Cellular Component: cytosol (GO:0005829);; Cellular Component: cytoskele…	K04354|0|cge:100763205|K04354 serine/threonine-protein phosphatase 2A regulatory subunit B | (RefSeq) Ppp2r2b; protein phosphatase 2 regulatory subunit Bbeta	mRNA surveillance pathway (ko03015);; Sphingolipid signaling pathway (ko04071);; PI3K-Akt signaling pathway (ko04151);; AMPK signaling pathway (ko04152);; Adrenergic signaling in cardiomyocytes (ko04261);; Hippo signaling pathway (ko04390);; Tight junction (ko04530);; Dopaminergic synapse (ko04728);; Chagas disease (American trypanosomiasis) (ko05142);; Hepatitis C (ko05160)	[T]	Signal transduction mechanisms	WD domain, G-beta repeat	Serine/threonine-protein phosphatase 2A 55 kDa regulatory subunit B beta isoform OS=Pongo abelii OX=9601 GN=PPP2R2B PE=2 SV=1	T	Signal transduction mechanisms	serine/threonine-protein phosphatase 2A 55 kDa regulatory subunit B beta isoform isoform X3 [Sus scrofa]	--
MSTRG.102510.1	ENSBMUG00000023260	CNTLN	CNTLN	trans	0.177005	9	0.290017	13	0.178407	11	0	0	0	0	0	0	0.00836971	-3.231	down	--	--	--	K16467|0|bom:102286437|K16467 centlein | (RefSeq) CNTLN; centlein	--	--	--	--	--	S	Function unknown	Centlein [Bos mutus]	--
MSTRG.102510.1	ENSBMUG00000022951	CACNB3	#N/A	trans	0.177005	9	0.290017	13	0.178407	11	0	0	0	0	0	0	0.00836971	-3.231	down	--	--	--	K04864|0|bta:282160|K04864 voltage-dependent calcium channel beta-3 | (RefSeq) CACNB3; calcium voltage-gated channel auxiliary subunit beta 3	MAPK signaling pathway (ko04010);; Cardiac muscle contraction (ko04260);; Adrenergic signaling in cardiomyocytes (ko04261);; Oxytocin signaling pathway (ko04921);; Hypertrophic cardiomyopathy (HCM) (ko05410);; Arrhythmogenic right ventricular cardiomyopathy (ARVC) (ko05412);; Dilated cardiomyopathy (ko05414)	[PT]	Inorganic ion transport and metabolism;; Signal transduction mechanisms	Guanylate kinase;; Voltage gated calcium channel subunit beta domain 4Aa N terminal	Voltage-dependent L-type calcium channel subunit beta-3 OS=Bos taurus OX=9913 GN=CACNB3 PE=2 SV=2	U	Intracellular trafficking, secretion, and vesicular transport	voltage-dependent L-type calcium channel subunit beta-3 isoform X1 [Dasypus novemcinctus]	--
MSTRG.102510.1	ENSBMUG00000008195	ENSBMUG00000008195	#N/A	trans	0.177005	9	0.290017	13	0.178407	11	0	0	0	0	0	0	0.00836971	-3.231	down	--	--	Molecular Function: cytochrome-c oxidase activity (GO:0004129);; Cellular Component: mitochondrial respiratory chain complex I (GO:0005747);; Cellular Component: mitochondrial respiratory chain complex IV (GO:0005751);; Cellular Component: integral component of membrane (GO:0016021);; Molecular Function: protein complex binding (GO:0032403);; Biological Process: oxidation-reduction process (GO:00…	K03948|1.98971e-43|bta:327704|K03948 NADH dehydrogenase (ubiquinone) 1 alpha subcomplex subunit 4 | (RefSeq) NDUFA4; NDUFA4, mitochondrial complex associated	Oxidative phosphorylation (ko00190);; Non-alcoholic fatty liver disease (NAFLD) (ko04932);; Alzheimer's disease (ko05010);; Parkinson's disease (ko05012);; Huntington's disease (ko05016)	--	--	NADH-ubiquinone reductase complex 1 MLRQ subunit	Cytochrome c oxidase subunit NDUFA4 OS=Bos taurus OX=9913 GN=NDUFA4 PE=1 SV=1	U	Intracellular trafficking, secretion, and vesicular transport	NADH dehydrogenase [ubiquinone] 1 alpha subcomplex subunit 4 [Tupaia chinensis]	--
MSTRG.102510.1	ENSBMUG00000005449	YARS2	#N/A	trans	0.177005	9	0.290017	13	0.178407	11	0	0	0	0	0	0	0.00836971	-3.231	down	[J]	Translation, ribosomal structure and biogenesis	Molecular Function: tRNA binding (GO:0000049);; Molecular Function: tyrosine-tRNA ligase activity (GO:0004831);; Molecular Function: ATP binding (GO:0005524);; Cellular Component: mitochondrion (GO:0005739);; Cellular Component: cytosol (GO:0005829);; Molecular Function: protein homodimerization activity (GO:0042803);; Molecular Function: RNA binding (GO:0044822);; Biological Process: mitochondri…	K01866|0|bom:102268343|K01866 tyrosyl-tRNA synthetase [EC:6.1.1.1] | (RefSeq) YARS2; tyrosyl-tRNA synthetase 2	Aminoacyl-tRNA biosynthesis (ko00970)	[J]	Translation, ribosomal structure and biogenesis	tRNA synthetases class I (W and Y)	--	J	Translation, ribosomal structure and biogenesis	PREDICTED: tyrosine--tRNA ligase, mitochondrial [Bos mutus]	--
MSTRG.102510.1	ENSBMUG00000014249	ENSBMUG00000014249	ENSBMUG00000014249	trans	0.177005	9	0.290017	13	0.178407	11	0	0	0	0	0	0	0.00836971	-3.231	down	--	--	--	K20899|0|bom:102277655|K20899 guanylate-binding protein 1/3/4/7 | (RefSeq) guanylate-binding protein 4-like	--	[R]	General function prediction only	Guanylate-binding protein, N-terminal domain;; Guanylate-binding protein, C-terminal domain	Guanylate-binding protein 6 OS=Pongo abelii OX=9601 GN=GBP6 PE=2 SV=1	S	Function unknown	PREDICTED: LOW QUALITY PROTEIN: guanylate-binding protein 4-like [Bos mutus]	--
MSTRG.102510.1	ENSBMUG00000026577	ENSBMUG00000026577	#N/A	trans	0.177005	9	0.290017	13	0.178407	11	0	0	0	0	0	0	0.00836971	-3.231	down	[O]	Posttranslational modification, protein turnover, chaperones	Biological Process: protein peptidyl-prolyl isomerization (GO:0000413);; Molecular Function: peptidyl-prolyl cis-trans isomerase activity (GO:0003755);; Molecular Function: protein serine/threonine kinase activity (GO:0004674);; Molecular Function: protein tyrosine kinase activity (GO:0004713);; Molecular Function: ATP binding (GO:0005524);; Biological Process: protein folding (GO:0006457);; Biol…	K12734|7.54345e-118|phd:102323782|K12734 peptidyl-prolyl cis-trans isomerase-like 3 [EC:5.2.1.8] | (RefSeq) PPIL3; peptidylprolyl isomerase like 3	--	[O]	Posttranslational modification, protein turnover, chaperones	Cyclophilin type peptidyl-prolyl cis-trans isomerase/CLD	Peptidylprolyl isomerase domain and WD repeat-containing protein 1 OS=Bos taurus OX=9913 GN=PPWD1 PE=2 SV=1	O	Posttranslational modification, protein turnover, chaperones	peptidyl-prolyl cis-trans isomerase-like 3 [Ovis aries]	--
MSTRG.102510.1	ENSBMUG00000014101	ENSBMUG00000014101	#N/A	trans	0.177005	9	0.290017	13	0.178407	11	0	0	0	0	0	0	0.00836971	-3.231	down	--	--	Biological Process: activation of MAPKK activity (GO:0000186);; Molecular Function: guanyl-nucleotide exchange factor activity (GO:0005085);; Cellular Component: lysosomal membrane (GO:0005765);; Biological Process: cell growth (GO:0016049);; Biological Process: positive regulation of TOR signaling (GO:0032008);; Molecular Function: protein complex scaffold activity (GO:0032947);; Biological Proc…	K20398|3.78862e-86|tup:102491063|K20398 ragulator complex protein LAMTOR2 | (RefSeq) LAMTOR2; late endosomal/lysosomal adaptor, MAPK and MTOR activator 2	mTOR signaling pathway (ko04150)	[T]	Signal transduction mechanisms	Roadblock/LC7 domain	Ragulator complex protein LAMTOR2 OS=Bos taurus OX=9913 GN=LAMTOR2 PE=2 SV=1	O	Posttranslational modification, protein turnover, chaperones	PREDICTED: ragulator complex protein LAMTOR2 isoform X1 [Monodelphis domestica]	--
MSTRG.102510.1	ENSBMUG00000026203	NUDCD3	#N/A	trans	0.177005	9	0.290017	13	0.178407	11	0	0	0	0	0	0	0.00836971	-3.231	down	--	--	--	--	--	[T]	Signal transduction mechanisms	N-terminal conserved domain of Nudc.;; CS domain	NudC domain-containing protein 3 OS=Pongo abelii OX=9601 GN=NUDCD3 PE=2 SV=1	S	Function unknown	PREDICTED: nudC domain-containing protein 3 isoform X1 [Bos mutus]	--
MSTRG.102510.1	Bos_mutus_newGene_18147	--	--	trans	0.177005	9	0.290017	13	0.178407	11	0	0	0	0	0	0	0.00836971	-3.231	down	--	--	Biological Process: positive regulation of cytokine-mediated signaling pathway (GO:0001961);; Molecular Function: receptor binding (GO:0005102);; Cellular Component: peroxisome (GO:0005777);; Biological Process: regulation of transcription, DNA-templated (GO:0006355);; Biological Process: putrescine biosynthetic process (GO:0009446);; Biological Process: putrescine catabolic process (GO:0009447);…	--	--	--	--	--	--	S	Function unknown	PREDICTED: peroxisomal N(1)-acetyl-spermine/spermidine oxidase isoform X1 [Bos taurus]	--
MSTRG.102510.1	ENSBMUG00000017289	TTC14	TTC14	trans	0.177005	9	0.290017	13	0.178407	11	0	0	0	0	0	0	0.00836971	-3.231	down	[R]	General function prediction only	--	--	--	--	--	Tetratricopeptide repeat;; Tetratricopeptide repeat;; TPR repeat;; Tetratricopeptide repeat;; Tetratricopeptide repeat	--	S	Function unknown	PREDICTED: tetratricopeptide repeat protein 14 [Bison bison bison]	--
MSTRG.102510.1	ENSBMUG00000011951	CENPC	CENPC	trans	0.177005	9	0.290017	13	0.178407	11	0	0	0	0	0	0	0.00836971	-3.231	down	--	--	Cellular Component: condensed chromosome kinetochore (GO:0000777);; Cellular Component: condensed nuclear chromosome, centromeric region (GO:0000780);; Cellular Component: pericentric heterochromatin (GO:0005721);; Cellular Component: cytoplasm (GO:0005737);; Biological Process: chromosome segregation (GO:0007059);; Biological Process: mitotic cell cycle (GO:0007067);; Molecular Function: centrom…	K11497|0|bom:102278426|K11497 centromere protein C | (RefSeq) CENPC; centromere protein C	--	--	--	Kinetochore assembly subunit CENP-C N-terminal;; Centromere assembly component CENP-C middle DNMT3B-binding region;; Mif2/CENP-C like	Centromere protein C (Fragment) OS=Ovis aries OX=9940 GN=CENPC PE=2 SV=1	O	Posttranslational modification, protein turnover, chaperones	PREDICTED: centromere protein C isoform X1 [Bos taurus]	--
MSTRG.102510.1	Bos_mutus_newGene_46638	--	#N/A	trans	0.177005	9	0.290017	13	0.178407	11	0	0	0	0	0	0	0.00836971	-3.231	down	--	--	--	--	--	--	--	--	--	--	--	--	--
MSTRG.102510.1	Bos_mutus_newGene_25550	--	#N/A	trans	0.177005	9	0.290017	13	0.178407	11	0	0	0	0	0	0	0.00836971	-3.231	down	--	--	Cellular Component: nucleolus (GO:0005730);;	--	--	--	--	--	--	S	Function unknown	PREDICTED: KATNB1-like protein 1 [Bison bison bison]	--
MSTRG.102510.1	ENSBMUG00000025264	ENSBMUG00000025264	#N/A	trans	0.177005	9	0.290017	13	0.178407	11	0	0	0	0	0	0	0.00836971	-3.231	down	[T]	Signal transduction mechanisms	Molecular Function: protein kinase C activity (GO:0004697);; Molecular Function: ATP binding (GO:0005524);; Cellular Component: cytosol (GO:0005829);; Cellular Component: plasma membrane (GO:0005886);; Cellular Component: cell-cell junction (GO:0005911);; Biological Process: positive regulation of macrophage derived foam cell differentiation (GO:0010744);; Molecular Function: Ral GTPase binding (…	K18051|0|chx:102174214|K18051 novel protein kinase C eta type [EC:2.7.11.13] | (RefSeq) PRKCH; protein kinase C eta	Vascular smooth muscle contraction (ko04270);; Tight junction (ko04530);; Inflammatory mediator regulation of TRP channels (ko04750)	[T]	Signal transduction mechanisms	Protein kinase domain;; Protein tyrosine kinase;; Phorbol esters/diacylglycerol binding domain (C1 domain);; C2 domain;; Protein kinase C terminal domain;; Kinase-like	Protein kinase C epsilon type OS=Oryctolagus cuniculus OX=9986 GN=PRKCE PE=2 SV=1	T	Signal transduction mechanisms	PREDICTED: protein kinase C eta type [Bos mutus]	--
MSTRG.102510.1	ENSBMUG00000007834	ENSBMUG00000007834	#N/A	trans	0.177005	9	0.290017	13	0.178407	11	0	0	0	0	0	0	0.00836971	-3.231	down	--	--	Molecular Function: RNA-directed DNA polymerase activity (GO:0003964);; Biological Process: RNA-dependent DNA biosynthetic process (GO:0006278);;	--	--	--	--	Reverse transcriptase (RNA-dependent DNA polymerase)	LINE-1 reverse transcriptase homolog OS=Nycticebus coucang OX=9470 PE=3 SV=1	S	Function unknown	hypothetical protein M91_18560, partial [Bos mutus]	--
MSTRG.102510.1	ENSBMUG00000000099	SPATA5L1	#N/A	trans	0.177005	9	0.290017	13	0.178407	11	0	0	0	0	0	0	0.00836971	-3.231	down	[O]	Posttranslational modification, protein turnover, chaperones	Molecular Function: ATP binding (GO:0005524);; Cellular Component: cytoplasm (GO:0005737);;	--	--	[O]	Posttranslational modification, protein turnover, chaperones	ATPase family associated with various cellular activities (AAA);; AAA domain (dynein-related subfamily);; AAA ATPase domain;; Holliday junction DNA helicase ruvB N-terminus;; AAA domain;; AAA domain;; TIP49 C-terminus;; AAA domain;; Threonylcarbamoyl adenosine biosynthesis protein TsaE;; AAA domain (Cdc48 subfamily);; NTPase;; ATPase family associated with various cellular activities (AAA);; Vira…	Spermatogenesis-associated protein 5-like protein 1 OS=Bos taurus OX=9913 GN=SPATA5L1 PE=2 SV=1	O	Posttranslational modification, protein turnover, chaperones	PREDICTED: spermatogenesis-associated protein 5-like protein 1 [Bos mutus]	--
MSTRG.102510.1	ENSBMUG00000026462	SMARCAD1	#N/A	trans	0.177005	9	0.290017	13	0.178407	11	0	0	0	0	0	0	0.00836971	-3.231	down	[KL]	Transcription;; Replication, recombination and repair	Biological Process: regulation of DNA recombination (GO:0000018);; Biological Process: DNA double-strand break processing (GO:0000729);; Cellular Component: heterochromatin (GO:0000792);; Molecular Function: DNA binding (GO:0003677);; Molecular Function: helicase activity (GO:0004386);; Molecular Function: ATP binding (GO:0005524);; Cellular Component: nucleoplasm (GO:0005654);; Cellular Componen…	K14439|0|bta:530506|K14439 SWI/SNF-related matrix-associated actin-dependent regulator of chromatin subfamily A containing DEAD/H box 1 [EC:3.6.4.12] | (RefSeq) SMARCAD1; SWI/SNF-related, matrix-associated actin-dependent regulator of chromatin, subfamily a, containing DEAD/H box 1	Signaling pathways regulating pluripotency of stem cells (ko04550)	[B]	Chromatin structure and dynamics	SNF2 family N-terminal domain;; Helicase conserved C-terminal domain;; Type III restriction enzyme, res subunit;; ERCC3/RAD25/XPB C-terminal helicase;; CUE domain	SWI/SNF-related matrix-associated actin-dependent regulator of chromatin subfamily A containing DEAD/H box 1 OS=Bos taurus OX=9913 GN=SMARCAD1 PE=3 SV=2	L	Replication, recombination and repair	SWI/SNF-related matrix-associated actin-dependent regulator of chromatin subfamily A containing DEAD/H box 1 [Bos taurus]	--
MSTRG.102510.1	ENSBMUG00000008506	RBM26	#N/A	trans	0.177005	9	0.290017	13	0.178407	11	0	0	0	0	0	0	0.00836971	-3.231	down	--	--	Molecular Function: nucleotide binding (GO:0000166);; Molecular Function: RNA binding (GO:0003723);; Biological Process: mRNA processing (GO:0006397);; Molecular Function: metal ion binding (GO:0046872);;	K13192|0|bom:102264994|K13192 RNA-binding protein 26 | (RefSeq) RBM26; RNA binding motif protein 26	--	[R]	General function prediction only	RNA recognition motif. (a.k.a. RRM, RBD, or RNP domain);; PWI domain;; Nup53/35/40-type RNA recognition motif	--	S	Function unknown	PREDICTED: RNA-binding protein 26 isoform X3 [Bos mutus]	--
MSTRG.102510.1	Bos_mutus_newGene_26203	--	--	trans	0.177005	9	0.290017	13	0.178407	11	0	0	0	0	0	0	0.00836971	-3.231	down	--	--	--	--	--	--	--	--	--	--	--	--	--
MSTRG.102510.1	ENSBMUG00000017893	WRN	#N/A	trans	0.177005	9	0.290017	13	0.178407	11	0	0	0	0	0	0	0.00836971	-3.231	down	[S]	Function unknown	Molecular Function: magnesium ion binding (GO:0000287);; Molecular Function: Y-form DNA binding (GO:0000403);; Molecular Function: bubble DNA binding (GO:0000405);; Biological Process: telomere maintenance (GO:0000723);; Biological Process: DNA synthesis involved in DNA repair (GO:0000731);; Biological Process: replicative cell aging (GO:0001302);; Molecular Function: ATP binding (GO:0005524);; C…	K10900|0|bom:102282258|K10900 werner syndrome ATP-dependent helicase [EC:3.6.4.12] | (RefSeq) WRN; Werner syndrome RecQ like helicase	--	[L]	Replication, recombination and repair	3'-5' exonuclease;; RQC domain;; Helicase conserved C-terminal domain;; DEAD/DEAH box helicase;; Helix-turn-helix domain;; HRDC domain;; RecQ zinc-binding	ATP-dependent DNA helicase Q1 OS=Pongo abelii OX=9601 GN=RECQL PE=2 SV=1	L	Replication, recombination and repair	Werner syndrome ATP-dependent helicase [Bos mutus]	--
MSTRG.102510.1	Bos_mutus_newGene_32090	--	#N/A	trans	0.177005	9	0.290017	13	0.178407	11	0	0	0	0	0	0	0.00836971	-3.231	down	--	--	--	--	--	--	--	--	LINE-1 reverse transcriptase homolog OS=Nycticebus coucang OX=9470 PE=3 SV=1	--	--	hypothetical protein M91_02473, partial [Bos mutus]	--
MSTRG.102510.1	ENSBMUG00000008406	TMEM30A	#N/A	trans	0.177005	9	0.290017	13	0.178407	11	0	0	0	0	0	0	0.00836971	-3.231	down	--	--	Cellular Component: endoplasmic reticulum (GO:0005783);; Cellular Component: Golgi apparatus (GO:0005794);; Biological Process: drug transmembrane transport (GO:0006855);; Biological Process: positive regulation of neuron projection development (GO:0010976);; Cellular Component: integral component of membrane (GO:0016021);; Cellular Component: apical plasma membrane (GO:0016324);; Cellular Compon…	--	--	[DKT]	Cell cycle control, cell division, chromosome partitioning;; Transcription;; Signal transduction mechanisms	LEM3 (ligand-effect modulator 3) family / CDC50 family	Cell cycle control protein 50A OS=Bos taurus OX=9913 GN=TMEM30A PE=1 SV=1	DKT	Cell cycle control, cell division, chromosome partitioning;; Transcription;; Signal transduction mechanisms	PREDICTED: LOW QUALITY PROTEIN: cell cycle control protein 50A [Bos mutus]	--
MSTRG.102510.1	Bos_mutus_newGene_87860	--	#N/A	trans	0.177005	9	0.290017	13	0.178407	11	0	0	0	0	0	0	0.00836971	-3.231	down	--	--	--	--	--	--	--	--	--	--	--	--	--
MSTRG.102510.1	ENSBMUG00000026264	FBXO4	#N/A	trans	0.177005	9	0.290017	13	0.178407	11	0	0	0	0	0	0	0.00836971	-3.231	down	--	--	Biological Process: protein polyubiquitination (GO:0000209);; Biological Process: telomere maintenance (GO:0000723);; Molecular Function: ubiquitin-protein transferase activity (GO:0004842);; Cellular Component: cytoplasm (GO:0005737);; Cellular Component: SCF ubiquitin ligase complex (GO:0019005);; Biological Process: SCF-dependent proteasomal ubiquitin-dependent protein catabolic process (GO:00…	K10291|0|bta:534852|K10291 F-box protein 4 | (RefSeq) FBXO4; F-box protein 4	Ubiquitin mediated proteolysis (ko04120)	--	--	F-box-like;; F-box domain	F-box only protein 4 OS=Bos taurus OX=9913 GN=FBXO4 PE=2 SV=1	O	Posttranslational modification, protein turnover, chaperones	PREDICTED: F-box only protein 4 isoform X2 [Bison bison bison]	--
MSTRG.102510.1	ENSBMUG00000006521	SCNN1A	#N/A	trans	0.177005	9	0.290017	13	0.178407	11	0	0	0	0	0	0	0.00836971	-3.231	down	--	--	--	K04824|0|bta:282348|K04824 amiloride-sensitive sodium channel subunit alpha | (RefSeq) SCNN1A; sodium channel epithelial 1 alpha subunit	Taste transduction (ko04742);; Aldosterone-regulated sodium reabsorption (ko04960)	[PT]	Inorganic ion transport and metabolism;; Signal transduction mechanisms	Amiloride-sensitive sodium channel	Amiloride-sensitive sodium channel subunit alpha OS=Bos taurus OX=9913 GN=SCNN1A PE=1 SV=2	S	Function unknown	amiloride-sensitive sodium channel subunit alpha [Bos taurus]	--
MSTRG.102510.1	ENSBMUG00000013015	RRP36	#N/A	trans	0.177005	9	0.290017	13	0.178407	11	0	0	0	0	0	0	0.00836971	-3.231	down	--	--	Biological Process: maturation of SSU-rRNA from tricistronic rRNA transcript (SSU-rRNA, 5.8S rRNA, LSU-rRNA) (GO:0000462);; Biological Process: cleavage involved in rRNA processing (GO:0000469);; Cellular Component: nuclear chromatin (GO:0000790);; Molecular Function: chromatin binding (GO:0003682);; Cellular Component: nucleolus (GO:0005730);; Cellular Component: cytoplasm (GO:0005737);; Cellula…	K14795|1.76226e-153|bom:102285637|K14795 ribosomal RNA-processing protein 36 | (RefSeq) RRP36; ribosomal RNA processing 36	--	[S]	Function unknown	rRNA biogenesis protein RRP36	Ribosomal RNA processing protein 36 homolog OS=Bos taurus OX=9913 GN=RRP36 PE=2 SV=1	J	Translation, ribosomal structure and biogenesis	PREDICTED: ribosomal RNA processing protein 36 homolog isoform X1 [Bos taurus]	--
MSTRG.102510.1	ENSBMUG00000013920	ZDHHC4	#N/A	trans	0.177005	9	0.290017	13	0.178407	11	0	0	0	0	0	0	0.00836971	-3.231	down	--	--	Cellular Component: Golgi apparatus (GO:0005794);; Molecular Function: zinc ion binding (GO:0008270);; Cellular Component: integral component of membrane (GO:0016021);; Molecular Function: protein-cysteine S-palmitoyltransferase activity (GO:0019706);;	K20003|5.44622e-176|bom:102266774|K20003 palmitoyltransferase ZDHHC4 [EC:2.3.1.225] | (RefSeq) ZDHHC4; zinc finger DHHC-type containing 4	--	[R]	General function prediction only	DHHC palmitoyltransferase	Probable palmitoyltransferase ZDHHC4 OS=Bos taurus OX=9913 GN=ZDHHC4 PE=2 SV=1	S	Function unknown	PREDICTED: probable palmitoyltransferase ZDHHC4 isoform X1 [Bos mutus]	--
MSTRG.102510.1	Bos_mutus_newGene_82452	--	#N/A	trans	0.177005	9	0.290017	13	0.178407	11	0	0	0	0	0	0	0.00836971	-3.231	down	--	--	--	--	--	--	--	--	--	--	--	PREDICTED: glucosylceramidase isoform X1 [Bubalus bubalis]	--
MSTRG.102510.1	Bos_mutus_newGene_81884	--	--	trans	0.177005	9	0.290017	13	0.178407	11	0	0	0	0	0	0	0.00836971	-3.231	down	--	--	--	--	--	--	--	--	--	--	--	--	--
MSTRG.102510.1	ENSBMUG00000004937	SLTM	SLTM	trans	0.177005	9	0.290017	13	0.178407	11	0	0	0	0	0	0	0.00836971	-3.231	down	[J]	Translation, ribosomal structure and biogenesis	Molecular Function: nucleotide binding (GO:0000166);; Cellular Component: nucleoplasm (GO:0005654);; Molecular Function: RNA binding (GO:0044822);;	--	--	--	--	RNA recognition motif. (a.k.a. RRM, RBD, or RNP domain);; RNA recognition motif. (a.k.a. RRM, RBD, or RNP domain)	Scaffold attachment factor B1 OS=Pongo abelii OX=9601 GN=SAFB PE=2 SV=1	K	Transcription	PREDICTED: SAFB-like transcription modulator [Pantholops hodgsonii]	--
MSTRG.102510.1	ENSBMUG00000011788	OCIAD2	#N/A	trans	0.177005	9	0.290017	13	0.178407	11	0	0	0	0	0	0	0.00836971	-3.231	down	--	--	Cellular Component: mitochondrial inner membrane (GO:0005743);; Cellular Component: endosome (GO:0005768);;	--	--	--	--	Ovarian carcinoma immunoreactive antigen (OCIA)	OCIA domain-containing protein 2 OS=Bos taurus OX=9913 GN=OCIAD2 PE=2 SV=1	S	Function unknown	OCIA domain-containing protein 2 [Bos taurus]	--
MSTRG.102510.1	ENSBMUG00000026489	TOP1	#N/A	trans	0.177005	9	0.290017	13	0.178407	11	0	0	0	0	0	0	0.00836971	-3.231	down	[L]	Replication, recombination and repair	Cellular Component: P-body (GO:0000932);; Molecular Function: core promoter sequence-specific DNA binding (GO:0001046);; Molecular Function: chromatin binding (GO:0003682);; Molecular Function: DNA topoisomerase type I activity (GO:0003917);; Molecular Function: DNA topoisomerase type II (ATP-hydrolyzing) activity (GO:0003918);; Cellular Component: nucleoplasm (GO:0005654);; Cellular Component: n…	K03163|0|oas:101103086|K03163 DNA topoisomerase I [EC:5.99.1.2] | (RefSeq) TOP1; topoisomerase (DNA) I	--	[L]	Replication, recombination and repair	Eukaryotic DNA topoisomerase I, catalytic core;; Eukaryotic DNA topoisomerase I, DNA binding fragment;; C-terminal topoisomerase domain	DNA topoisomerase 1 OS=Chlorocebus aethiops OX=9534 GN=TOP1 PE=2 SV=1	L	Replication, recombination and repair	DNA topoisomerase 1 [Bos grunniens]	--
MSTRG.102510.1	ENSBMUG00000007325	ENSBMUG00000007325	#N/A	trans	0.177005	9	0.290017	13	0.178407	11	0	0	0	0	0	0	0.00836971	-3.231	down	--	--	Cellular Component: Golgi apparatus (GO:0005794);; Biological Process: lipid transport (GO:0006869);;	K20465|1.31251e-49|cfr:102508847|K20465 oxysterol-binding protein-related protein 9/10/11 | (RefSeq) OSBPL9; oxysterol binding protein like 9	--	[T]	Signal transduction mechanisms	Oxysterol-binding protein	Oxysterol-binding protein-related protein 9 OS=Pongo abelii OX=9601 GN=OSBPL9 PE=2 SV=1	S	Function unknown	PREDICTED: oxysterol-binding protein-related protein 9 isoform X6 [Camelus bactrianus]	--
MSTRG.102510.1	ENSBMUG00000023339	ZNF655	#N/A	trans	0.177005	9	0.290017	13	0.178407	11	0	0	0	0	0	0	0.00836971	-3.231	down	--	--	Molecular Function: nucleic acid binding (GO:0003676);; Cellular Component: nucleolus (GO:0005730);; Cellular Component: cytoplasm (GO:0005737);; Biological Process: regulation of transcription, DNA-templated (GO:0006355);; Molecular Function: metal ion binding (GO:0046872);; Biological Process: negative regulation of G1/S transition of mitotic cell cycle (GO:2000134);;	--	--	[R]	General function prediction only	Zinc-finger double domain;; Zinc finger, C2H2 type;; C2H2-type zinc finger	Zinc finger protein 420 OS=Bos taurus OX=9913 GN=ZNF420 PE=2 SV=1	S	Function unknown	PREDICTED: zinc finger protein 655 isoform X2 [Bison bison bison]	--
MSTRG.102510.1	ENSBMUG00000013742	EIF2AK2	#N/A	trans	0.177005	9	0.290017	13	0.178407	11	0	0	0	0	0	0	0.00836971	-3.231	down	[R]	General function prediction only	Biological Process: activation of MAPKK activity (GO:0000186);; Molecular Function: double-stranded RNA binding (GO:0003725);; Molecular Function: translation initiation factor activity (GO:0003743);; Molecular Function: eukaryotic translation initiation factor 2alpha kinase activity (GO:0004694);; Molecular Function: ATP binding (GO:0005524);; Biological Process: response to virus (GO:0009615);;…	K16195|0|bom:102281444|K16195 eukaryotic translation initiation factor 2-alpha kinase 2 [EC:2.7.11.1] | (RefSeq) EIF2AK2; eukaryotic translation initiation factor 2 alpha kinase 2	Protein processing in endoplasmic reticulum (ko04141);; Hepatitis C (ko05160);; Measles (ko05162);; Influenza A (ko05164);; Herpes simplex infection (ko05168);; Epstein-Barr virus infection (ko05169);; Viral carcinogenesis (ko05203)	[J]	Translation, ribosomal structure and biogenesis	Protein kinase domain;; Protein tyrosine kinase;; Double-stranded RNA binding motif	Mitogen-activated protein kinase kinase kinase 13 OS=Bos taurus OX=9913 GN=MAP3K13 PE=2 SV=1	T	Signal transduction mechanisms	PREDICTED: interferon-induced, double-stranded RNA-activated protein kinase [Bos mutus]	--
MSTRG.102510.1	ENSBMUG00000017441	DNAJC10	#N/A	trans	0.177005	9	0.290017	13	0.178407	11	0	0	0	0	0	0	0.00836971	-3.231	down	[O]	Posttranslational modification, protein turnover, chaperones	--	K09530|0|bom:102270771|K09530 DnaJ homolog subfamily C member 10 | (RefSeq) DNAJC10; DnaJ heat shock protein family (Hsp40) member C10	Protein processing in endoplasmic reticulum (ko04141)	[O]	Posttranslational modification, protein turnover, chaperones	Thioredoxin;; DnaJ domain;; Thioredoxin-like domain;; OST3 / OST6 family, transporter family;; Thioredoxin-like;; Thioredoxin-like domain;; Thioredoxin-like;; AhpC/TSA family	DnaJ homolog subfamily C member 10 OS=Pongo abelii OX=9601 GN=DNAJC10 PE=2 SV=1	O	Posttranslational modification, protein turnover, chaperones	PREDICTED: dnaJ homolog subfamily C member 10 [Bos mutus]	--
MSTRG.102510.1	ENSBMUG00000011990	SYNCRIP	#N/A	trans	0.177005	9	0.290017	13	0.178407	11	0	0	0	0	0	0	0.00836971	-3.231	down	[J]	Translation, ribosomal structure and biogenesis	Molecular Function: nucleotide binding (GO:0000166);; Biological Process: osteoblast differentiation (GO:0001649);; Molecular Function: poly(A) binding (GO:0008143);; Cellular Component: membrane (GO:0016020);; Biological Process: negative regulation of translation (GO:0017148);; Cellular Component: viral nucleocapsid (GO:0019013);; Molecular Function: RNA binding (GO:0044822);; Biological Proces…	K13160|0|ptr:462866|K13160 heterogeneous nuclear ribonucleoprotein Q | (RefSeq) SYNCRIP; synaptotagmin binding cytoplasmic RNA interacting protein	--	[A]	RNA processing and modification	RNA recognition motif. (a.k.a. RRM, RBD, or RNP domain);; RNA recognition motif;; RNA recognition motif. (a.k.a. RRM, RBD, or RNP domain)	APOBEC1 complementation factor OS=Pongo abelii OX=9601 GN=A1CF PE=2 SV=1	S	Function unknown	SYNCRIP protein, partial [Bos taurus]	--
MSTRG.102510.1	ENSBMUG00000013880	OR52B2	#N/A	trans	0.177005	9	0.290017	13	0.178407	11	0	0	0	0	0	0	0.00836971	-3.231	down	--	--	Molecular Function: G-protein coupled receptor activity (GO:0004930);; Molecular Function: olfactory receptor activity (GO:0004984);; Cellular Component: plasma membrane (GO:0005886);; Biological Process: G-protein coupled receptor signaling pathway (GO:0007186);; Cellular Component: integral component of membrane (GO:0016021);; Biological Process: detection of chemical stimulus involved in senso…	K04257|0|bta:507282|K04257 olfactory receptor | (RefSeq) OR52B2; olfactory receptor, family 52, subfamily B, member 2	Olfactory transduction (ko04740)	--	--	Olfactory receptor;; 7 transmembrane receptor (rhodopsin family);; Serpentine type 7TM GPCR chemoreceptor Srsx	Olfactory receptor 1E2 OS=Gorilla gorilla gorilla OX=9595 GN=OR1E2 PE=3 SV=1	U	Intracellular trafficking, secretion, and vesicular transport	PREDICTED: olfactory receptor 52B2 [Bos mutus]	--
MSTRG.102510.1	ENSBMUG00000023206	ENSBMUG00000023206	#N/A	trans	0.177005	9	0.290017	13	0.178407	11	0	0	0	0	0	0	0.00836971	-3.231	down	--	--	--	K14763|8.62468e-95|bom:102273026|K14763 H/ACA ribonucleoprotein complex non-core subunit NAF1 | (RefSeq) NAF1; nuclear assembly factor 1 ribonucleoprotein	--	[S]	Function unknown	Gar1/Naf1 RNA binding region	--	S	Function unknown	PREDICTED: H/ACA ribonucleoprotein complex non-core subunit NAF1 [Bos mutus]	--
MSTRG.102510.1	ENSBMUG00000005057	CCNT2	#N/A	trans	0.177005	9	0.290017	13	0.178407	11	0	0	0	0	0	0	0.00836971	-3.231	down	--	--	Cellular Component: cyclin-dependent protein kinase holoenzyme complex (GO:0000307);; Cellular Component: nucleus (GO:0005634);; Molecular Function: cyclin-dependent protein serine/threonine kinase regulator activity (GO:0016538);; Biological Process: positive regulation of cyclin-dependent protein serine/threonine kinase activity (GO:0045737);; Biological Process: positive regulation of transcri…	K15188|0|bom:102276481|K15188 cyclin T | (RefSeq) CCNT2, Cyclin-T2; cyclin T2	Transcriptional misregulation in cancer (ko05202)	[D]	Cell cycle control, cell division, chromosome partitioning	Cyclin, N-terminal domain	Cyclin-T1 OS=Pan troglodytes OX=9598 GN=CCNT1 PE=2 SV=1	DKL	Cell cycle control, cell division, chromosome partitioning;; Transcription;; Replication, recombination and repair	PREDICTED: cyclin-T2 isoform X1 [Bos mutus]	--
MSTRG.102510.1	ENSBMUG00000005916	ENSBMUG00000005916	#N/A	trans	0.177005	9	0.290017	13	0.178407	11	0	0	0	0	0	0	0.00836971	-3.231	down	--	--	--	--	--	--	--	--	DBIRD complex subunit ZNF326 OS=Bos taurus OX=9913 GN=ZNF326 PE=2 SV=1	K	Transcription	PREDICTED: DBIRD complex subunit ZNF326-like [Bos mutus]	--
MSTRG.102510.1	ENSBMUG00000010625	LANCL3	#N/A	trans	0.177005	9	0.290017	13	0.178407	11	0	0	0	0	0	0	0.00836971	-3.231	down	[V]	Defense mechanisms	Molecular Function: catalytic activity (GO:0003824);;	--	--	[V]	Defense mechanisms	Lanthionine synthetase C-like protein	--	S	Function unknown	PREDICTED: lanC-like protein 3 [Vicugna pacos]	--
MSTRG.102510.1	ENSBMUG00000002874	MRPL18	#N/A	trans	0.177005	9	0.290017	13	0.178407	11	0	0	0	0	0	0	0.00836971	-3.231	down	--	--	Molecular Function: structural constituent of ribosome (GO:0003735);; Cellular Component: extracellular space (GO:0005615);; Cellular Component: mitochondrial inner membrane (GO:0005743);; Cellular Component: ribosome (GO:0005840);; Molecular Function: 5S rRNA binding (GO:0008097);; Biological Process: rRNA import into mitochondrion (GO:0035928);; Biological Process: mitochondrial translational i…	K02881|2.94573e-127|bom:102277789|K02881 large subunit ribosomal protein L18 | (RefSeq) MRPL18; mitochondrial ribosomal protein L18	Ribosome (ko03010)	[J]	Translation, ribosomal structure and biogenesis	Ribosomal L18 of archaea, bacteria, mitoch. and chloroplast	39S ribosomal protein L18, mitochondrial OS=Bos taurus OX=9913 GN=MRPL18 PE=2 SV=1	J	Translation, ribosomal structure and biogenesis	PREDICTED: 39S ribosomal protein L18, mitochondrial [Bos mutus]	--
MSTRG.102510.1	Bos_mutus_newGene_36004	--	#N/A	trans	0.177005	9	0.290017	13	0.178407	11	0	0	0	0	0	0	0.00836971	-3.231	down	--	--	Biological Process: nucleotide-excision repair, DNA damage recognition (GO:0000715);; Biological Process: immune system process (GO:0002376);; Molecular Function: damaged DNA binding (GO:0003684);; Molecular Function: single-stranded DNA binding (GO:0003697);; Molecular Function: actin binding (GO:0003779);; Molecular Function: RNA-directed DNA polymerase activity (GO:0003964);; Molecular Functio…	K06512|1.53666e-26|chx:102179663|K06512 leukocyte immunoglobulin-like receptor | (RefSeq) leukocyte immunoglobulin-like receptor subfamily A member 6	Osteoclast differentiation (ko04380)	--	--	--	--	O	Posttranslational modification, protein turnover, chaperones	reverse transcriptase-like [Bos taurus]	--
MSTRG.102510.1	ENSBMUG00000017086	ENSBMUG00000017086	ENSBMUG00000017086	trans	0.177005	9	0.290017	13	0.178407	11	0	0	0	0	0	0	0.00836971	-3.231	down	[R]	General function prediction only	--	K09228|0|bom:102275756|K09228 KRAB domain-containing zinc finger protein | (RefSeq) ZNF674; zinc finger protein 674	--	[R]	General function prediction only	Zinc-finger double domain;; Zinc finger, C2H2 type;; C2H2-type zinc finger;; KRAB box;; C2H2-type zinc finger;; Zinc-finger double-stranded RNA-binding	Zinc finger protein 182 OS=Pongo abelii OX=9601 GN=ZNF182 PE=2 SV=1	S	Function unknown	PREDICTED: zinc finger protein 674 [Bos mutus]	--
MSTRG.102510.1	ENSBMUG00000016570	MAN1A2	MAN1A2	trans	0.177005	9	0.290017	13	0.178407	11	0	0	0	0	0	0	0.00836971	-3.231	down	--	--	Cellular Component: Golgi membrane (GO:0000139);; Molecular Function: mannosyl-oligosaccharide 1,2-alpha-mannosidase activity (GO:0004571);; Molecular Function: calcium ion binding (GO:0005509);; Cellular Component: endoplasmic reticulum (GO:0005783);; Biological Process: N-glycan processing (GO:0006491);; Biological Process: respiratory gaseous exchange (GO:0007585);; Cellular Component: integra…	K01230|0|bta:532645|K01230 mannosyl-oligosaccharide alpha-1,2-mannosidase [EC:3.2.1.113] | (RefSeq) MAN1A2; mannosidase alpha class 1A member 2	N-Glycan biosynthesis (ko00510);; Protein processing in endoplasmic reticulum (ko04141)	[G]	Carbohydrate transport and metabolism	Glycosyl hydrolase family 47	Mannosyl-oligosaccharide 1,2-alpha-mannosidase IA OS=Sus scrofa OX=9823 GN=MAN1A1 PE=1 SV=1	S	Function unknown	PREDICTED: mannosyl-oligosaccharide 1,2-alpha-mannosidase IB isoform X2 [Bos taurus]	--
MSTRG.102510.1	ENSBMUG00000008776	GRB2	#N/A	trans	0.177005	9	0.290017	13	0.178407	11	0	0	0	0	0	0	0.00836971	-3.231	down	--	--	Molecular Function: phosphotyrosine residue binding (GO:0001784);; Molecular Function: SH3/SH2 adaptor activity (GO:0005070);; Molecular Function: Ras guanyl-nucleotide exchange factor activity (GO:0005088);; Molecular Function: epidermal growth factor receptor binding (GO:0005154);; Molecular Function: neurotrophin TRKA receptor binding (GO:0005168);; Cellular Component: nucleoplasm (GO:0005654)…	K04364|2.8773e-158|umr:103665736|K04364 growth factor receptor-binding protein 2 | (RefSeq) GRB2; growth factor receptor bound protein 2	EGFR tyrosine kinase inhibitor resistance (ko01521);; Endocrine resistance (ko01522);; MAPK signaling pathway (ko04010);; ErbB signaling pathway (ko04012);; Ras signaling pathway (ko04014);; Chemokine signaling pathway (ko04062);; FoxO signaling pathway (ko04068);; Phospholipase D signaling pathway (ko04072);; mTOR signaling pathway (ko04150);; PI3K-Akt signaling pathway (ko04151);; Dorso-ventral…	[T]	Signal transduction mechanisms	SH3 domain;; Variant SH3 domain;; Variant SH3 domain;; SH2 domain	Growth factor receptor-bound protein 2 OS=Pongo abelii OX=9601 GN=GRB2 PE=2 SV=1	T	Signal transduction mechanisms	growth factor receptor-bound protein 2 [Dasypus novemcinctus]	--
MSTRG.102510.1	ENSBMUG00000015254	SLC15A3	#N/A	trans	0.177005	9	0.290017	13	0.178407	11	0	0	0	0	0	0	0.00836971	-3.231	down	[E]	Amino acid transport and metabolism	Molecular Function: transporter activity (GO:0005215);; Cellular Component: lysosomal membrane (GO:0005765);; Biological Process: oligopeptide transport (GO:0006857);; Cellular Component: integral component of membrane (GO:0016021);;	K14638|0|bta:513984|K14638 solute carrier family 15 (peptide/histidine transporter), member 3/4 | (RefSeq) SLC15A3; solute carrier family 15 member 3	--	[E]	Amino acid transport and metabolism	POT family;; Major Facilitator Superfamily	Solute carrier family 15 member 4 OS=Bos taurus OX=9913 GN=SLC15A4 PE=2 SV=2	E	Amino acid transport and metabolism	Solute carrier family 15 member 3, partial [Bos mutus]	--
MSTRG.102510.1	ENSBMUG00000016739	MARCHF7	#N/A	trans	0.177005	9	0.290017	13	0.178407	11	0	0	0	0	0	0	0.00836971	-3.231	down	--	--	--	K10662|0|bom:102284599|K10662 E3 ubiquitin-protein ligase MARCH7 [EC:2.3.2.27] | (RefSeq) MARCH7; membrane associated ring-CH-type finger 7	--	[A]	RNA processing and modification	RING-variant domain	E3 ubiquitin-protein ligase MARCH7 OS=Pongo abelii OX=9601 GN=MARCH7 PE=2 SV=1	O	Posttranslational modification, protein turnover, chaperones	PREDICTED: E3 ubiquitin-protein ligase MARCH7 isoform X1 [Bos mutus]	--
MSTRG.102510.1	ENSBMUG00000005098	DPP8	#N/A	trans	0.177005	9	0.290017	13	0.178407	11	0	0	0	0	0	0	0.00836971	-3.231	down	[E]	Amino acid transport and metabolism	--	K08655|0|bom:102264776|K08655 dipeptidyl-peptidase 8 [EC:3.4.14.5] | (RefSeq) DPP8; dipeptidyl peptidase 8	--	[O]	Posttranslational modification, protein turnover, chaperones	Dipeptidyl peptidase IV (DPP IV) N-terminal region;; Prolyl oligopeptidase family;; X-Pro dipeptidyl-peptidase (S15 family)	Dipeptidyl peptidase 4 OS=Bos taurus OX=9913 GN=DPP4 PE=1 SV=3	E	Amino acid transport and metabolism	PREDICTED: dipeptidyl peptidase 8 isoform X1 [Bos mutus]	--
MSTRG.102510.1	Bos_mutus_newGene_1743	--	#N/A	cis	0.177005	9	0.290017	13	0.178407	11	0	0	0	0	0	0	0.00836971	-3.231	down	--	--	--	--	--	--	--	--	--	--	--	--	--
MSTRG.102510.1	ENSBMUG00000009758	TLCD3A	#N/A	trans	0.177005	9	0.290017	13	0.178407	11	0	0	0	0	0	0	0.00836971	-3.231	down	--	--	Cellular Component: integral component of membrane (GO:0016021);;	--	--	[TR]	Signal transduction mechanisms;; General function prediction only	TLC domain	--	U	Intracellular trafficking, secretion, and vesicular transport	PREDICTED: protein FAM57A isoform X2 [Bison bison bison]	--
MSTRG.102510.1	Bos_mutus_newGene_44014	--	#N/A	trans	0.177005	9	0.290017	13	0.178407	11	0	0	0	0	0	0	0.00836971	-3.231	down	--	--	--	--	--	--	--	--	--	--	--	--	--
MSTRG.102510.1	ENSBMUG00000014458	ENSBMUG00000014458	#N/A	trans	0.177005	9	0.290017	13	0.178407	11	0	0	0	0	0	0	0.00836971	-3.231	down	--	--	--	K10283|4.03788e-128|bom:102275762|K10283 F-box and leucine-rich repeat protein 17 | (RefSeq) FBXL17; F-box and leucine rich repeat protein 17	--	[R]	General function prediction only	Leucine Rich repeat;; Leucine Rich repeats (2 copies)	F-box/LRR-repeat protein 14 OS=Bos taurus OX=9913 GN=FBXL14 PE=2 SV=1	S	Function unknown	PREDICTED: F-box/LRR-repeat protein 17 [Bos mutus]	--
MSTRG.102510.1	ENSBMUG00000003400	ENSBMUG00000003400	#N/A	trans	0.177005	9	0.290017	13	0.178407	11	0	0	0	0	0	0	0.00836971	-3.231	down	--	--	Molecular Function: metalloendopeptidase activity (GO:0004222);; Cellular Component: proteinaceous extracellular matrix (GO:0005578);; Biological Process: proteolysis (GO:0006508);; Molecular Function: zinc ion binding (GO:0008270);;	--	--	[O]	Posttranslational modification, protein turnover, chaperones	Thrombospondin type 1 domain	A disintegrin and metalloproteinase with thrombospondin motifs 4 OS=Pongo abelii OX=9601 GN=ADAMTS4 PE=2 SV=1	S	Function unknown	PREDICTED: ADAMTS-like protein 5 isoform X6 [Capra hircus]	--
MSTRG.102510.1	ENSBMUG00000017398	DDIT4	#N/A	trans	0.177005	9	0.290017	13	0.178407	11	0	0	0	0	0	0	0.00836971	-3.231	down	--	--	--	K08270|3.4975e-132|phd:102336928|K08270 DNA-damage-inducible transcript 4 | (RefSeq) DDIT4; DNA damage inducible transcript 4	mTOR signaling pathway (ko04150);; PI3K-Akt signaling pathway (ko04151);; MicroRNAs in cancer (ko05206)	--	--	RTP801 C-terminal region	DNA damage-inducible transcript 4 protein OS=Bos taurus OX=9913 GN=DDIT4 PE=2 SV=1	O	Posttranslational modification, protein turnover, chaperones	DNA damage-inducible transcript 4 protein [Odocoileus virginianus texanus]	--
MSTRG.102510.1	ENSBMUG00000012812	GDAP2	#N/A	trans	0.177005	9	0.290017	13	0.178407	11	0	0	0	0	0	0	0.00836971	-3.231	down	[J]	Translation, ribosomal structure and biogenesis	Cellular Component: lysosomal membrane (GO:0005765);; Biological Process: response to retinoic acid (GO:0032526);;	--	--	[BK]	Chromatin structure and dynamics;; Transcription	Divergent CRAL/TRIO domain;; Macro domain	Ganglioside-induced differentiation-associated protein 2 OS=Bos taurus OX=9913 GN=GDAP2 PE=2 SV=1	S	Function unknown	ganglioside-induced differentiation-associated protein 2 [Bos taurus]	--
MSTRG.102510.1	Bos_mutus_newGene_3969	--	#N/A	trans	0.177005	9	0.290017	13	0.178407	11	0	0	0	0	0	0	0.00836971	-3.231	down	--	--	--	--	--	--	--	--	--	--	--	--	--
MSTRG.102510.1	Bos_mutus_newGene_55706	--	#N/A	trans	0.177005	9	0.290017	13	0.178407	11	0	0	0	0	0	0	0.00836971	-3.231	down	--	--	--	--	--	--	--	--	--	--	--	PREDICTED: zinc finger protein 276 isoform X2 [Capra hircus]	--
MSTRG.102510.1	ENSBMUG00000017775	CHUK	#N/A	trans	0.177005	9	0.290017	13	0.178407	11	0	0	0	0	0	0	0.00836971	-3.231	down	[K]	Transcription	Molecular Function: ATP binding (GO:0005524);; Cellular Component: nucleoplasm (GO:0005654);; Cellular Component: cytoplasm (GO:0005737);; Biological Process: I-kappaB phosphorylation (GO:0007252);; Molecular Function: IkappaB kinase activity (GO:0008384);; Molecular Function: protein homodimerization activity (GO:0042803);; Biological Process: positive regulation of transcription from RNA polyme…	K04467|0|phd:102332461|K04467 inhibitor of nuclear factor kappa-B kinase subunit alpha [EC:2.7.11.10] | (RefSeq) CHUK; conserved helix-loop-helix ubiquitous kinase	MAPK signaling pathway (ko04010);; Ras signaling pathway (ko04014);; Chemokine signaling pathway (ko04062);; NF-kappa B signaling pathway (ko04064);; FoxO signaling pathway (ko04068);; mTOR signaling pathway (ko04150);; PI3K-Akt signaling pathway (ko04151);; Apoptosis (ko04210);; Osteoclast differentiation (ko04380);; Toll-like receptor signaling pathway (ko04620);; NOD-like receptor signaling pa…	[T]	Signal transduction mechanisms	Protein kinase domain;; Protein tyrosine kinase;; I-kappa-kinase-beta NEMO binding domain	Inhibitor of nuclear factor kappa-B kinase subunit alpha OS=Bos taurus OX=9913 GN=CHUK PE=1 SV=1	T	Signal transduction mechanisms	PREDICTED: inhibitor of nuclear factor kappa-B kinase subunit alpha isoform X1 [Bison bison bison]	--
MSTRG.102510.1	ENSBMUG00000011287	RSBN1L	#N/A	trans	0.177005	9	0.290017	13	0.178407	11	0	0	0	0	0	0	0.00836971	-3.231	down	--	--	Cellular Component: nucleus (GO:0005634);;	--	--	[S]	Function unknown	--	--	S	Function unknown	Round spermatid basic protein 1-like protein [Bos mutus]	--
MSTRG.102510.1	ENSBMUG00000015140	MED29	#N/A	trans	0.177005	9	0.290017	13	0.178407	11	0	0	0	0	0	0	0.00836971	-3.231	down	--	--	Biological Process: regulation of transcription, DNA-templated (GO:0006355);; Cellular Component: mediator complex (GO:0016592);;	K15142|1.95377e-89|myb:102259599|K15142 mediator of RNA polymerase II transcription subunit 29 | (RefSeq) MED29; mediator complex subunit 29	--	--	--	Mediator complex subunit 29	Mediator of RNA polymerase II transcription subunit 29 OS=Bos taurus OX=9913 GN=MED29 PE=2 SV=1	K	Transcription	PREDICTED: mediator of RNA polymerase II transcription subunit 29 [Myotis brandtii]	--
MSTRG.102510.1	Bos_mutus_newGene_65252	--	#N/A	trans	0.177005	9	0.290017	13	0.178407	11	0	0	0	0	0	0	0.00836971	-3.231	down	--	--	--	--	--	--	--	--	--	--	--	--	--
MSTRG.102510.1	ENSBMUG00000004916	EIF6	#N/A	trans	0.177005	9	0.290017	13	0.178407	11	0	0	0	0	0	0	0.00836971	-3.231	down	[J]	Translation, ribosomal structure and biogenesis	Biological Process: ribosomal subunit export from nucleus (GO:0000054);; Biological Process: maturation of 5.8S rRNA (GO:0000460);; Biological Process: maturation of LSU-rRNA (GO:0000470);; Molecular Function: translation initiation factor activity (GO:0003743);; Cellular Component: lamin filament (GO:0005638);; Cellular Component: nucleolus (GO:0005730);; Cellular Component: cytosol (GO:0005829)…	K03264|1.33311e-175|cjc:100394942|K03264 translation initiation factor 6 | (RefSeq) EIF6; eukaryotic translation initiation factor 6	Ribosome biogenesis in eukaryotes (ko03008)	[J]	Translation, ribosomal structure and biogenesis	eIF-6 family	Eukaryotic translation initiation factor 6 OS=Bos taurus OX=9913 GN=EIF6 PE=2 SV=2	J	Translation, ribosomal structure and biogenesis	eukaryotic translation initiation factor 6 [Ovis aries]	--
MSTRG.102510.1	ENSBMUG00000007446	ENSBMUG00000007446	#N/A	trans	0.177005	9	0.290017	13	0.178407	11	0	0	0	0	0	0	0.00836971	-3.231	down	--	--	Biological Process: antigen processing and presentation of peptide antigen via MHC class I (GO:0002474);; Molecular Function: receptor binding (GO:0005102);; Biological Process: immune response (GO:0006955);; Cellular Component: integral component of membrane (GO:0016021);; Molecular Function: peptide antigen binding (GO:0042605);; Cellular Component: MHC class I protein complex (GO:0042612);;	K06751|0|bom:102272326|K06751 major histocompatibility complex, class I | (RefSeq) BOLA class I histocompatibility antigen, alpha chain BL3-7	Endocytosis (ko04144);; Phagosome (ko04145);; Cell adhesion molecules (CAMs) (ko04514);; Antigen processing and presentation (ko04612);; Type I diabetes mellitus (ko04940);; HTLV-I infection (ko05166);; Herpes simplex infection (ko05168);; Epstein-Barr virus infection (ko05169);; Viral carcinogenesis (ko05203);; Autoimmune thyroid disease (ko05320);; Allograft rejection (ko05330);; Graft-versus-h…	--	--	Class I Histocompatibility antigen, domains alpha 1 and 2;; Immunoglobulin C1-set domain;; CD80-like C2-set immunoglobulin domain	BOLA class I histocompatibility antigen, alpha chain BL3-7 OS=Bos taurus OX=9913 PE=2 SV=1	U	Intracellular trafficking, secretion, and vesicular transport	PREDICTED: BOLA class I histocompatibility antigen, alpha chain BL3-7 [Bos mutus]	--
MSTRG.102510.1	ENSBMUG00000022073	ANK3	ANK3	trans	0.177005	9	0.290017	13	0.178407	11	0	0	0	0	0	0	0.00836971	-3.231	down	[D]	Cell cycle control, cell division, chromosome partitioning	Biological Process: mitotic cytokinesis (GO:0000281);; Molecular Function: structural constituent of cytoskeleton (GO:0005200);; Cellular Component: intracellular (GO:0005622);; Cellular Component: bicellular tight junction (GO:0005923);; Biological Process: signal transduction (GO:0007165);; Biological Process: axon guidance (GO:0007411);; Cellular Component: basal plasma membrane (GO:0009925);;…	K10380|0|chx:102189650|K10380 ankyrin | (RefSeq) ANK3; ankyrin 3	Proteoglycans in cancer (ko05205)	[M]	Cell wall/membrane/envelope biogenesis	Ankyrin repeats (3 copies);; Ankyrin repeat;; Ankyrin repeats (many copies);; Ankyrin repeats (many copies);; Ankyrin repeat;; ZU5 domain;; Death domain	Inversin OS=Canis lupus familiaris OX=9615 GN=INVS PE=1 SV=1	S	Function unknown	Ankyrin-3, partial [Bos mutus]	--
MSTRG.102510.1	Bos_mutus_newGene_18784	--	#N/A	trans	0.177005	9	0.290017	13	0.178407	11	0	0	0	0	0	0	0.00836971	-3.231	down	--	--	--	--	--	--	--	--	--	--	--	--	--
MSTRG.102510.1	ENSBMUG00000018380	UNC5A	#N/A	trans	0.177005	9	0.290017	13	0.178407	11	0	0	0	0	0	0	0.00836971	-3.231	down	--	--	Biological Process: signal transduction (GO:0007165);; Cellular Component: integral component of membrane (GO:0016021);; Biological Process: anterior/posterior axon guidance (GO:0033564);;	K07521|0|bom:102275675|K07521 netrin receptor unc-5 | (RefSeq) UNC5A; unc-5 netrin receptor A	Axon guidance (ko04360)	[T]	Signal transduction mechanisms	UPA domain;; ZU5 domain;; Death domain;; Thrombospondin type 1 domain;; Immunoglobulin domain;; Immunoglobulin I-set domain	Thrombospondin-2 OS=Bos taurus OX=9913 GN=THBS2 PE=2 SV=2	U	Intracellular trafficking, secretion, and vesicular transport	PREDICTED: netrin receptor UNC5A [Bos mutus]	--
MSTRG.102510.1	ENSBMUG00000015189	HMGXB3	#N/A	trans	0.177005	9	0.290017	13	0.178407	11	0	0	0	0	0	0	0.00836971	-3.231	down	--	--	--	--	--	--	--	HMG-box domain;; HMG (high mobility group) box	--	B	Chromatin structure and dynamics	PREDICTED: HMG domain-containing protein 3 isoform X3 [Bos taurus]	--
MSTRG.102510.1	ENSBMUG00000009577	SNX24	#N/A	trans	0.177005	9	0.290017	13	0.178407	11	0	0	0	0	0	0	0.00836971	-3.231	down	--	--	Molecular Function: phosphatidylinositol-5-phosphate binding (GO:0010314);; Biological Process: protein transport (GO:0015031);; Cellular Component: cytoplasmic vesicle membrane (GO:0030659);; Molecular Function: phosphatidylinositol-3-phosphate binding (GO:0032266);; Molecular Function: phosphatidylinositol-4-phosphate binding (GO:0070273);;	K17941|1.59409e-94|bta:614112|K17941 sorting nexin-22/24 | (RefSeq) SNX24; sorting nexin 24	--	[ZUD]	Cytoskeleton;; Intracellular trafficking, secretion, and vesicular transport;; Cell cycle control, cell division, chromosome partitioning	PX domain	Sorting nexin-24 OS=Bos taurus OX=9913 GN=SNX24 PE=2 SV=1	S	Function unknown	sorting nexin-24 [Bos taurus]	--
MSTRG.102510.1	ENSBMUG00000013874	CCND3	#N/A	trans	0.177005	9	0.290017	13	0.178407	11	0	0	0	0	0	0	0.00836971	-3.231	down	--	--	Cellular Component: cyclin-dependent protein kinase holoenzyme complex (GO:0000307);; Molecular Function: cyclin-dependent protein serine/threonine kinase activity (GO:0004693);; Cellular Component: nucleus (GO:0005634);; Cellular Component: cytoplasm (GO:0005737);; Cellular Component: plasma membrane (GO:0005886);; Cellular Component: focal adhesion (GO:0005925);; Biological Process: signal tran…	K10152|2.27006e-171|oas:100147798|K10152 cyclin D3 | (RefSeq) CCND3; cyclin D3	Cell cycle (ko04110);; p53 signaling pathway (ko04115);; PI3K-Akt signaling pathway (ko04151);; Wnt signaling pathway (ko04310);; Hippo signaling pathway (ko04390);; Focal adhesion (ko04510);; Jak-STAT signaling pathway (ko04630);; Measles (ko05162);; HTLV-I infection (ko05166);; Viral carcinogenesis (ko05203)	[D]	Cell cycle control, cell division, chromosome partitioning	Cyclin, N-terminal domain;; Cyclin, C-terminal domain	G1/S-specific cyclin-D3 OS=Bos taurus OX=9913 GN=CCND3 PE=2 SV=1	D	Cell cycle control, cell division, chromosome partitioning	G1/S-specific cyclin-D3, partial [Bos mutus]	--
MSTRG.102510.1	ENSBMUG00000002807	MAPK1	#N/A	trans	0.177005	9	0.290017	13	0.178407	11	0	0	0	0	0	0	0.00836971	-3.231	down	[M]	Cell wall/membrane/envelope biogenesis	Molecular Function: phosphotyrosine residue binding (GO:0001784);; Molecular Function: MAP kinase activity (GO:0004707);; Molecular Function: ATP binding (GO:0005524);; Cellular Component: nucleoplasm (GO:0005654);; Cellular Component: mitochondrion (GO:0005739);; Cellular Component: microtubule organizing center (GO:0005815);; Cellular Component: cytosol (GO:0005829);; Biological Process: apopto…	K04371|0|oas:101115485|K04371 mitogen-activated protein kinase 1/3 [EC:2.7.11.24] | (RefSeq) MAPK1; mitogen-activated protein kinase 1	EGFR tyrosine kinase inhibitor resistance (ko01521);; Endocrine resistance (ko01522);; Platinum drug resistance (ko01524);; MAPK signaling pathway (ko04010);; ErbB signaling pathway (ko04012);; Ras signaling pathway (ko04014);; Rap1 signaling pathway (ko04015);; cGMP-PKG signaling pathway (ko04022);; cAMP signaling pathway (ko04024);; Chemokine signaling pathway (ko04062);; HIF-1 signaling pathwa…	[T]	Signal transduction mechanisms	Protein kinase domain;; Protein tyrosine kinase	Mitogen-activated protein kinase 1 OS=Bos taurus OX=9913 GN=MAPK1 PE=2 SV=3	T	Signal transduction mechanisms	mitogen-activated protein kinase 1 isoform X1 [Sus scrofa]	--
MSTRG.102510.1	ENSBMUG00000018688	PIK3C2A	#N/A	trans	0.177005	9	0.290017	13	0.178407	11	0	0	0	0	0	0	0.00836971	-3.231	down	--	--	Cellular Component: cytoplasm (GO:0005737);; Cellular Component: plasma membrane (GO:0005886);; Biological Process: endocytosis (GO:0006897);; Molecular Function: kinase activity (GO:0016301);; Molecular Function: phosphatidylinositol binding (GO:0035091);; Biological Process: phosphatidylinositol phosphorylation (GO:0046854);; Biological Process: phosphatidylinositol-mediated signaling (GO:00480…	K00923|0|bom:102274862|K00923 phosphatidylinositol-4-phosphate 3-kinase [EC:2.7.1.154] | (RefSeq) PIK3C2A; phosphatidylinositol-4-phosphate 3-kinase catalytic subunit type 2 alpha	Inositol phosphate metabolism (ko00562);; Phosphatidylinositol signaling system (ko04070)	[T]	Signal transduction mechanisms	Phosphatidylinositol 3- and 4-kinase;; Phosphoinositide 3-kinase family, accessory domain (PIK domain);; PI3-kinase family, ras-binding domain;; Phosphoinositide 3-kinase C2;; PX domain;; C2 domain	Phosphatidylinositol 4-phosphate 3-kinase C2 domain-containing subunit alpha OS=Pongo abelii OX=9601 GN=PIK3C2A PE=2 SV=1	BDLTU	Chromatin structure and dynamics;; Cell cycle control, cell division, chromosome partitioning;; Replication, recombination and repair;; Signal transduction mechanisms;; Intracellular trafficking, secretion, and vesicular transport	PREDICTED: phosphatidylinositol 4-phosphate 3-kinase C2 domain-containing subunit alpha [Bos mutus]	--
MSTRG.102510.1	ENSBMUG00000002530	ENSBMUG00000002530	#N/A	trans	0.177005	9	0.290017	13	0.178407	11	0	0	0	0	0	0	0.00836971	-3.231	down	--	--	--	K06709|0|bom:102273176|K06709 jumonji domain-containing protein 2 [EC:1.14.11.-] | (RefSeq) KDM4C; lysine demethylase 4C	--	[L]	Replication, recombination and repair	PHD-zinc-finger like domain;; PHD-like zinc-binding domain;; PHD-finger;; Lamin-B receptor of TUDOR domain	Lysine-specific demethylase 4A OS=Pongo abelii OX=9601 GN=KDM4A PE=2 SV=1	S	Function unknown	PREDICTED: lysine-specific demethylase 4C [Bos mutus]	--
MSTRG.102510.1	ENSBMUG00000002517	ENSBMUG00000002517	#N/A	trans	0.177005	9	0.290017	13	0.178407	11	0	0	0	0	0	0	0.00836971	-3.231	down	[G]	Carbohydrate transport and metabolism	--	K01783|1.32848e-168|bta:533764|K01783 ribulose-phosphate 3-epimerase [EC:5.1.3.1] | (RefSeq) RPE; ribulose-5-phosphate-3-epimerase	Pentose phosphate pathway (ko00030);; Pentose and glucuronate interconversions (ko00040);; Carbon metabolism (ko01200);; Biosynthesis of amino acids (ko01230)	[G]	Carbohydrate transport and metabolism	Ribulose-phosphate 3 epimerase family	Ribulose-phosphate 3-epimerase OS=Pongo abelii OX=9601 GN=RPE PE=2 SV=1	G	Carbohydrate transport and metabolism	Ribulose-phosphate 3-epimerase, partial [Bos mutus]	--
MSTRG.102510.1	ENSBMUG00000007235	G2E3	G2E3	trans	0.177005	9	0.290017	13	0.178407	11	0	0	0	0	0	0	0.00836971	-3.231	down	--	--	Molecular Function: ubiquitin-protein transferase activity (GO:0004842);; Molecular Function: zinc ion binding (GO:0008270);; Biological Process: protein ubiquitination (GO:0016567);; Molecular Function: ligase activity (GO:0016874);;	--	--	[K]	Transcription	PHD-like zinc-binding domain;; HECT-domain (ubiquitin-transferase);; PHD-zinc-finger like domain	G2/M phase-specific E3 ubiquitin-protein ligase OS=Macaca fascicularis OX=9541 GN=G2E3 PE=2 SV=2	O	Posttranslational modification, protein turnover, chaperones	PREDICTED: G2/M phase-specific E3 ubiquitin-protein ligase isoform X1 [Bos taurus]	--
MSTRG.102510.1	ENSBMUG00000007187	TUBAL3	#N/A	trans	0.177005	9	0.290017	13	0.178407	11	0	0	0	0	0	0	0.00836971	-3.231	down	--	--	Molecular Function: GTPase activity (GO:0003924);; Molecular Function: structural constituent of cytoskeleton (GO:0005200);; Molecular Function: GTP binding (GO:0005525);; Cellular Component: cytoplasm (GO:0005737);; Cellular Component: microtubule (GO:0005874);; Biological Process: microtubule-based process (GO:0007017);;	K07374|0|bom:102269928|K07374 tubulin alpha | (RefSeq) TUBAL3; tubulin alpha like 3	Phagosome (ko04145);; Apoptosis (ko04210);; Gap junction (ko04540)	[Z]	Cytoskeleton	Tubulin/FtsZ family, GTPase domain;; Tubulin C-terminal domain	Tubulin alpha-1B chain OS=Sus scrofa OX=9823 GN=TUBA1B PE=1 SV=1	Z	Cytoskeleton	PREDICTED: tubulin alpha chain-like 3 [Bos mutus]	--
MSTRG.102510.1	ENSBMUG00000004874	NUDCD1	#N/A	trans	0.177005	9	0.290017	13	0.178407	11	0	0	0	0	0	0	0.00836971	-3.231	down	--	--	Cellular Component: nucleus (GO:0005634);; Cellular Component: cytoplasm (GO:0005737);;	--	--	[S]	Function unknown	CS domain	--	S	Function unknown	PREDICTED: nudC domain-containing protein 1 [Bos indicus]	--
MSTRG.102510.1	ENSBMUG00000019803	SLC43A3	#N/A	trans	0.177005	9	0.290017	13	0.178407	11	0	0	0	0	0	0	0.00836971	-3.231	down	--	--	Biological Process: immune response (GO:0006955);; Cellular Component: integral component of membrane (GO:0016021);; Biological Process: transmembrane transport (GO:0055085);;	K08230|0|bom:102280557|K08230 MFS transporter, LAT3 family, solute carrier family 43, member 3 | (RefSeq) SLC43A3; solute carrier family 43 member 3	--	--	--	Major Facilitator Superfamily	Solute carrier family 43 member 3 OS=Bos taurus OX=9913 GN=SLC43A3 PE=2 SV=1	U	Intracellular trafficking, secretion, and vesicular transport	PREDICTED: solute carrier family 43 member 3 [Bos mutus]	--
MSTRG.102510.1	ENSBMUG00000013371	CCDC66	CCDC66	trans	0.177005	9	0.290017	13	0.178407	11	0	0	0	0	0	0	0.00836971	-3.231	down	--	--	Biological Process: retinal rod cell development (GO:0046548);; Biological Process: detection of light stimulus involved in visual perception (GO:0050908);; Biological Process: post-embryonic retina morphogenesis in camera-type eye (GO:0060060);;	--	--	--	--	Coiled-coil domain-containing protein 66	Coiled-coil domain-containing protein 66 OS=Pongo abelii OX=9601 GN=CCDC66 PE=2 SV=1	S	Function unknown	Coiled-coil domain-containing protein 66, partial [Bos mutus]	--
MSTRG.102510.1	ENSBMUG00000016868	VAPA	#N/A	trans	0.177005	9	0.290017	13	0.178407	11	0	0	0	0	0	0	0.00836971	-3.231	down	--	--	--	K06096|1.53967e-144|bta:516024|K06096 vesicle-associated membrane protein-associated protein A | (RefSeq) VAPA; VAMP associated protein A	Tight junction (ko04530)	[U]	Intracellular trafficking, secretion, and vesicular transport	MSP (Major sperm protein) domain	Vesicle-associated membrane protein-associated protein A OS=Bos taurus OX=9913 GN=VAPA PE=2 SV=1	U	Intracellular trafficking, secretion, and vesicular transport	PREDICTED: vesicle-associated membrane protein-associated protein A isoform X2 [Bubalus bubalis]	--
MSTRG.102510.1	Bos_mutus_newGene_73558	--	#N/A	trans	0.177005	9	0.290017	13	0.178407	11	0	0	0	0	0	0	0.00836971	-3.231	down	--	--	--	--	--	--	--	--	--	--	--	PREDICTED: uncharacterized protein LOC107131500 isoform X2 [Bos taurus]	--
MSTRG.102510.1	ENSBMUG00000026724	PDZRN3	#N/A	trans	0.177005	9	0.290017	13	0.178407	11	0	0	0	0	0	0	0.00836971	-3.231	down	--	--	Biological Process: neuromuscular junction development (GO:0007528);; Molecular Function: zinc ion binding (GO:0008270);; Biological Process: protein ubiquitination (GO:0016567);; Cellular Component: neuromuscular junction (GO:0031594);; Molecular Function: ubiquitin protein ligase activity (GO:0061630);;	K15682|0|bom:102281681|K15682 ligand of Numb protein X 3/4 [EC:2.3.2.27] | (RefSeq) PDZRN3; PDZ domain containing ring finger 3	--	[S]	Function unknown	PDZ domain (Also known as DHR or GLGF);; PDZ domain;; Zinc finger, C3HC4 type (RING finger);; Zinc finger, C3HC4 type (RING finger);; RING-type zinc-finger	E3 ubiquitin-protein ligase NRDP1 OS=Pongo abelii OX=9601 GN=RNF41 PE=2 SV=1	O	Posttranslational modification, protein turnover, chaperones	PREDICTED: E3 ubiquitin-protein ligase PDZRN3 isoform X1 [Bos mutus]	--
MSTRG.102510.1	ENSBMUG00000006801	IBTK	#N/A	trans	0.177005	9	0.290017	13	0.178407	11	0	0	0	0	0	0	0.00836971	-3.231	down	[T]	Signal transduction mechanisms	Cellular Component: nucleoplasm (GO:0005654);; Cellular Component: cytoplasm (GO:0005737);; Molecular Function: protein kinase binding (GO:0019901);; Molecular Function: protein tyrosine kinase inhibitor activity (GO:0030292);; Biological Process: release of sequestered calcium ion into cytosol (GO:0051209);; Biological Process: negative regulation of protein tyrosine kinase activity (GO:0061099)…	--	--	[S]	Function unknown	BTB/POZ domain;; Regulator of chromosome condensation (RCC1) repeat;; Ankyrin repeats (many copies);; Ankyrin repeats (3 copies);; Ankyrin repeats (many copies);; Ankyrin repeat;; Ankyrin repeat	BTB/POZ domain-containing protein 9 OS=Bos taurus OX=9913 GN=BTBD9 PE=2 SV=2	DZ	Cell cycle control, cell division, chromosome partitioning;; Cytoskeleton	inhibitor of Bruton tyrosine kinase [Bos taurus]	--
MSTRG.102510.1	ENSBMUG00000006995	PGM3	#N/A	trans	0.177005	9	0.290017	13	0.178407	11	0	0	0	0	0	0	0.00836971	-3.231	down	--	--	Molecular Function: magnesium ion binding (GO:0000287);; Molecular Function: phosphoacetylglucosamine mutase activity (GO:0004610);; Molecular Function: phosphoglucomutase activity (GO:0004614);; Cellular Component: cytosol (GO:0005829);; Biological Process: carbohydrate metabolic process (GO:0005975);; Biological Process: UDP-N-acetylglucosamine biosynthetic process (GO:0006048);; Biological Pro…	K01836|0|bom:102288118|K01836 phosphoacetylglucosamine mutase [EC:5.4.2.3] | (RefSeq) PGM3; phosphoglucomutase 3	Amino sugar and nucleotide sugar metabolism (ko00520)	[G]	Carbohydrate transport and metabolism	Phosphoglucomutase/phosphomannomutase, alpha/beta/alpha domain I;; Phosphoglucomutase/phosphomannomutase, C-terminal domain;; Phosphoglucomutase/phosphomannomutase, alpha/beta/alpha domain III	Phosphoacetylglucosamine mutase OS=Sus scrofa OX=9823 GN=PGM3 PE=1 SV=2	G	Carbohydrate transport and metabolism	Phosphoacetylglucosamine mutase, partial [Bos mutus]	--
MSTRG.102510.1	ENSBMUG00000020909	METTL18	#N/A	trans	0.177005	9	0.290017	13	0.178407	11	0	0	0	0	0	0	0.00836971	-3.231	down	--	--	Molecular Function: methyltransferase activity (GO:0008168);; Biological Process: methylation (GO:0032259);;	--	--	[R]	General function prediction only	Lysine methyltransferase;; Ribosomal protein L11 methyltransferase (PrmA);; Methyltransferase small domain	Histidine protein methyltransferase 1 homolog OS=Bos taurus OX=9913 GN=METTL18 PE=2 SV=1	S	Function unknown	PREDICTED: histidine protein methyltransferase 1 homolog [Bos mutus]	--
MSTRG.102510.1	ENSBMUG00000025203	CCIN	#N/A	trans	0.177005	9	0.290017	13	0.178407	11	0	0	0	0	0	0	0.00836971	-3.231	down	[M]	Cell wall/membrane/envelope biogenesis	--	--	--	[TR]	Signal transduction mechanisms;; General function prediction only	BTB/POZ domain;; Kelch motif;; Kelch motif;; Galactose oxidase, central domain;; Galactose oxidase, central domain;; Kelch motif;; BTB And C-terminal Kelch	Calicin OS=Bos taurus OX=9913 GN=CCIN PE=1 SV=1	S	Function unknown	PREDICTED: calicin [Bos mutus]	--
MSTRG.102510.1	ENSBMUG00000017487	MBNL1	MBNL1	trans	0.177005	9	0.290017	13	0.178407	11	0	0	0	0	0	0	0.00836971	-3.231	down	--	--	--	K14943|0|bacu:103013199|K14943 muscleblind | (RefSeq) MBNL1; muscleblind-like splicing regulator 1	--	[K]	Transcription	Zinc finger C-x8-C-x5-C-x3-H type (and similar)	Muscleblind-like protein 2 OS=Pongo abelii OX=9601 GN=MBNL2 PE=2 SV=2	S	Function unknown	PREDICTED: muscleblind-like protein 1-like isoform X7 [Balaenoptera acutorostrata scammoni]	--
MSTRG.102510.1	ENSBMUG00000026808	ENSBMUG00000026808	#N/A	trans	0.177005	9	0.290017	13	0.178407	11	0	0	0	0	0	0	0.00836971	-3.231	down	[J]	Translation, ribosomal structure and biogenesis	Biological Process: ribosomal small subunit assembly (GO:0000028);; Molecular Function: structural constituent of ribosome (GO:0003735);; Biological Process: translation (GO:0006412);; Cellular Component: cytosolic small ribosomal subunit (GO:0022627);; Molecular Function: metal ion binding (GO:0046872);;	K02978|1.7479e-39|mcf:102116449|K02978 small subunit ribosomal protein S27e | (RefSeq) 40S ribosomal protein S27-like	Ribosome (ko03010)	[J]	Translation, ribosomal structure and biogenesis	Ribosomal protein S27	40S ribosomal protein S27 OS=Bos taurus OX=9913 GN=RPS27 PE=3 SV=3	J	Translation, ribosomal structure and biogenesis	40S ribosomal protein S27 [Pteropus vampyrus]	--
MSTRG.102510.1	ENSBMUG00000019297	PNMA8A	#N/A	trans	0.177005	9	0.290017	13	0.178407	11	0	0	0	0	0	0	0.00836971	-3.231	down	--	--	--	--	--	--	--	PNMA	Paraneoplastic antigen-like protein 8A OS=Bos taurus OX=9913 GN=PNMA8A PE=2 SV=1	S	Function unknown	PREDICTED: LOW QUALITY PROTEIN: PNMA-like protein 1 [Bos mutus]	--
MSTRG.102510.1	ENSBMUG00000024055	RPF1	#N/A	trans	0.177005	9	0.290017	13	0.178407	11	0	0	0	0	0	0	0.00836971	-3.231	down	--	--	Biological Process: ribosomal large subunit assembly (GO:0000027);; Biological Process: maturation of 5.8S rRNA (GO:0000460);; Biological Process: maturation of LSU-rRNA (GO:0000470);; Cellular Component: nucleolus (GO:0005730);; Cellular Component: preribosome, large subunit precursor (GO:0030687);; Molecular Function: rRNA primary transcript binding (GO:0042134);; Molecular Function: RNA bindin…	K14846|0|lve:103071200|K14846 ribosome production factor 1 | (RefSeq) RPF1; ribosome production factor 1 homolog	--	[A]	RNA processing and modification	Brix domain	Ribosome production factor 1 OS=Pongo abelii OX=9601 GN=RPF1 PE=2 SV=1	AJ	RNA processing and modification;; Translation, ribosomal structure and biogenesis	PREDICTED: ribosome production factor 1 isoform X1 [Lipotes vexillifer]	--
MSTRG.102510.1	ENSBMUG00000003909	PWWP3A	#N/A	trans	0.177005	9	0.290017	13	0.178407	11	0	0	0	0	0	0	0.00836971	-3.231	down	--	--	Cellular Component: nucleus (GO:0005634);; Cellular Component: cytoplasm (GO:0005737);; Biological Process: DNA repair (GO:0006281);; Biological Process: chromatin organization (GO:0006325);; Molecular Function: nucleosome binding (GO:0031491);;	--	--	--	--	PWWP domain	PWWP domain-containing protein MUM1 OS=Bos taurus OX=9913 GN=MUM1 PE=2 SV=1	S	Function unknown	PREDICTED: PWWP domain-containing protein MUM1 [Bos mutus]	--
MSTRG.102510.1	ENSBMUG00000019916	FANCM	#N/A	trans	0.177005	9	0.290017	13	0.178407	11	0	0	0	0	0	0	0.00836971	-3.231	down	[L]	Replication, recombination and repair	Biological Process: resolution of meiotic recombination intermediates (GO:0000712);; Molecular Function: DNA binding (GO:0003677);; Molecular Function: chromatin binding (GO:0003682);; Molecular Function: nuclease activity (GO:0004518);; Molecular Function: ATP binding (GO:0005524);; Biological Process: replication fork processing (GO:0031297);; Cellular Component: Fanconi anaemia nuclear complex…	K10896|0|bom:102278142|K10896 fanconi anemia group M protein | (RefSeq) FANCM; Fanconi anemia complementation group M	Fanconi anemia pathway (ko03460)	[L]	Replication, recombination and repair	FANCM to MHF binding domain;; Helicase conserved C-terminal domain;; Type III restriction enzyme, res subunit;; DEAD/DEAH box helicase;; ERCC4 domain	Probable ATP-dependent RNA helicase DDX58 OS=Sus scrofa OX=9823 GN=DDX58 PE=2 SV=1	L	Replication, recombination and repair	Fanconi anemia group M protein, partial [Bos mutus]	--
MSTRG.102510.1	ENSBMUG00000001462	NIP7	#N/A	trans	0.177005	9	0.290017	13	0.178407	11	0	0	0	0	0	0	0.00836971	-3.231	down	--	--	Cellular Component: nucleolus (GO:0005730);; Cellular Component: cytoplasm (GO:0005737);; Biological Process: ribosome assembly (GO:0042255);; Molecular Function: RNA binding (GO:0044822);;	K07565|1.18222e-99|phd:102329086|K07565 60S ribosome subunit biogenesis protein NIP7 | (RefSeq) NIP7; NIP7, nucleolar pre-rRNA processing protein	--	[J]	Translation, ribosomal structure and biogenesis	--	60S ribosome subunit biogenesis protein NIP7 homolog OS=Pongo abelii OX=9601 GN=NIP7 PE=2 SV=1	J	Translation, ribosomal structure and biogenesis	PREDICTED: 60S ribosome subunit biogenesis protein NIP7 homolog isoform X1 [Bos taurus]	--
MSTRG.102510.1	ENSBMUG00000022433	SRSF10	#N/A	trans	0.177005	9	0.290017	13	0.178407	11	0	0	0	0	0	0	0.00836971	-3.231	down	[J]	Translation, ribosomal structure and biogenesis	Molecular Function: nucleotide binding (GO:0000166);; Cellular Component: nucleoplasm (GO:0005654);; Cellular Component: cytosol (GO:0005829);; Biological Process: mRNA splice site selection (GO:0006376);; Biological Process: cytosolic transport (GO:0016482);; Molecular Function: RNA binding (GO:0044822);; Biological Process: negative regulation of mRNA splicing, via spliceosome (GO:0048025);;	K12900|1.72425e-30|gga:419689|K12900 FUS-interacting serine-arginine-rich protein 1 | (RefSeq) SRSF10, FUSIP1, SFRS13A; serine/arginine-rich splicing factor 10	Spliceosome (ko03040)	[R]	General function prediction only	RNA recognition motif. (a.k.a. RRM, RBD, or RNP domain)	Serine/arginine-rich splicing factor 2 OS=Pan troglodytes OX=9598 GN=SRSF2 PE=2 SV=3	S	Function unknown	PREDICTED: serine/arginine-rich splicing factor 10 isoform X3 [Monodelphis domestica]	--
MSTRG.102510.1	Bos_mutus_newGene_54372	--	#N/A	trans	0.177005	9	0.290017	13	0.178407	11	0	0	0	0	0	0	0.00836971	-3.231	down	--	--	--	--	--	--	--	--	--	--	--	--	--
MSTRG.102510.1	Bos_mutus_newGene_15864	--	#N/A	trans	0.177005	9	0.290017	13	0.178407	11	0	0	0	0	0	0	0.00836971	-3.231	down	--	--	--	--	--	--	--	--	--	--	--	--	--
MSTRG.102510.1	ENSBMUG00000026078	ENSBMUG00000026078	#N/A	trans	0.177005	9	0.290017	13	0.178407	11	0	0	0	0	0	0	0.00836971	-3.231	down	--	--	--	--	--	[O]	Posttranslational modification, protein turnover, chaperones	Bromodomain	--	S	Function unknown	PREDICTED: nuclear body protein SP140-like protein [Bos mutus]	--
MSTRG.102510.1	ENSBMUG00000018816	ENSBMUG00000018816	#N/A	trans	0.177005	9	0.290017	13	0.178407	11	0	0	0	0	0	0	0.00836971	-3.231	down	--	--	Molecular Function: lipid binding (GO:0008289);;	--	--	[I]	Lipid transport and metabolism	START domain	Phosphatidylcholine transfer protein OS=Bos taurus OX=9913 GN=PCTP PE=1 SV=1	U	Intracellular trafficking, secretion, and vesicular transport	PCTP-like protein, partial [Bos mutus]	--
MSTRG.102510.1	ENSBMUG00000013048	ABCE1	#N/A	trans	0.177005	9	0.290017	13	0.178407	11	0	0	0	0	0	0	0.00836971	-3.231	down	[J]	Translation, ribosomal structure and biogenesis	--	K06174|0|phd:102332655|K06174 ATP-binding cassette, sub-family E, member 1 | (RefSeq) ABCE1; ATP binding cassette subfamily E member 1	--	[A]	RNA processing and modification	ABC transporter;; Possible Fer4-like domain in RNase L inhibitor, RLI;; AAA domain, putative AbiEii toxin, Type IV TA system;; RecF/RecN/SMC N terminal domain;; 4Fe-4S binding domain;; ATPase family associated with various cellular activities (AAA)	Cystic fibrosis transmembrane conductance regulator OS=Dasypus novemcinctus OX=9361 GN=CFTR PE=3 SV=1	S	Function unknown	ATP-binding cassette sub-family E member 1 [Pteropus alecto]	--
MSTRG.102510.1	ENSBMUG00000000740	ACAD8	#N/A	trans	0.177005	9	0.290017	13	0.178407	11	0	0	0	0	0	0	0.00836971	-3.231	down	[I]	Lipid transport and metabolism	Molecular Function: fatty-acyl-CoA binding (GO:0000062);; Molecular Function: acyl-CoA dehydrogenase activity (GO:0003995);; Cellular Component: mitochondrion (GO:0005739);; Biological Process: valine catabolic process (GO:0006574);; Molecular Function: electron carrier activity (GO:0009055);; Biological Process: fatty acid beta-oxidation using acyl-CoA dehydrogenase (GO:0033539);; Molecular Func…	K11538|0|bom:102269864|K11538 isobutyryl-CoA dehydrogenase [EC:1.3.99.-] | (RefSeq) ACAD8; acyl-CoA dehydrogenase family member 8	Valine, leucine and isoleucine degradation (ko00280)	[I]	Lipid transport and metabolism	Acyl-CoA dehydrogenase, C-terminal domain;; Acyl-CoA dehydrogenase, N-terminal domain;; Acyl-CoA dehydrogenase, middle domain;; Acyl-CoA dehydrogenase, C-terminal domain	Isobutyryl-CoA dehydrogenase, mitochondrial OS=Bos taurus OX=9913 GN=ACAD8 PE=2 SV=1	I	Lipid transport and metabolism	ACAD8 [Cervus elaphus hippelaphus]	--
MSTRG.102510.1	Bos_mutus_newGene_54441	--	#N/A	trans	0.177005	9	0.290017	13	0.178407	11	0	0	0	0	0	0	0.00836971	-3.231	down	--	--	Biological Process: detection of chemical stimulus involved in sensory perception of bitter taste (GO:0001580);; Molecular Function: nucleic acid binding (GO:0003676);; Molecular Function: structural constituent of ribosome (GO:0003735);; Molecular Function: G-protein coupled receptor activity (GO:0004930);; Molecular Function: receptor binding (GO:0005102);; Molecular Function: voltage-gated ion…	--	--	[J]	Translation, ribosomal structure and biogenesis	--	60S ribosomal protein L17 OS=Bos taurus OX=9913 GN=RPL17 PE=2 SV=3	--	--	PREDICTED: uncharacterized protein LOC106991855 [Ovis aries]	--
MSTRG.102510.1	Bos_mutus_newGene_99592	--	#N/A	trans	0.177005	9	0.290017	13	0.178407	11	0	0	0	0	0	0	0.00836971	-3.231	down	--	--	Molecular Function: metal ion binding (GO:0046872);;	--	--	--	--	--	--	F	Nucleotide transport and metabolism	PREDICTED: EF-hand calcium-binding domain-containing protein 1 isoform X5 [Ovis aries]	--
MSTRG.102510.1	ENSBMUG00000022939	MAP3K2	MAP3K2	trans	0.177005	9	0.290017	13	0.178407	11	0	0	0	0	0	0	0.00836971	-3.231	down	[M]	Cell wall/membrane/envelope biogenesis	Molecular Function: signal transducer, downstream of receptor, with serine/threonine kinase activity (GO:0004702);; Molecular Function: ATP binding (GO:0005524);; Cellular Component: nucleoplasm (GO:0005654);; Cellular Component: cytoplasm (GO:0005737);; Molecular Function: protein kinase binding (GO:0019901);; Biological Process: signal transduction by protein phosphorylation (GO:0023014);; Biol…	K04420|0|bom:102273125|K04420 mitogen-activated protein kinase kinase kinase 2 [EC:2.7.11.25] | (RefSeq) MAP3K2; mitogen-activated protein kinase kinase kinase 2	MAPK signaling pathway (ko04010);; Gap junction (ko04540);; GnRH signaling pathway (ko04912)	[T]	Signal transduction mechanisms	Protein kinase domain;; Protein tyrosine kinase;; PB1 domain;; Kinase-like	Serine/threonine-protein kinase 4 OS=Aotus nancymaae OX=37293 GN=STK4 PE=3 SV=1	T	Signal transduction mechanisms	PREDICTED: mitogen-activated protein kinase kinase kinase 2 [Bos mutus]	--
MSTRG.102510.1	ENSBMUG00000024222	SERPINB8	#N/A	trans	0.177005	9	0.290017	13	0.178407	11	0	0	0	0	0	0	0.00836971	-3.231	down	[O]	Posttranslational modification, protein turnover, chaperones	Molecular Function: serine-type endopeptidase inhibitor activity (GO:0004867);; Cellular Component: extracellular space (GO:0005615);; Cellular Component: cytosol (GO:0005829);; Biological Process: negative regulation of endopeptidase activity (GO:0010951);; Cellular Component: integral component of membrane (GO:0016021);; Cellular Component: extracellular exosome (GO:0070062);;	K13965|3.82957e-160|bom:102277521|K13965 serpin B8 | (RefSeq) SERPINB8; serpin family B member 8	--	[V]	Defense mechanisms	Serpin (serine protease inhibitor)	Serpin B8 OS=Bos taurus OX=9913 GN=SERPINB8 PE=2 SV=1	O	Posttranslational modification, protein turnover, chaperones	PREDICTED: serpin B8 [Bos mutus]	--
MSTRG.102510.1	ENSBMUG00000007928	ENSBMUG00000007928	ENSBMUG00000007928	trans	0.177005	9	0.290017	13	0.178407	11	0	0	0	0	0	0	0.00836971	-3.231	down	--	--	Cellular Component: proteinaceous extracellular matrix (GO:0005578);; Cellular Component: collagen trimer (GO:0005581);; Cellular Component: extracellular space (GO:0005615);; Biological Process: cell adhesion (GO:0007155);; Biological Process: endodermal cell differentiation (GO:0035987);; Cellular Component: extracellular exosome (GO:0070062);;	K08132|7.17522e-29|bom:102278077|K08132 collagen, type XII, alpha | (RefSeq) COL12A1; collagen type XII alpha 1 chain	Protein digestion and absorption (ko04974)	--	--	--	--	S	Function unknown	PREDICTED: collagen alpha-1(XII) chain isoform X3 [Bison bison bison]	--
MSTRG.102510.1	Bos_mutus_newGene_1739	--	#N/A	cis	0.177005	9	0.290017	13	0.178407	11	0	0	0	0	0	0	0.00836971	-3.231	down	--	--	--	--	--	--	--	--	--	--	--	--	--
MSTRG.102510.1	ENSBMUG00000006541	CCNE1	#N/A	trans	0.177005	9	0.290017	13	0.178407	11	0	0	0	0	0	0	0.00836971	-3.231	down	--	--	--	K06626|0|bta:533526|K06626 cyclin E | (RefSeq) CCNE1; cyclin E1	Cell cycle (ko04110);; Oocyte meiosis (ko04114);; p53 signaling pathway (ko04115);; PI3K-Akt signaling pathway (ko04151);; Hepatitis B (ko05161);; Measles (ko05162);; Pathways in cancer (ko05200);; Viral carcinogenesis (ko05203);; MicroRNAs in cancer (ko05206);; Prostate cancer (ko05215);; Small cell lung cancer (ko05222)	[D]	Cell cycle control, cell division, chromosome partitioning	Cyclin, N-terminal domain;; Cyclin, C-terminal domain	G1/S-specific cyclin-E2 OS=Bos taurus OX=9913 GN=CCNE2 PE=2 SV=1	D	Cell cycle control, cell division, chromosome partitioning	G1/S-specific cyclin-E1 [Bos taurus]	--
MSTRG.102510.1	ENSBMUG00000019755	ZFC3H1	ZFC3H1	trans	0.177005	9	0.290017	13	0.178407	11	0	0	0	0	0	0	0.00836971	-3.231	down	--	--	Cellular Component: extracellular space (GO:0005615);; Biological Process: RNA processing (GO:0006396);; Molecular Function: RNA binding (GO:0044822);;	--	--	[S]	Function unknown	Tetratricopeptide repeat;; Putative zinc-finger domain;; Tetratricopeptide repeat	--	S	Function unknown	PREDICTED: zinc finger C3H1 domain-containing protein [Bos mutus]	--
MSTRG.102510.1	ENSBMUG00000023509	CHD1L	#N/A	trans	0.177005	9	0.290017	13	0.178407	11	0	0	0	0	0	0	0.00836971	-3.231	down	[KL]	Transcription;; Replication, recombination and repair	Molecular Function: DNA binding (GO:0003677);; Molecular Function: ATP binding (GO:0005524);; Cellular Component: nucleoplasm (GO:0005654);; Cellular Component: cytoplasm (GO:0005737);; Cellular Component: plasma membrane (GO:0005886);; Biological Process: DNA repair (GO:0006281);; Biological Process: chromatin remodeling (GO:0006338);; Molecular Function: ATP-dependent helicase activity (GO:0008…	K20092|0|bom:102284957|K20092 chromodomain-helicase-DNA-binding protein 1-like [EC:3.6.4.12] | (RefSeq) CHD1L; chromodomain helicase DNA binding protein 1 like	--	[K]	Transcription	SNF2 family N-terminal domain;; Helicase conserved C-terminal domain;; Type III restriction enzyme, res subunit	Chromodomain-helicase-DNA-binding protein 1-like OS=Bos taurus OX=9913 GN=CHD1L PE=2 SV=1	L	Replication, recombination and repair	PREDICTED: chromodomain-helicase-DNA-binding protein 1-like isoform X2 [Bos mutus]	--
MSTRG.102510.1	Bos_mutus_newGene_18283	--	#N/A	trans	0.177005	9	0.290017	13	0.178407	11	0	0	0	0	0	0	0.00836971	-3.231	down	--	--	Molecular Function: nucleic acid binding (GO:0003676);; Molecular Function: RNA-directed DNA polymerase activity (GO:0003964);; Cellular Component: intracellular (GO:0005622);; Cellular Component: fascia adherens (GO:0005916);; Biological Process: RNA-dependent DNA biosynthetic process (GO:0006278);; Biological Process: regulation of transcription, DNA-templated (GO:0006355);; Molecular Function:…	K09228|5.51853e-54|bta:100138479|K09228 KRAB domain-containing zinc finger protein | (RefSeq) zinc finger protein 510	--	--	--	Reverse transcriptase (RNA-dependent DNA polymerase)	--	S	Function unknown	reverse transcriptase-like [Bos taurus]	--
MSTRG.102510.1	ENSBMUG00000013511	TRMT11	#N/A	trans	0.177005	9	0.290017	13	0.178407	11	0	0	0	0	0	0	0.00836971	-3.231	down	[J]	Translation, ribosomal structure and biogenesis	Molecular Function: tRNA binding (GO:0000049);; Molecular Function: tRNA (guanine-N2-)-methyltransferase activity (GO:0004809);; Biological Process: tRNA methylation (GO:0030488);;	K15430|0|bom:102281678|K15430 tRNA (guanine10-N2)-methyltransferase [EC:2.1.1.214] | (RefSeq) TRMT11; tRNA methyltransferase 11 homolog	--	[L]	Replication, recombination and repair	Putative RNA methylase family UPF0020;; DNA methylase	tRNA (guanine(10)-N2)-methyltransferase homolog OS=Bos taurus OX=9913 GN=TRMT11 PE=2 SV=1	L	Replication, recombination and repair	PREDICTED: tRNA (guanine(10)-N2)-methyltransferase homolog isoform X1 [Bison bison bison]	--
MSTRG.102510.1	ENSBMUG00000013552	UBR2	#N/A	trans	0.177005	9	0.290017	13	0.178407	11	0	0	0	0	0	0	0.00836971	-3.231	down	[O]	Posttranslational modification, protein turnover, chaperones	Cellular Component: ubiquitin ligase complex (GO:0000151);; Cellular Component: chromatin (GO:0000785);; Cellular Component: nucleoplasm (GO:0005654);; Cellular Component: cytoplasm (GO:0005737);; Cellular Component: plasma membrane (GO:0005886);; Biological Process: chromatin silencing (GO:0006342);; Biological Process: male meiosis I (GO:0007141);; Biological Process: spermatogenesis (GO:000728…	K10626|0|bom:102265817|K10626 E3 ubiquitin-protein ligase UBR2 [EC:2.3.2.27] | (RefSeq) UBR2; ubiquitin protein ligase E3 component n-recognin 2	--	[O]	Posttranslational modification, protein turnover, chaperones	ATP-dependent Clp protease adaptor protein ClpS;; Putative zinc finger in N-recognin (UBR box)	--	O	Posttranslational modification, protein turnover, chaperones	PREDICTED: E3 ubiquitin-protein ligase UBR2 isoform X2 [Bos mutus]	--
MSTRG.102510.1	Bos_mutus_newGene_52007	--	--	trans	0.177005	9	0.290017	13	0.178407	11	0	0	0	0	0	0	0.00836971	-3.231	down	--	--	Biological Process: angiogenesis (GO:0001525);; Molecular Function: trace-amine receptor activity (GO:0001594);; Biological Process: intramembranous ossification (GO:0001957);; Biological Process: endochondral ossification (GO:0001958);; Biological Process: chondrocyte development (GO:0002063);; Molecular Function: nucleic acid binding (GO:0003676);; Molecular Function: type 1 fibroblast growth f…	K09228|3.11199e-16|bta:100138479|K09228 KRAB domain-containing zinc finger protein | (RefSeq) zinc finger protein 510	--	--	--	--	--	--	--	reverse transcriptase-like [Bos taurus]	--
MSTRG.102510.1	ENSBMUG00000021384	ENSBMUG00000021384	ENSBMUG00000021384	trans	0.177005	9	0.290017	13	0.178407	11	0	0	0	0	0	0	0.00836971	-3.231	down	--	--	Biological Process: negative regulation of receptor recycling (GO:0001920);; Cellular Component: endosome (GO:0005768);; Cellular Component: Golgi apparatus (GO:0005794);; Cellular Component: cytosol (GO:0005829);; Molecular Function: kinesin binding (GO:0019894);; Cellular Component: transport vesicle (GO:0030133);; Biological Process: regulation of Arp2/3 complex-mediated actin nucleation (GO:0…	--	--	--	--	AP-1 complex-associated regulatory protein	--	U	Intracellular trafficking, secretion, and vesicular transport	PREDICTED: AP-1 complex-associated regulatory protein isoform X2 [Bos indicus]	--
MSTRG.102510.1	ENSBMUG00000009427	SRSF11	SRSF11	trans	0.177005	9	0.290017	13	0.178407	11	0	0	0	0	0	0	0.00836971	-3.231	down	--	--	Molecular Function: nucleotide binding (GO:0000166);; Cellular Component: nucleoplasm (GO:0005654);; Molecular Function: RNA binding (GO:0044822);;	K12899|9.68196e-103|umr:103663017|K12899 splicing factor, arginine/serine-rich 11 | (RefSeq) SRSF11; serine and arginine rich splicing factor 11	--	[A]	RNA processing and modification	RNA recognition motif. (a.k.a. RRM, RBD, or RNP domain)	--	A	RNA processing and modification	serine/arginine-rich splicing factor 11 isoform X5 [Physeter catodon]	--
MSTRG.102510.1	ENSBMUG00000024870	MYH9	#N/A	trans	0.177005	9	0.290017	13	0.178407	11	0	0	0	0	0	0	0.00836971	-3.231	down	--	--	Molecular Function: microfilament motor activity (GO:0000146);; Biological Process: meiotic spindle organization (GO:0000212);; Biological Process: cytokinesis (GO:0000910);; Biological Process: angiogenesis (GO:0001525);; Biological Process: in utero embryonic development (GO:0001701);; Cellular Component: stress fiber (GO:0001725);; Cellular Component: ruffle (GO:0001726);; Biological Process: …	K10352|0|bta:404108|K10352 myosin heavy chain | (RefSeq) MYH9; myosin heavy chain 9	Tight junction (ko04530)	[Z]	Cytoskeleton	Myosin tail;; Myosin head (motor domain);; Myosin N-terminal SH3-like domain	Myosin-9 OS=Canis lupus familiaris OX=9615 GN=MYH9 PE=2 SV=1	Z	Cytoskeleton	myosin-9 [Bos taurus]	--
MSTRG.102510.1	ENSBMUG00000002905	SNX10	SNX10	trans	0.177005	9	0.290017	13	0.178407	11	0	0	0	0	0	0	0.00836971	-3.231	down	--	--	Molecular Function: 1-phosphatidylinositol binding (GO:0005545);; Cellular Component: nucleus (GO:0005634);; Cellular Component: endoplasmic reticulum (GO:0005783);; Cellular Component: centrosome (GO:0005813);; Biological Process: endocytosis (GO:0006897);; Biological Process: endosome organization (GO:0007032);; Biological Process: protein transport (GO:0015031);; Biological Process: cell proje…	K17924|8.97618e-110|phd:102338118|K17924 sorting nexin-10/11 | (RefSeq) SNX10; sorting nexin 10	--	[U]	Intracellular trafficking, secretion, and vesicular transport	PX domain	Sorting nexin-10 OS=Bos taurus OX=9913 GN=SNX10 PE=2 SV=1	U	Intracellular trafficking, secretion, and vesicular transport	sorting nexin-10 [Bos taurus]	--
MSTRG.102510.1	ENSBMUG00000015286	DENND4C	#N/A	trans	0.177005	9	0.290017	13	0.178407	11	0	0	0	0	0	0	0.00836971	-3.231	down	--	--	Cellular Component: cytosol (GO:0005829);; Cellular Component: plasma membrane (GO:0005886);; Molecular Function: Rab guanyl-nucleotide exchange factor activity (GO:0017112);; Cellular Component: retromer complex (GO:0030904);; Cellular Component: insulin-responsive compartment (GO:0032593);; Biological Process: cellular response to insulin stimulus (GO:0032869);; Biological Process: positive reg…	K20163|0|bta:536760|K20163 DENN domain-containing protein 4 | (RefSeq) DENND4C; DENN domain containing 4C	--	[T]	Signal transduction mechanisms	DENN (AEX-3) domain;; uDENN domain;; dDENN domain	--	S	Function unknown	PREDICTED: DENN domain-containing protein 4C isoform X1 [Bison bison bison]	--
MSTRG.102510.1	ENSBMUG00000000088	RRAS2	#N/A	trans	0.177005	9	0.290017	13	0.178407	11	0	0	0	0	0	0	0.00836971	-3.231	down	[R]	General function prediction only	Biological Process: osteoblast differentiation (GO:0001649);; Molecular Function: GTP binding (GO:0005525);; Cellular Component: intracellular (GO:0005622);; Cellular Component: focal adhesion (GO:0005925);; Biological Process: Ras protein signal transduction (GO:0007265);; Cellular Component: membrane (GO:0016020);; Biological Process: positive regulation of cell migration (GO:0030335);; Cellula…	K07830|2.22907e-92|ptr:451038|K07830 Ras-related protein R-Ras2 | (RefSeq) RRAS2; related RAS viral (r-ras) oncogene homolog 2	MAPK signaling pathway (ko04010);; Ras signaling pathway (ko04014);; cAMP signaling pathway (ko04024);; Phospholipase D signaling pathway (ko04072);; Tight junction (ko04530);; Regulation of actin cytoskeleton (ko04810);; HTLV-I infection (ko05166);; Proteoglycans in cancer (ko05205)	[R]	General function prediction only	Ras family;; Ras of Complex, Roc, domain of DAPkinase;; ADP-ribosylation factor family	Ras-related protein Rap-1b OS=Pongo abelii OX=9601 GN=RAP1B PE=2 SV=1	S	Function unknown	ras-related protein R-Ras2 isoform X1 [Physeter catodon]	--
MSTRG.102510.1	ENSBMUG00000023996	TESK1	#N/A	trans	0.177005	9	0.290017	13	0.178407	11	0	0	0	0	0	0	0.00836971	-3.231	down	[T]	Signal transduction mechanisms	Molecular Function: protein kinase activity (GO:0004672);; Molecular Function: ATP binding (GO:0005524);; Biological Process: protein phosphorylation (GO:0006468);; Molecular Function: metal ion binding (GO:0046872);;	K08841|0|bom:102280032|K08841 testis-specific kinase 1 [EC:2.7.12.1] | (RefSeq) TESK1; testis-specific kinase 1	--	--	--	Protein tyrosine kinase;; Protein kinase domain	LIM domain kinase 2 OS=Bos taurus OX=9913 GN=LIMK2 PE=2 SV=1	T	Signal transduction mechanisms	PREDICTED: dual specificity testis-specific protein kinase 1 [Bos mutus]	--
MSTRG.102510.1	ENSBMUG00000015327	ENSBMUG00000015327	#N/A	trans	0.177005	9	0.290017	13	0.178407	11	0	0	0	0	0	0	0.00836971	-3.231	down	--	--	Cellular Component: extracellular region (GO:0005576);; Biological Process: multicellular organism development (GO:0007275);; Biological Process: spermatogenesis (GO:0007283);; Biological Process: cell differentiation (GO:0030154);; Molecular Function: myosin light chain binding (GO:0032027);; Biological Process: motile cilium assembly (GO:0044458);; Cellular Component: sperm connecting piece (GO…	--	--	--	--	Spermatogenesis-assoc protein 6	Spermatogenesis-associated protein 6 OS=Bos taurus OX=9913 GN=SPATA6 PE=2 SV=2	S	Function unknown	PREDICTED: spermatogenesis-associated protein 6 isoform X1 [Bison bison bison]	--
MSTRG.102510.1	Bos_mutus_newGene_10996	--	#N/A	trans	0.177005	9	0.290017	13	0.178407	11	0	0	0	0	0	0	0.00836971	-3.231	down	--	--	--	--	--	--	--	--	--	--	--	--	--
MSTRG.102510.1	ENSBMUG00000025243	TRMT5	#N/A	trans	0.177005	9	0.290017	13	0.178407	11	0	0	0	0	0	0	0.00836971	-3.231	down	[J]	Translation, ribosomal structure and biogenesis	Cellular Component: nucleus (GO:0005634);; Cellular Component: mitochondrial matrix (GO:0005759);; Molecular Function: tRNA (guanine(37)-N(1))-methyltransferase activity (GO:0052906);; Biological Process: mitochondrial tRNA methylation (GO:0070901);;	K15429|0|bom:102286835|K15429 tRNA (guanine37-N1)-methyltransferase [EC:2.1.1.228] | (RefSeq) TRMT5; tRNA methyltransferase 5	--	[A]	RNA processing and modification	Met-10+ like-protein	tRNA (guanine(37)-N1)-methyltransferase OS=Bos taurus OX=9913 GN=TRMT5 PE=2 SV=1	S	Function unknown	PREDICTED: tRNA (guanine(37)-N1)-methyltransferase [Capra hircus]	--
MSTRG.102510.1	ENSBMUG00000022881	PPP4R2	#N/A	trans	0.177005	9	0.290017	13	0.178407	11	0	0	0	0	0	0	0.00836971	-3.231	down	--	--	Cellular Component: nucleoplasm (GO:0005654);; Biological Process: regulation of double-strand break repair via homologous recombination (GO:0010569);; Cellular Component: protein phosphatase 4 complex (GO:0030289);; Molecular Function: protein binding, bridging (GO:0030674);; Biological Process: regulation of catalytic activity (GO:0050790);;	K15425|0|bta:504900|K15425 serine/threonine-protein phosphatase 4 regulatory subunit 2 | (RefSeq) PPP4R2; protein phosphatase 4 regulatory subunit 2	--	[R]	General function prediction only	PPP4R2	Serine/threonine-protein phosphatase 4 regulatory subunit 2 OS=Pongo abelii OX=9601 GN=PPP4R2 PE=2 SV=1	T	Signal transduction mechanisms	PREDICTED: serine/threonine-protein phosphatase 4 regulatory subunit 2 [Bos taurus]	--
MSTRG.102510.1	ENSBMUG00000002081	TMEM181	#N/A	trans	0.177005	9	0.290017	13	0.178407	11	0	0	0	0	0	0	0.00836971	-3.231	down	--	--	Biological Process: pathogenesis (GO:0009405);; Molecular Function: toxic substance binding (GO:0015643);; Cellular Component: integral component of membrane (GO:0016021);;	--	--	--	--	Wnt-binding factor required for Wnt secretion	Protein wntless homolog OS=Pongo abelii OX=9601 GN=WLS PE=2 SV=1	S	Function unknown	transmembrane protein 181 [Odocoileus virginianus texanus]	--
MSTRG.102510.1	Bos_mutus_newGene_99457	--	#N/A	trans	0.177005	9	0.290017	13	0.178407	11	0	0	0	0	0	0	0.00836971	-3.231	down	--	--	--	--	--	--	--	--	--	--	--	--	--
MSTRG.102510.1	Bos_mutus_newGene_93065	--	--	trans	0.177005	9	0.290017	13	0.178407	11	0	0	0	0	0	0	0.00836971	-3.231	down	--	--	Molecular Function: calcium ion binding (GO:0005509);; Cellular Component: cytoplasm (GO:0005737);; Biological Process: polyamine biosynthetic process (GO:0006596);; Biological Process: polyamine catabolic process (GO:0006598);; Biological Process: spermine metabolic process (GO:0008215);; Biological Process: spermidine metabolic process (GO:0008216);; Biological Process: putrescine metabolic pro…	--	--	--	--	--	--	S	Function unknown	PREDICTED: peroxisomal N(1)-acetyl-spermine/spermidine oxidase isoform X5 [Bos indicus]	--
MSTRG.102510.1	ENSBMUG00000006190	GTPBP10	#N/A	trans	0.177005	9	0.290017	13	0.178407	11	0	0	0	0	0	0	0.00836971	-3.231	down	[DL]	Cell cycle control, cell division, chromosome partitioning;; Replication, recombination and repair	Molecular Function: magnesium ion binding (GO:0000287);; Molecular Function: GTPase activity (GO:0003924);; Molecular Function: GTP binding (GO:0005525);; Cellular Component: nucleolus (GO:0005730);; Cellular Component: mitochondrion (GO:0005739);; Biological Process: ribosome biogenesis (GO:0042254);; Molecular Function: RNA binding (GO:0044822);;	--	--	[R]	General function prediction only	50S ribosome-binding GTPase;; GTP1/OBG;; Ferrous iron transport protein B;; ArgK protein;; ADP-ribosylation factor family	GTP-binding protein 10 OS=Bos taurus OX=9913 GN=GTPBP10 PE=2 SV=1	S	Function unknown	PREDICTED: GTP-binding protein 10 isoform X1 [Bos mutus]	--
MSTRG.102510.1	ENSBMUG00000018755	ENSBMUG00000018755	ENSBMUG00000018755	trans	0.177005	9	0.290017	13	0.178407	11	0	0	0	0	0	0	0.00836971	-3.231	down	--	--	Cellular Component: mitochondrial respiratory chain complex III (GO:0005750);; Biological Process: mitochondrial electron transport, ubiquinol to cytochrome c (GO:0006122);; Molecular Function: ubiquinol-cytochrome-c reductase activity (GO:0008121);; Biological Process: aerobic respiration (GO:0009060);; Biological Process: mitochondrial respiratory chain complex III assembly (GO:0034551);; Biolo…	K00417|9.72072e-34|oas:101108663|K00417 ubiquinol-cytochrome c reductase subunit 7 | (RefSeq) cytochrome b-c1 complex subunit 7	Oxidative phosphorylation (ko00190);; Cardiac muscle contraction (ko04260);; Non-alcoholic fatty liver disease (NAFLD) (ko04932);; Alzheimer's disease (ko05010);; Parkinson's disease (ko05012);; Huntington's disease (ko05016)	[C]	Energy production and conversion	Ubiquinol-cytochrome C reductase complex 14kD subunit	Cytochrome b-c1 complex subunit 7 OS=Bos taurus OX=9913 GN=UQCRB PE=1 SV=3	C	Energy production and conversion	PREDICTED: cytochrome b-c1 complex subunit 7-like [Bubalus bubalis]	--
MSTRG.102510.1	ENSBMUG00000016847	ENSBMUG00000016847	#N/A	trans	0.177005	9	0.290017	13	0.178407	11	0	0	0	0	0	0	0.00836971	-3.231	down	--	--	--	--	--	--	--	Reverse transcriptase (RNA-dependent DNA polymerase)	LINE-1 reverse transcriptase homolog OS=Nycticebus coucang OX=9470 PE=3 SV=1	S	Function unknown	hypothetical protein M91_18560, partial [Bos mutus]	--
MSTRG.102510.1	ENSBMUG00000009361	LONRF1	#N/A	trans	0.177005	9	0.290017	13	0.178407	11	0	0	0	0	0	0	0.00836971	-3.231	down	[S]	Function unknown	Molecular Function: ATP-dependent peptidase activity (GO:0004176);; Biological Process: proteolysis (GO:0006508);; Molecular Function: zinc ion binding (GO:0008270);;	--	--	[O]	Posttranslational modification, protein turnover, chaperones	ATP-dependent protease La (LON) substrate-binding domain;; Zinc finger, C3HC4 type (RING finger);; Zinc finger, C3HC4 type (RING finger);; Zinc finger, C3HC4 type (RING finger);; Ring finger domain;; RING-type zinc-finger	LON peptidase N-terminal domain and RING finger protein 3 OS=Macaca fascicularis OX=9541 GN=LONRF3 PE=2 SV=1	O	Posttranslational modification, protein turnover, chaperones	PREDICTED: LON peptidase N-terminal domain and RING finger protein 1, partial [Bison bison bison]	--
MSTRG.102510.1	Bos_mutus_newGene_10145	--	#N/A	trans	0.177005	9	0.290017	13	0.178407	11	0	0	0	0	0	0	0.00836971	-3.231	down	--	--	Molecular Function: nucleic acid binding (GO:0003676);; Molecular Function: RNA-directed DNA polymerase activity (GO:0003964);; Molecular Function: phospholipid binding (GO:0005543);; Cellular Component: proteinaceous extracellular matrix (GO:0005578);; Cellular Component: intracellular (GO:0005622);; Cellular Component: plasma membrane (GO:0005886);; Cellular Component: fascia adherens (GO:00059…	--	--	[R]	General function prediction only	--	--	S	Function unknown	reverse transcriptase-like [Bos taurus]	--
MSTRG.102510.1	Bos_mutus_newGene_52535	--	#N/A	trans	0.177005	9	0.290017	13	0.178407	11	0	0	0	0	0	0	0.00836971	-3.231	down	--	--	--	--	--	--	--	--	--	--	--	--	--
MSTRG.102510.1	ENSBMUG00000017974	OPHN1	#N/A	trans	0.177005	9	0.290017	13	0.178407	11	0	0	0	0	0	0	0.00836971	-3.231	down	--	--	--	K20650|0|bom:102270695|K20650 oligophrenin-1 | (RefSeq) OPHN1; oligophrenin 1	--	[T]	Signal transduction mechanisms	BAR domain of APPL family;; RhoGAP domain;; PH domain	Oligophrenin-1 OS=Pongo pygmaeus OX=9600 GN=OPHN1 PE=2 SV=1	U	Intracellular trafficking, secretion, and vesicular transport	PREDICTED: oligophrenin-1 [Bos mutus]	--
[truncated: 120,078 more rows]
