# Supplementary material for: Transcriptome sequencing reveals differences between leydig cells and sertoli cells of yak
Source: Front Vet Sci. 2022 Aug 24;9:960250. doi: 10.3389/fvets.2022.960250 (PMC9449347; doi:10.3389/fvets.2022.960250)
Supplement: Supplementary file 7 [file Table_7.XLS]

#ID	Target_gene	miRNA_Seq	miRNA_Length	LC1	LC2	LC3	SC1	SC2	SC3	Pvalue	log2FC	regulated	COG_class	COG_class_annotation	GO_annotation	KEGG_annotation	KEGG_pathway_annotation	KOG_class	KOG_class_annotation	Pfam_annotation	Swissprot_annotation	eggNOG_class	eggNOG_class_annotation	nr_annotation	GO_second_level_annotation
tgu-miR-140-5p	Bos_mutus_newGene_30974	CAGUGGUUUUACCCUAUGGUAG	22	8.72612740211047	8.88147610132804	12.4831056347389	15.2429908167023	15.1249851775145	18.5429412343584	0.00214827692734932	0.656778053443242	up	--	--	--	--	--	--	--	--	--	--
tgu-miR-140-5p	Bos_mutus_newGene_68192	CAGUGGUUUUACCCUAUGGUAG	22	8.72612740211047	8.88147610132804	12.4831056347389	15.2429908167023	15.1249851775145	18.5429412343584	0.00214827692734932	0.656778053443242	up	--	--	Cellular Component: voltage-gated sodium channel complex (GO:0001518);; Biological Process: detection of chemical stimulus involved in sensory perception of bitter taste (GO:0001580);; Molecular Function: nucleic acid binding (GO:0003676);; Molecular Function: actin binding (GO:0003779);; Molecular Function: metalloendopeptidase activity (GO:0004222);; Molecular Function: G-protein coupled recept…	K08474|8.41971e-22|bta:664647|K08474 taste receptor type 2 | (RefSeq) T2R65A; bitter taste receptor Bota-T2R65A	--	--	--	--	--	--	--	reverse transcriptase-like [Bos taurus]	cellular component: cell (GO:0005623);; cellular component: membrane (GO:0016020);; cellular component: macromolecular complex (GO:0032991);; cellular component: membrane part (GO:0044425);; cellular component: cell part (GO:0044464);; biological process: multicellular organismal process (GO:0032501);; biological process: single-organism process (GO:0044699);; biological process: response to stim…
tgu-miR-140-5p	ENSBMUG00000004998	CAGUGGUUUUACCCUAUGGUAG	22	8.72612740211047	8.88147610132804	12.4831056347389	15.2429908167023	15.1249851775145	18.5429412343584	0.00214827692734932	0.656778053443242	up	--	--	Cellular Component: cytoplasm (GO:0005737);; Molecular Function: zinc ion binding (GO:0008270);; Biological Process: protein ubiquitination (GO:0016567);; Biological Process: muscle cell differentiation (GO:0042692);; Molecular Function: ubiquitin protein ligase activity (GO:0061630);;	K10315|0|bom:102286955|K10315 F-box protein 40 | (RefSeq) FBXO40; F-box protein 40	--	--	--	F-box;; TRAF-like zinc-finger	--	S	Function unknown	PREDICTED: LOW QUALITY PROTEIN: F-box only protein 40 [Bos mutus]	cellular component: cell (GO:0005623);; cellular component: cell part (GO:0044464);; molecular function: binding (GO:0005488);; biological process: metabolic process (GO:0008152);; biological process: cellular process (GO:0009987);; biological process: developmental process (GO:0032502);; biological process: single-organism process (GO:0044699);; molecular function: catalytic activity (GO:0003824)
tgu-miR-140-5p	ENSBMUG00000015131	CAGUGGUUUUACCCUAUGGUAG	22	8.72612740211047	8.88147610132804	12.4831056347389	15.2429908167023	15.1249851775145	18.5429412343584	0.00214827692734932	0.656778053443242	up	--	--	Biological Process: phospholipase C-activating G-protein coupled receptor signaling pathway (GO:0007200);; Biological Process: neuropeptide signaling pathway (GO:0007218);; Molecular Function: neuropeptide receptor activity (GO:0008188);; Cellular Component: integral component of membrane (GO:0016021);; Molecular Function: protein dimerization activity (GO:0046983);;	K08428|0|bta:540680|K08428 G protein-coupled receptor 139 | (RefSeq) GPR139; G protein-coupled receptor 139	--	[R]	General function prediction only	7 transmembrane receptor (rhodopsin family)	Thyrotropin-releasing hormone receptor OS=Bos taurus OX=9913 GN=TRHR PE=3 SV=1	U	Intracellular trafficking, secretion, and vesicular transport	probable G-protein coupled receptor 139 [Bos taurus]	biological process: cellular process (GO:0009987);; biological process: signaling (GO:0023052);; biological process: single-organism process (GO:0044699);; biological process: response to stimulus (GO:0050896);; biological process: biological regulation (GO:0065007);; molecular function: receptor activity (GO:0004872);; molecular function: molecular transducer activity (GO:0060089);; cellular com…
tgu-miR-140-5p	ENSBMUG00000019168	CAGUGGUUUUACCCUAUGGUAG	22	8.72612740211047	8.88147610132804	12.4831056347389	15.2429908167023	15.1249851775145	18.5429412343584	0.00214827692734932	0.656778053443242	up	--	--	Molecular Function: nucleotide binding (GO:0000166);;	K20864|0|bom:102280613|K20864 NACHT, LRR and PYD domains-containing protein 7 | (RefSeq) NACHT, LRR and PYD domains-containing protein 2	--	--	--	NACHT domain;; Leucine Rich repeat	NACHT, LRR and PYD domains-containing protein 3 OS=Macaca mulatta OX=9544 GN=NLRP3 PE=2 SV=1	S	Function unknown	hypothetical protein M91_17887, partial [Bos mutus]	molecular function: binding (GO:0005488)
ocu-miR-140-5p	Bos_mutus_newGene_30974	CAGUGGUUUUACCCUAUGGUAG	22	8.72612740211047	8.88147610132804	12.4831056347389	15.2040061854575	15.1249851775145	18.5429412343584	0.00220369158223967	0.655610531804572	up	--	--	--	--	--	--	--	--	--	--
ocu-miR-140-5p	Bos_mutus_newGene_68192	CAGUGGUUUUACCCUAUGGUAG	22	8.72612740211047	8.88147610132804	12.4831056347389	15.2040061854575	15.1249851775145	18.5429412343584	0.00220369158223967	0.655610531804572	up	--	--	Cellular Component: voltage-gated sodium channel complex (GO:0001518);; Biological Process: detection of chemical stimulus involved in sensory perception of bitter taste (GO:0001580);; Molecular Function: nucleic acid binding (GO:0003676);; Molecular Function: actin binding (GO:0003779);; Molecular Function: metalloendopeptidase activity (GO:0004222);; Molecular Function: G-protein coupled recept…	K08474|8.41971e-22|bta:664647|K08474 taste receptor type 2 | (RefSeq) T2R65A; bitter taste receptor Bota-T2R65A	--	--	--	--	--	--	--	reverse transcriptase-like [Bos taurus]	cellular component: cell (GO:0005623);; cellular component: membrane (GO:0016020);; cellular component: macromolecular complex (GO:0032991);; cellular component: membrane part (GO:0044425);; cellular component: cell part (GO:0044464);; biological process: multicellular organismal process (GO:0032501);; biological process: single-organism process (GO:0044699);; biological process: response to stim…
ocu-miR-140-5p	ENSBMUG00000004998	CAGUGGUUUUACCCUAUGGUAG	22	8.72612740211047	8.88147610132804	12.4831056347389	15.2040061854575	15.1249851775145	18.5429412343584	0.00220369158223967	0.655610531804572	up	--	--	Cellular Component: cytoplasm (GO:0005737);; Molecular Function: zinc ion binding (GO:0008270);; Biological Process: protein ubiquitination (GO:0016567);; Biological Process: muscle cell differentiation (GO:0042692);; Molecular Function: ubiquitin protein ligase activity (GO:0061630);;	K10315|0|bom:102286955|K10315 F-box protein 40 | (RefSeq) FBXO40; F-box protein 40	--	--	--	F-box;; TRAF-like zinc-finger	--	S	Function unknown	PREDICTED: LOW QUALITY PROTEIN: F-box only protein 40 [Bos mutus]	cellular component: cell (GO:0005623);; cellular component: cell part (GO:0044464);; molecular function: binding (GO:0005488);; biological process: metabolic process (GO:0008152);; biological process: cellular process (GO:0009987);; biological process: developmental process (GO:0032502);; biological process: single-organism process (GO:0044699);; molecular function: catalytic activity (GO:0003824)
ocu-miR-140-5p	ENSBMUG00000015131	CAGUGGUUUUACCCUAUGGUAG	22	8.72612740211047	8.88147610132804	12.4831056347389	15.2040061854575	15.1249851775145	18.5429412343584	0.00220369158223967	0.655610531804572	up	--	--	Biological Process: phospholipase C-activating G-protein coupled receptor signaling pathway (GO:0007200);; Biological Process: neuropeptide signaling pathway (GO:0007218);; Molecular Function: neuropeptide receptor activity (GO:0008188);; Cellular Component: integral component of membrane (GO:0016021);; Molecular Function: protein dimerization activity (GO:0046983);;	K08428|0|bta:540680|K08428 G protein-coupled receptor 139 | (RefSeq) GPR139; G protein-coupled receptor 139	--	[R]	General function prediction only	7 transmembrane receptor (rhodopsin family)	Thyrotropin-releasing hormone receptor OS=Bos taurus OX=9913 GN=TRHR PE=3 SV=1	U	Intracellular trafficking, secretion, and vesicular transport	probable G-protein coupled receptor 139 [Bos taurus]	biological process: cellular process (GO:0009987);; biological process: signaling (GO:0023052);; biological process: single-organism process (GO:0044699);; biological process: response to stimulus (GO:0050896);; biological process: biological regulation (GO:0065007);; molecular function: receptor activity (GO:0004872);; molecular function: molecular transducer activity (GO:0060089);; cellular com…
ocu-miR-140-5p	ENSBMUG00000019168	CAGUGGUUUUACCCUAUGGUAG	22	8.72612740211047	8.88147610132804	12.4831056347389	15.2040061854575	15.1249851775145	18.5429412343584	0.00220369158223967	0.655610531804572	up	--	--	Molecular Function: nucleotide binding (GO:0000166);;	K20864|0|bom:102280613|K20864 NACHT, LRR and PYD domains-containing protein 7 | (RefSeq) NACHT, LRR and PYD domains-containing protein 2	--	--	--	NACHT domain;; Leucine Rich repeat	NACHT, LRR and PYD domains-containing protein 3 OS=Macaca mulatta OX=9544 GN=NLRP3 PE=2 SV=1	S	Function unknown	hypothetical protein M91_17887, partial [Bos mutus]	molecular function: binding (GO:0005488)
ggo-miR-122	Bos_mutus_newGene_55865	UGGAGUGUGACAAUGGUGUUUG	22	0.37939684357002	0.520086438366057	1.49411689064443	2.30009324344101	3.02499703550291	2.84728464251185	0.000521757682194842	0.946704401276958	up	--	--	--	--	--	--	--	--	--	--
ggo-miR-122	Bos_mutus_newGene_6057	UGGAGUGUGACAAUGGUGUUUG	22	0.37939684357002	0.520086438366057	1.49411689064443	2.30009324344101	3.02499703550291	2.84728464251185	0.000521757682194842	0.946704401276958	up	--	--	Molecular Function: metalloendopeptidase activity (GO:0004222);; Cellular Component: proteinaceous extracellular matrix (GO:0005578);; Biological Process: proteolysis (GO:0006508);; Molecular Function: zinc ion binding (GO:0008270);; Biological Process: collagen fibril organization (GO:0030199);;	K08628|5.47884e-168|bta:510214|K08628 a disintegrin and metalloproteinase with thrombospondin motifs 14 [EC:3.4.24.-] | (RefSeq) ADAMTS14; ADAM metallopeptidase with thrombospondin type 1 motif 14	--	[O]	Posttranslational modification, protein turnover, chaperones	Reprolysin family propeptide	A disintegrin and metalloproteinase with thrombospondin motifs 2 OS=Bos taurus OX=9913 GN=ADAMTS2 PE=1 SV=1	S	Function unknown	PREDICTED: A disintegrin and metalloproteinase with thrombospondin motifs 14 [Bison bison bison]	biological process: metabolic process (GO:0008152);; molecular function: catalytic activity (GO:0003824);; cellular component: extracellular region (GO:0005576);; cellular component: extracellular matrix (GO:0031012);; cellular component: extracellular region part (GO:0044421);; molecular function: binding (GO:0005488);; biological process: cellular process (GO:0009987);; biological process: sing…
ggo-miR-122	ENSBMUG00000000802	UGGAGUGUGACAAUGGUGUUUG	22	0.37939684357002	0.520086438366057	1.49411689064443	2.30009324344101	3.02499703550291	2.84728464251185	0.000521757682194842	0.946704401276958	up	--	--	Biological Process: negative regulation of T cell antigen processing and presentation (GO:0002626);; Biological Process: negative regulation of T cell cytokine production (GO:0002725);; Molecular Function: antigen binding (GO:0003823);; Cellular Component: extracellular space (GO:0005615);; Cellular Component: early endosome (GO:0005769);; Biological Process: cellular iron ion homeostasis (GO:000…	--	--	--	--	Class I Histocompatibility antigen, domains alpha 1 and 2;; Immunoglobulin C1-set domain	Hereditary hemochromatosis protein homolog OS=Dicerorhinus sumatrensis OX=89632 GN=HFE PE=2 SV=1	U	Intracellular trafficking, secretion, and vesicular transport	PREDICTED: hereditary hemochromatosis protein isoform X1 [Bos mutus]	biological process: biological regulation (GO:0065007);; molecular function: binding (GO:0005488);; cellular component: extracellular region (GO:0005576);; cellular component: extracellular region part (GO:0044421);; cellular component: cell (GO:0005623);; cellular component: organelle (GO:0043226);; cellular component: cell part (GO:0044464);; biological process: cellular process (GO:0009987);; …
ggo-miR-122	ENSBMUG00000012683	UGGAGUGUGACAAUGGUGUUUG	22	0.37939684357002	0.520086438366057	1.49411689064443	2.30009324344101	3.02499703550291	2.84728464251185	0.000521757682194842	0.946704401276958	up	--	--	Cellular Component: intracellular (GO:0005622);; Biological Process: endosome to lysosome transport (GO:0008333);; Molecular Function: Rab guanyl-nucleotide exchange factor activity (GO:0017112);; Biological Process: positive regulation of GTPase activity (GO:0043547);; Biological Process: cellular protein catabolic process (GO:0044257);;	K20162|0|bom:102282149|K20162 DENN domain-containing protein 3 | (RefSeq) DENND3; DENN domain containing 3	--	[T]	Signal transduction mechanisms	DENN (AEX-3) domain;; uDENN domain	--	S	Function unknown	PREDICTED: DENN domain-containing protein 3, partial [Bubalus bubalis]	cellular component: cell (GO:0005623);; cellular component: cell part (GO:0044464);; biological process: single-organism process (GO:0044699);; biological process: localization (GO:0051179);; biological process: biological regulation (GO:0065007);; molecular function: guanyl-nucleotide exchange factor activity (GO:0005085);; biological process: metabolic process (GO:0008152);; biological process:…
ggo-miR-122	ENSBMUG00000016962	UGGAGUGUGACAAUGGUGUUUG	22	0.37939684357002	0.520086438366057	1.49411689064443	2.30009324344101	3.02499703550291	2.84728464251185	0.000521757682194842	0.946704401276958	up	[R]	General function prediction only	Biological Process: cell fate determination (GO:0001709);; Molecular Function: smoothened binding (GO:0005119);; Biological Process: signal transduction (GO:0007165);; Molecular Function: hedgehog receptor activity (GO:0008158);; Biological Process: epidermal cell fate specification (GO:0009957);; Cellular Component: integral component of membrane (GO:0016021);; Biological Process: hair cycle (GO…	K11101|0|bom:102273702|K11101 patched 2 | (RefSeq) PTCH2; patched 2	Basal cell carcinoma (ko05217)	[T]	Signal transduction mechanisms	Patched family;; Sterol-sensing domain of SREBP cleavage-activation	NPC intracellular cholesterol transporter 1 OS=Sus scrofa OX=9823 GN=NPC1 PE=2 SV=1	U	Intracellular trafficking, secretion, and vesicular transport	PREDICTED: protein patched homolog 2 [Bos mutus]	biological process: cellular process (GO:0009987);; biological process: developmental process (GO:0032502);; biological process: single-organism process (GO:0044699);; molecular function: binding (GO:0005488);; biological process: response to stimulus (GO:0050896);; biological process: biological regulation (GO:0065007);; biological process: signaling (GO:0023052);; molecular function: receptor a…
ggo-miR-122	ENSBMUG00000017033	UGGAGUGUGACAAUGGUGUUUG	22	0.37939684357002	0.520086438366057	1.49411689064443	2.30009324344101	3.02499703550291	2.84728464251185	0.000521757682194842	0.946704401276958	up	[E]	Amino acid transport and metabolism	--	K11141|0|bom:102285341|K11141 glutamyl aminopeptidase [EC:3.4.11.7] | (RefSeq) ENPEP; glutamyl aminopeptidase	Renin-angiotensin system (ko04614)	[EO]	--	Peptidase family M1 domain;; ERAP1-like C-terminal domain	Glutamyl aminopeptidase OS=Bos taurus OX=9913 GN=ENPEP PE=2 SV=1	E	Amino acid transport and metabolism	PREDICTED: glutamyl aminopeptidase [Bos mutus]	--
rno-miR-140-5p	Bos_mutus_newGene_30974	CAGUGGUUUUACCCUAUGGUAG	22	8.72612740211047	8.88147610132804	12.4831056347389	15.2429908167023	15.1249851775145	18.5429412343584	0.00214827692734932	0.656778053443242	up	--	--	--	--	--	--	--	--	--	--
rno-miR-140-5p	Bos_mutus_newGene_68192	CAGUGGUUUUACCCUAUGGUAG	22	8.72612740211047	8.88147610132804	12.4831056347389	15.2429908167023	15.1249851775145	18.5429412343584	0.00214827692734932	0.656778053443242	up	--	--	Cellular Component: voltage-gated sodium channel complex (GO:0001518);; Biological Process: detection of chemical stimulus involved in sensory perception of bitter taste (GO:0001580);; Molecular Function: nucleic acid binding (GO:0003676);; Molecular Function: actin binding (GO:0003779);; Molecular Function: metalloendopeptidase activity (GO:0004222);; Molecular Function: G-protein coupled recept…	K08474|8.41971e-22|bta:664647|K08474 taste receptor type 2 | (RefSeq) T2R65A; bitter taste receptor Bota-T2R65A	--	--	--	--	--	--	--	reverse transcriptase-like [Bos taurus]	cellular component: cell (GO:0005623);; cellular component: membrane (GO:0016020);; cellular component: macromolecular complex (GO:0032991);; cellular component: membrane part (GO:0044425);; cellular component: cell part (GO:0044464);; biological process: multicellular organismal process (GO:0032501);; biological process: single-organism process (GO:0044699);; biological process: response to stim…
rno-miR-140-5p	ENSBMUG00000004998	CAGUGGUUUUACCCUAUGGUAG	22	8.72612740211047	8.88147610132804	12.4831056347389	15.2429908167023	15.1249851775145	18.5429412343584	0.00214827692734932	0.656778053443242	up	--	--	Cellular Component: cytoplasm (GO:0005737);; Molecular Function: zinc ion binding (GO:0008270);; Biological Process: protein ubiquitination (GO:0016567);; Biological Process: muscle cell differentiation (GO:0042692);; Molecular Function: ubiquitin protein ligase activity (GO:0061630);;	K10315|0|bom:102286955|K10315 F-box protein 40 | (RefSeq) FBXO40; F-box protein 40	--	--	--	F-box;; TRAF-like zinc-finger	--	S	Function unknown	PREDICTED: LOW QUALITY PROTEIN: F-box only protein 40 [Bos mutus]	cellular component: cell (GO:0005623);; cellular component: cell part (GO:0044464);; molecular function: binding (GO:0005488);; biological process: metabolic process (GO:0008152);; biological process: cellular process (GO:0009987);; biological process: developmental process (GO:0032502);; biological process: single-organism process (GO:0044699);; molecular function: catalytic activity (GO:0003824)
rno-miR-140-5p	ENSBMUG00000015131	CAGUGGUUUUACCCUAUGGUAG	22	8.72612740211047	8.88147610132804	12.4831056347389	15.2429908167023	15.1249851775145	18.5429412343584	0.00214827692734932	0.656778053443242	up	--	--	Biological Process: phospholipase C-activating G-protein coupled receptor signaling pathway (GO:0007200);; Biological Process: neuropeptide signaling pathway (GO:0007218);; Molecular Function: neuropeptide receptor activity (GO:0008188);; Cellular Component: integral component of membrane (GO:0016021);; Molecular Function: protein dimerization activity (GO:0046983);;	K08428|0|bta:540680|K08428 G protein-coupled receptor 139 | (RefSeq) GPR139; G protein-coupled receptor 139	--	[R]	General function prediction only	7 transmembrane receptor (rhodopsin family)	Thyrotropin-releasing hormone receptor OS=Bos taurus OX=9913 GN=TRHR PE=3 SV=1	U	Intracellular trafficking, secretion, and vesicular transport	probable G-protein coupled receptor 139 [Bos taurus]	biological process: cellular process (GO:0009987);; biological process: signaling (GO:0023052);; biological process: single-organism process (GO:0044699);; biological process: response to stimulus (GO:0050896);; biological process: biological regulation (GO:0065007);; molecular function: receptor activity (GO:0004872);; molecular function: molecular transducer activity (GO:0060089);; cellular com…
rno-miR-140-5p	ENSBMUG00000019168	CAGUGGUUUUACCCUAUGGUAG	22	8.72612740211047	8.88147610132804	12.4831056347389	15.2429908167023	15.1249851775145	18.5429412343584	0.00214827692734932	0.656778053443242	up	--	--	Molecular Function: nucleotide binding (GO:0000166);;	K20864|0|bom:102280613|K20864 NACHT, LRR and PYD domains-containing protein 7 | (RefSeq) NACHT, LRR and PYD domains-containing protein 2	--	--	--	NACHT domain;; Leucine Rich repeat	NACHT, LRR and PYD domains-containing protein 3 OS=Macaca mulatta OX=9544 GN=NLRP3 PE=2 SV=1	S	Function unknown	hypothetical protein M91_17887, partial [Bos mutus]	molecular function: binding (GO:0005488)
oan-miR-140-5p	Bos_mutus_newGene_68192	CAGUGGUUUUACCCUAUGGU	20	8.72612740211047	8.88147610132804	12.4831056347389	15.2040061854575	15.1249851775145	18.5429412343584	0.00220369158223967	0.655610531804572	up	--	--	Cellular Component: voltage-gated sodium channel complex (GO:0001518);; Biological Process: detection of chemical stimulus involved in sensory perception of bitter taste (GO:0001580);; Molecular Function: nucleic acid binding (GO:0003676);; Molecular Function: actin binding (GO:0003779);; Molecular Function: metalloendopeptidase activity (GO:0004222);; Molecular Function: G-protein coupled recept…	K08474|8.41971e-22|bta:664647|K08474 taste receptor type 2 | (RefSeq) T2R65A; bitter taste receptor Bota-T2R65A	--	--	--	--	--	--	--	reverse transcriptase-like [Bos taurus]	cellular component: cell (GO:0005623);; cellular component: membrane (GO:0016020);; cellular component: macromolecular complex (GO:0032991);; cellular component: membrane part (GO:0044425);; cellular component: cell part (GO:0044464);; biological process: multicellular organismal process (GO:0032501);; biological process: single-organism process (GO:0044699);; biological process: response to stim…
mmu-miR-381-3p	ENSBMUG00000016999	UAUACAAGGGCAAGCUCUCUGU	22	51.3269729801156	31.7252727403294	50.0770144961149	23.507732640592	20.78997962582	25.305242260324	0.000659310235703574	-0.681653021419156	down	[T]	Signal transduction mechanisms	--	--	--	[M]	Cell wall/membrane/envelope biogenesis	Ankyrin repeats (3 copies);; Ankyrin repeats (many copies);; Ankyrin repeats (many copies);; Ankyrin repeat;; Ankyrin repeat	Ankyrin repeat domain-containing protein 54 OS=Bos taurus OX=9913 GN=ANKRD54 PE=2 SV=1	S	Function unknown	PREDICTED: ankyrin repeat domain-containing protein 60 [Bos indicus]	--
mmu-miR-381-3p	ENSBMUG00000018143	UAUACAAGGGCAAGCUCUCUGU	22	51.3269729801156	31.7252727403294	50.0770144961149	23.507732640592	20.78997962582	25.305242260324	0.000659310235703574	-0.681653021419156	down	--	--	--	K16882|0|oas:101123291|K16882 protein piccolo | (RefSeq) PCLO; piccolo presynaptic cytomatrix protein	Insulin secretion (ko04911)	--	--	C2 domain;; PDZ domain (Also known as DHR or GLGF)	Rabphilin-3A OS=Bos taurus OX=9913 GN=RPH3A PE=1 SV=1	S	Function unknown	PREDICTED: protein piccolo isoform X1 [Ovis aries]	--
xtr-miR-140	Bos_mutus_newGene_33842	AGUGGUUUUACCCUAUGGUAG	21	8.72612740211047	8.88147610132804	12.4831056347389	15.2429908167023	15.1249851775145	18.5429412343584	0.00214827692734932	0.656778053443242	up	--	--	Biological Process: ubiquinone biosynthetic process (GO:0006744);; Cellular Component: integral component of membrane (GO:0016021);; Biological Process: oxidation-reduction process (GO:0055114);;	--	--	--	--	--	--	U	Intracellular trafficking, secretion, and vesicular transport	PREDICTED: inositol 1,4,5-trisphosphate receptor-interacting protein-like 2 [Bos taurus]	biological process: metabolic process (GO:0008152);; biological process: cellular process (GO:0009987);; biological process: single-organism process (GO:0044699);; cellular component: membrane (GO:0016020);; cellular component: membrane part (GO:0044425)
cgr-miR-140-5p	Bos_mutus_newGene_30974	CAGUGGUUUUACCCUAUGGUAG	22	8.72612740211047	8.88147610132804	12.4831056347389	15.2429908167023	15.1249851775145	18.5429412343584	0.00214827692734932	0.656778053443242	up	--	--	--	--	--	--	--	--	--	--
cgr-miR-140-5p	Bos_mutus_newGene_68192	CAGUGGUUUUACCCUAUGGUAG	22	8.72612740211047	8.88147610132804	12.4831056347389	15.2429908167023	15.1249851775145	18.5429412343584	0.00214827692734932	0.656778053443242	up	--	--	Cellular Component: voltage-gated sodium channel complex (GO:0001518);; Biological Process: detection of chemical stimulus involved in sensory perception of bitter taste (GO:0001580);; Molecular Function: nucleic acid binding (GO:0003676);; Molecular Function: actin binding (GO:0003779);; Molecular Function: metalloendopeptidase activity (GO:0004222);; Molecular Function: G-protein coupled recept…	K08474|8.41971e-22|bta:664647|K08474 taste receptor type 2 | (RefSeq) T2R65A; bitter taste receptor Bota-T2R65A	--	--	--	--	--	--	--	reverse transcriptase-like [Bos taurus]	cellular component: cell (GO:0005623);; cellular component: membrane (GO:0016020);; cellular component: macromolecular complex (GO:0032991);; cellular component: membrane part (GO:0044425);; cellular component: cell part (GO:0044464);; biological process: multicellular organismal process (GO:0032501);; biological process: single-organism process (GO:0044699);; biological process: response to stim…
cgr-miR-140-5p	ENSBMUG00000004998	CAGUGGUUUUACCCUAUGGUAG	22	8.72612740211047	8.88147610132804	12.4831056347389	15.2429908167023	15.1249851775145	18.5429412343584	0.00214827692734932	0.656778053443242	up	--	--	Cellular Component: cytoplasm (GO:0005737);; Molecular Function: zinc ion binding (GO:0008270);; Biological Process: protein ubiquitination (GO:0016567);; Biological Process: muscle cell differentiation (GO:0042692);; Molecular Function: ubiquitin protein ligase activity (GO:0061630);;	K10315|0|bom:102286955|K10315 F-box protein 40 | (RefSeq) FBXO40; F-box protein 40	--	--	--	F-box;; TRAF-like zinc-finger	--	S	Function unknown	PREDICTED: LOW QUALITY PROTEIN: F-box only protein 40 [Bos mutus]	cellular component: cell (GO:0005623);; cellular component: cell part (GO:0044464);; molecular function: binding (GO:0005488);; biological process: metabolic process (GO:0008152);; biological process: cellular process (GO:0009987);; biological process: developmental process (GO:0032502);; biological process: single-organism process (GO:0044699);; molecular function: catalytic activity (GO:0003824)
cgr-miR-140-5p	ENSBMUG00000015131	CAGUGGUUUUACCCUAUGGUAG	22	8.72612740211047	8.88147610132804	12.4831056347389	15.2429908167023	15.1249851775145	18.5429412343584	0.00214827692734932	0.656778053443242	up	--	--	Biological Process: phospholipase C-activating G-protein coupled receptor signaling pathway (GO:0007200);; Biological Process: neuropeptide signaling pathway (GO:0007218);; Molecular Function: neuropeptide receptor activity (GO:0008188);; Cellular Component: integral component of membrane (GO:0016021);; Molecular Function: protein dimerization activity (GO:0046983);;	K08428|0|bta:540680|K08428 G protein-coupled receptor 139 | (RefSeq) GPR139; G protein-coupled receptor 139	--	[R]	General function prediction only	7 transmembrane receptor (rhodopsin family)	Thyrotropin-releasing hormone receptor OS=Bos taurus OX=9913 GN=TRHR PE=3 SV=1	U	Intracellular trafficking, secretion, and vesicular transport	probable G-protein coupled receptor 139 [Bos taurus]	biological process: cellular process (GO:0009987);; biological process: signaling (GO:0023052);; biological process: single-organism process (GO:0044699);; biological process: response to stimulus (GO:0050896);; biological process: biological regulation (GO:0065007);; molecular function: receptor activity (GO:0004872);; molecular function: molecular transducer activity (GO:0060089);; cellular com…
cgr-miR-140-5p	ENSBMUG00000019168	CAGUGGUUUUACCCUAUGGUAG	22	8.72612740211047	8.88147610132804	12.4831056347389	15.2429908167023	15.1249851775145	18.5429412343584	0.00214827692734932	0.656778053443242	up	--	--	Molecular Function: nucleotide binding (GO:0000166);;	K20864|0|bom:102280613|K20864 NACHT, LRR and PYD domains-containing protein 7 | (RefSeq) NACHT, LRR and PYD domains-containing protein 2	--	--	--	NACHT domain;; Leucine Rich repeat	NACHT, LRR and PYD domains-containing protein 3 OS=Macaca mulatta OX=9544 GN=NLRP3 PE=2 SV=1	S	Function unknown	hypothetical protein M91_17887, partial [Bos mutus]	molecular function: binding (GO:0005488)
xla-miR-122-5p	Bos_mutus_newGene_6057	UGGAGUGUGACAAUGGUGUUU	21	0.37939684357002	0.520086438366057	1.49411689064443	2.30009324344101	3.02499703550291	2.84728464251185	0.000521757682194842	0.946704401276958	up	--	--	Molecular Function: metalloendopeptidase activity (GO:0004222);; Cellular Component: proteinaceous extracellular matrix (GO:0005578);; Biological Process: proteolysis (GO:0006508);; Molecular Function: zinc ion binding (GO:0008270);; Biological Process: collagen fibril organization (GO:0030199);;	K08628|5.47884e-168|bta:510214|K08628 a disintegrin and metalloproteinase with thrombospondin motifs 14 [EC:3.4.24.-] | (RefSeq) ADAMTS14; ADAM metallopeptidase with thrombospondin type 1 motif 14	--	[O]	Posttranslational modification, protein turnover, chaperones	Reprolysin family propeptide	A disintegrin and metalloproteinase with thrombospondin motifs 2 OS=Bos taurus OX=9913 GN=ADAMTS2 PE=1 SV=1	S	Function unknown	PREDICTED: A disintegrin and metalloproteinase with thrombospondin motifs 14 [Bison bison bison]	biological process: metabolic process (GO:0008152);; molecular function: catalytic activity (GO:0003824);; cellular component: extracellular region (GO:0005576);; cellular component: extracellular matrix (GO:0031012);; cellular component: extracellular region part (GO:0044421);; molecular function: binding (GO:0005488);; biological process: cellular process (GO:0009987);; biological process: sing…
xla-miR-122-5p	ENSBMUG00000012683	UGGAGUGUGACAAUGGUGUUU	21	0.37939684357002	0.520086438366057	1.49411689064443	2.30009324344101	3.02499703550291	2.84728464251185	0.000521757682194842	0.946704401276958	up	--	--	Cellular Component: intracellular (GO:0005622);; Biological Process: endosome to lysosome transport (GO:0008333);; Molecular Function: Rab guanyl-nucleotide exchange factor activity (GO:0017112);; Biological Process: positive regulation of GTPase activity (GO:0043547);; Biological Process: cellular protein catabolic process (GO:0044257);;	K20162|0|bom:102282149|K20162 DENN domain-containing protein 3 | (RefSeq) DENND3; DENN domain containing 3	--	[T]	Signal transduction mechanisms	DENN (AEX-3) domain;; uDENN domain	--	S	Function unknown	PREDICTED: DENN domain-containing protein 3, partial [Bubalus bubalis]	cellular component: cell (GO:0005623);; cellular component: cell part (GO:0044464);; biological process: single-organism process (GO:0044699);; biological process: localization (GO:0051179);; biological process: biological regulation (GO:0065007);; molecular function: guanyl-nucleotide exchange factor activity (GO:0005085);; biological process: metabolic process (GO:0008152);; biological process:…
xla-miR-122-5p	ENSBMUG00000016962	UGGAGUGUGACAAUGGUGUUU	21	0.37939684357002	0.520086438366057	1.49411689064443	2.30009324344101	3.02499703550291	2.84728464251185	0.000521757682194842	0.946704401276958	up	[R]	General function prediction only	Biological Process: cell fate determination (GO:0001709);; Molecular Function: smoothened binding (GO:0005119);; Biological Process: signal transduction (GO:0007165);; Molecular Function: hedgehog receptor activity (GO:0008158);; Biological Process: epidermal cell fate specification (GO:0009957);; Cellular Component: integral component of membrane (GO:0016021);; Biological Process: hair cycle (GO…	K11101|0|bom:102273702|K11101 patched 2 | (RefSeq) PTCH2; patched 2	Basal cell carcinoma (ko05217)	[T]	Signal transduction mechanisms	Patched family;; Sterol-sensing domain of SREBP cleavage-activation	NPC intracellular cholesterol transporter 1 OS=Sus scrofa OX=9823 GN=NPC1 PE=2 SV=1	U	Intracellular trafficking, secretion, and vesicular transport	PREDICTED: protein patched homolog 2 [Bos mutus]	biological process: cellular process (GO:0009987);; biological process: developmental process (GO:0032502);; biological process: single-organism process (GO:0044699);; molecular function: binding (GO:0005488);; biological process: response to stimulus (GO:0050896);; biological process: biological regulation (GO:0065007);; biological process: signaling (GO:0023052);; molecular function: receptor a…
mdo-miR-140-5p	Bos_mutus_newGene_30974	CAGUGGUUUUACCCUAUGGUAG	22	8.72612740211047	8.88147610132804	12.4831056347389	15.2429908167023	15.1249851775145	18.5429412343584	0.00214827692734932	0.656778053443242	up	--	--	--	--	--	--	--	--	--	--
mdo-miR-140-5p	Bos_mutus_newGene_68192	CAGUGGUUUUACCCUAUGGUAG	22	8.72612740211047	8.88147610132804	12.4831056347389	15.2429908167023	15.1249851775145	18.5429412343584	0.00214827692734932	0.656778053443242	up	--	--	Cellular Component: voltage-gated sodium channel complex (GO:0001518);; Biological Process: detection of chemical stimulus involved in sensory perception of bitter taste (GO:0001580);; Molecular Function: nucleic acid binding (GO:0003676);; Molecular Function: actin binding (GO:0003779);; Molecular Function: metalloendopeptidase activity (GO:0004222);; Molecular Function: G-protein coupled recept…	K08474|8.41971e-22|bta:664647|K08474 taste receptor type 2 | (RefSeq) T2R65A; bitter taste receptor Bota-T2R65A	--	--	--	--	--	--	--	reverse transcriptase-like [Bos taurus]	cellular component: cell (GO:0005623);; cellular component: membrane (GO:0016020);; cellular component: macromolecular complex (GO:0032991);; cellular component: membrane part (GO:0044425);; cellular component: cell part (GO:0044464);; biological process: multicellular organismal process (GO:0032501);; biological process: single-organism process (GO:0044699);; biological process: response to stim…
mdo-miR-140-5p	ENSBMUG00000004998	CAGUGGUUUUACCCUAUGGUAG	22	8.72612740211047	8.88147610132804	12.4831056347389	15.2429908167023	15.1249851775145	18.5429412343584	0.00214827692734932	0.656778053443242	up	--	--	Cellular Component: cytoplasm (GO:0005737);; Molecular Function: zinc ion binding (GO:0008270);; Biological Process: protein ubiquitination (GO:0016567);; Biological Process: muscle cell differentiation (GO:0042692);; Molecular Function: ubiquitin protein ligase activity (GO:0061630);;	K10315|0|bom:102286955|K10315 F-box protein 40 | (RefSeq) FBXO40; F-box protein 40	--	--	--	F-box;; TRAF-like zinc-finger	--	S	Function unknown	PREDICTED: LOW QUALITY PROTEIN: F-box only protein 40 [Bos mutus]	cellular component: cell (GO:0005623);; cellular component: cell part (GO:0044464);; molecular function: binding (GO:0005488);; biological process: metabolic process (GO:0008152);; biological process: cellular process (GO:0009987);; biological process: developmental process (GO:0032502);; biological process: single-organism process (GO:0044699);; molecular function: catalytic activity (GO:0003824)
mdo-miR-140-5p	ENSBMUG00000015131	CAGUGGUUUUACCCUAUGGUAG	22	8.72612740211047	8.88147610132804	12.4831056347389	15.2429908167023	15.1249851775145	18.5429412343584	0.00214827692734932	0.656778053443242	up	--	--	Biological Process: phospholipase C-activating G-protein coupled receptor signaling pathway (GO:0007200);; Biological Process: neuropeptide signaling pathway (GO:0007218);; Molecular Function: neuropeptide receptor activity (GO:0008188);; Cellular Component: integral component of membrane (GO:0016021);; Molecular Function: protein dimerization activity (GO:0046983);;	K08428|0|bta:540680|K08428 G protein-coupled receptor 139 | (RefSeq) GPR139; G protein-coupled receptor 139	--	[R]	General function prediction only	7 transmembrane receptor (rhodopsin family)	Thyrotropin-releasing hormone receptor OS=Bos taurus OX=9913 GN=TRHR PE=3 SV=1	U	Intracellular trafficking, secretion, and vesicular transport	probable G-protein coupled receptor 139 [Bos taurus]	biological process: cellular process (GO:0009987);; biological process: signaling (GO:0023052);; biological process: single-organism process (GO:0044699);; biological process: response to stimulus (GO:0050896);; biological process: biological regulation (GO:0065007);; molecular function: receptor activity (GO:0004872);; molecular function: molecular transducer activity (GO:0060089);; cellular com…
mdo-miR-140-5p	ENSBMUG00000019168	CAGUGGUUUUACCCUAUGGUAG	22	8.72612740211047	8.88147610132804	12.4831056347389	15.2429908167023	15.1249851775145	18.5429412343584	0.00214827692734932	0.656778053443242	up	--	--	Molecular Function: nucleotide binding (GO:0000166);;	K20864|0|bom:102280613|K20864 NACHT, LRR and PYD domains-containing protein 7 | (RefSeq) NACHT, LRR and PYD domains-containing protein 2	--	--	--	NACHT domain;; Leucine Rich repeat	NACHT, LRR and PYD domains-containing protein 3 OS=Macaca mulatta OX=9544 GN=NLRP3 PE=2 SV=1	S	Function unknown	hypothetical protein M91_17887, partial [Bos mutus]	molecular function: binding (GO:0005488)
ocu-miR-122-5p	Bos_mutus_newGene_55865	UGGAGUGUGACAAUGGUGUUUG	22	0.37939684357002	0.520086438366057	1.49411689064443	2.30009324344101	3.02499703550291	2.84728464251185	0.000521757682194842	0.946704401276958	up	--	--	--	--	--	--	--	--	--	--
ocu-miR-122-5p	Bos_mutus_newGene_6057	UGGAGUGUGACAAUGGUGUUUG	22	0.37939684357002	0.520086438366057	1.49411689064443	2.30009324344101	3.02499703550291	2.84728464251185	0.000521757682194842	0.946704401276958	up	--	--	Molecular Function: metalloendopeptidase activity (GO:0004222);; Cellular Component: proteinaceous extracellular matrix (GO:0005578);; Biological Process: proteolysis (GO:0006508);; Molecular Function: zinc ion binding (GO:0008270);; Biological Process: collagen fibril organization (GO:0030199);;	K08628|5.47884e-168|bta:510214|K08628 a disintegrin and metalloproteinase with thrombospondin motifs 14 [EC:3.4.24.-] | (RefSeq) ADAMTS14; ADAM metallopeptidase with thrombospondin type 1 motif 14	--	[O]	Posttranslational modification, protein turnover, chaperones	Reprolysin family propeptide	A disintegrin and metalloproteinase with thrombospondin motifs 2 OS=Bos taurus OX=9913 GN=ADAMTS2 PE=1 SV=1	S	Function unknown	PREDICTED: A disintegrin and metalloproteinase with thrombospondin motifs 14 [Bison bison bison]	biological process: metabolic process (GO:0008152);; molecular function: catalytic activity (GO:0003824);; cellular component: extracellular region (GO:0005576);; cellular component: extracellular matrix (GO:0031012);; cellular component: extracellular region part (GO:0044421);; molecular function: binding (GO:0005488);; biological process: cellular process (GO:0009987);; biological process: sing…
ocu-miR-122-5p	ENSBMUG00000000802	UGGAGUGUGACAAUGGUGUUUG	22	0.37939684357002	0.520086438366057	1.49411689064443	2.30009324344101	3.02499703550291	2.84728464251185	0.000521757682194842	0.946704401276958	up	--	--	Biological Process: negative regulation of T cell antigen processing and presentation (GO:0002626);; Biological Process: negative regulation of T cell cytokine production (GO:0002725);; Molecular Function: antigen binding (GO:0003823);; Cellular Component: extracellular space (GO:0005615);; Cellular Component: early endosome (GO:0005769);; Biological Process: cellular iron ion homeostasis (GO:000…	--	--	--	--	Class I Histocompatibility antigen, domains alpha 1 and 2;; Immunoglobulin C1-set domain	Hereditary hemochromatosis protein homolog OS=Dicerorhinus sumatrensis OX=89632 GN=HFE PE=2 SV=1	U	Intracellular trafficking, secretion, and vesicular transport	PREDICTED: hereditary hemochromatosis protein isoform X1 [Bos mutus]	biological process: biological regulation (GO:0065007);; molecular function: binding (GO:0005488);; cellular component: extracellular region (GO:0005576);; cellular component: extracellular region part (GO:0044421);; cellular component: cell (GO:0005623);; cellular component: organelle (GO:0043226);; cellular component: cell part (GO:0044464);; biological process: cellular process (GO:0009987);; …
ocu-miR-122-5p	ENSBMUG00000012683	UGGAGUGUGACAAUGGUGUUUG	22	0.37939684357002	0.520086438366057	1.49411689064443	2.30009324344101	3.02499703550291	2.84728464251185	0.000521757682194842	0.946704401276958	up	--	--	Cellular Component: intracellular (GO:0005622);; Biological Process: endosome to lysosome transport (GO:0008333);; Molecular Function: Rab guanyl-nucleotide exchange factor activity (GO:0017112);; Biological Process: positive regulation of GTPase activity (GO:0043547);; Biological Process: cellular protein catabolic process (GO:0044257);;	K20162|0|bom:102282149|K20162 DENN domain-containing protein 3 | (RefSeq) DENND3; DENN domain containing 3	--	[T]	Signal transduction mechanisms	DENN (AEX-3) domain;; uDENN domain	--	S	Function unknown	PREDICTED: DENN domain-containing protein 3, partial [Bubalus bubalis]	cellular component: cell (GO:0005623);; cellular component: cell part (GO:0044464);; biological process: single-organism process (GO:0044699);; biological process: localization (GO:0051179);; biological process: biological regulation (GO:0065007);; molecular function: guanyl-nucleotide exchange factor activity (GO:0005085);; biological process: metabolic process (GO:0008152);; biological process:…
ocu-miR-122-5p	ENSBMUG00000016962	UGGAGUGUGACAAUGGUGUUUG	22	0.37939684357002	0.520086438366057	1.49411689064443	2.30009324344101	3.02499703550291	2.84728464251185	0.000521757682194842	0.946704401276958	up	[R]	General function prediction only	Biological Process: cell fate determination (GO:0001709);; Molecular Function: smoothened binding (GO:0005119);; Biological Process: signal transduction (GO:0007165);; Molecular Function: hedgehog receptor activity (GO:0008158);; Biological Process: epidermal cell fate specification (GO:0009957);; Cellular Component: integral component of membrane (GO:0016021);; Biological Process: hair cycle (GO…	K11101|0|bom:102273702|K11101 patched 2 | (RefSeq) PTCH2; patched 2	Basal cell carcinoma (ko05217)	[T]	Signal transduction mechanisms	Patched family;; Sterol-sensing domain of SREBP cleavage-activation	NPC intracellular cholesterol transporter 1 OS=Sus scrofa OX=9823 GN=NPC1 PE=2 SV=1	U	Intracellular trafficking, secretion, and vesicular transport	PREDICTED: protein patched homolog 2 [Bos mutus]	biological process: cellular process (GO:0009987);; biological process: developmental process (GO:0032502);; biological process: single-organism process (GO:0044699);; molecular function: binding (GO:0005488);; biological process: response to stimulus (GO:0050896);; biological process: biological regulation (GO:0065007);; biological process: signaling (GO:0023052);; molecular function: receptor a…
ocu-miR-122-5p	ENSBMUG00000017033	UGGAGUGUGACAAUGGUGUUUG	22	0.37939684357002	0.520086438366057	1.49411689064443	2.30009324344101	3.02499703550291	2.84728464251185	0.000521757682194842	0.946704401276958	up	[E]	Amino acid transport and metabolism	--	K11141|0|bom:102285341|K11141 glutamyl aminopeptidase [EC:3.4.11.7] | (RefSeq) ENPEP; glutamyl aminopeptidase	Renin-angiotensin system (ko04614)	[EO]	--	Peptidase family M1 domain;; ERAP1-like C-terminal domain	Glutamyl aminopeptidase OS=Bos taurus OX=9913 GN=ENPEP PE=2 SV=1	E	Amino acid transport and metabolism	PREDICTED: glutamyl aminopeptidase [Bos mutus]	--
bta-miR-2307	Bos_mutus_newGene_72246	AGUGAUGAUGAACCCUCUGAGC	22	0.325197294488589	2.64043884093536	0.867551742954829	0.116953893734289	0.109999892200106	0.17795529015699	0.00114158940808247	-0.81436142136126	down	--	--	--	--	--	--	--	--	--	--	--	PREDICTED: LOW QUALITY PROTEIN: uncharacterized protein LOC101287788 [Orcinus orca]	--
bta-miR-2307	ENSBMUG00000007940	AGUGAUGAUGAACCCUCUGAGC	22	0.325197294488589	2.64043884093536	0.867551742954829	0.116953893734289	0.109999892200106	0.17795529015699	0.00114158940808247	-0.81436142136126	down	--	--	Molecular Function: protein serine/threonine phosphatase activity (GO:0004722);; Biological Process: protein dephosphorylation (GO:0006470);;	K17507|0|bom:102279573|K17507 protein phosphatase 1M [EC:3.1.3.16] | (RefSeq) PPM1M; protein phosphatase, Mg2+/Mn2+ dependent 1M	--	[T]	Signal transduction mechanisms	Protein phosphatase 2C;; Stage II sporulation protein E (SpoIIE)	Integrin-linked kinase-associated serine/threonine phosphatase 2C OS=Bos taurus OX=9913 GN=ILKAP PE=2 SV=1	T	Signal transduction mechanisms	PREDICTED: protein phosphatase 1M [Bos mutus]	biological process: metabolic process (GO:0008152);; biological process: cellular process (GO:0009987);; molecular function: catalytic activity (GO:0003824)
bta-miR-2307	ENSBMUG00000008101	AGUGAUGAUGAACCCUCUGAGC	22	0.325197294488589	2.64043884093536	0.867551742954829	0.116953893734289	0.109999892200106	0.17795529015699	0.00114158940808247	-0.81436142136126	down	--	--	Cellular Component: nucleus (GO:0005634);; Molecular Function: RNA binding (GO:0044822);;	K13106|0|bom:102282550|K13106 pre-mRNA-splicing factor CWC26 | (RefSeq) BUD13; BUD13 homolog	--	[S]	Function unknown	Pre-mRNA-splicing factor of RES complex	--	S	Function unknown	PREDICTED: BUD13 homolog isoform X1 [Bos mutus]	cellular component: cell (GO:0005623);; cellular component: organelle (GO:0043226);; cellular component: cell part (GO:0044464);; molecular function: binding (GO:0005488)
bta-miR-2307	ENSBMUG00000009556	AGUGAUGAUGAACCCUCUGAGC	22	0.325197294488589	2.64043884093536	0.867551742954829	0.116953893734289	0.109999892200106	0.17795529015699	0.00114158940808247	-0.81436142136126	down	[E]	Amino acid transport and metabolism	Cellular Component: integral component of plasma membrane (GO:0005887);; Molecular Function: urea channel activity (GO:0015265);; Molecular Function: cell adhesion molecule binding (GO:0050839);; Biological Process: urea transmembrane transport (GO:0071918);;	K08716|0|bta:537150|K08716 solute carrier family 14 (urea transporter) | (RefSeq) SLC14A2; solute carrier family 14 member 2	--	--	--	Urea transporter	Urea transporter 2 OS=Oryctolagus cuniculus OX=9986 GN=SLC14A2 PE=2 SV=1	E	Amino acid transport and metabolism	Urea transporter 2 [Bos mutus]	cellular component: cell (GO:0005623);; cellular component: membrane (GO:0016020);; cellular component: membrane part (GO:0044425);; cellular component: cell part (GO:0044464);; biological process: cellular process (GO:0009987);; biological process: single-organism process (GO:0044699);; biological process: localization (GO:0051179);; molecular function: transporter activity (GO:0005215);; molecu…
bta-miR-2307	ENSBMUG00000012249	AGUGAUGAUGAACCCUCUGAGC	22	0.325197294488589	2.64043884093536	0.867551742954829	0.116953893734289	0.109999892200106	0.17795529015699	0.00114158940808247	-0.81436142136126	down	[O]	Posttranslational modification, protein turnover, chaperones	Molecular Function: serine-type endopeptidase activity (GO:0004252);; Molecular Function: scavenger receptor activity (GO:0005044);; Cellular Component: endoplasmic reticulum membrane (GO:0005789);; Biological Process: proteolysis (GO:0006508);; Biological Process: cellular sodium ion homeostasis (GO:0006883);; Biological Process: receptor-mediated endocytosis (GO:0006898);; Biological Process: s…	K09634|0|bom:102283159|K09634 transmembrane protease serine 3 [EC:3.4.21.-] | (RefSeq) TMPRSS3; transmembrane protease, serine 3	--	[E]	Amino acid transport and metabolism	Trypsin;; Scavenger receptor cysteine-rich domain;; Scavenger receptor cysteine-rich domain;; Domain of unknown function (DUF1986);; Low-density lipoprotein receptor domain class A	Serine protease hepsin OS=Pongo abelii OX=9601 GN=HPN PE=2 SV=1	O	Posttranslational modification, protein turnover, chaperones	PREDICTED: transmembrane protease serine 3 isoform X1 [Bos mutus]	biological process: metabolic process (GO:0008152);; molecular function: catalytic activity (GO:0003824);; biological process: localization (GO:0051179);; molecular function: receptor activity (GO:0004872);; cellular component: cell (GO:0005623);; cellular component: membrane (GO:0016020);; cellular component: organelle (GO:0043226);; cellular component: organelle part (GO:0044422);; cellular com…
bta-miR-2307	ENSBMUG00000023212	AGUGAUGAUGAACCCUCUGAGC	22	0.325197294488589	2.64043884093536	0.867551742954829	0.116953893734289	0.109999892200106	0.17795529015699	0.00114158940808247	-0.81436142136126	down	[R]	General function prediction only	--	K18596|0|bom:102277809|K18596 echinoderm microtubule-associated protein-like 3 | (RefSeq) EML3; echinoderm microtubule associated protein like 3	--	[S]	Function unknown	HELP motif;; WD domain, G-beta repeat;; Anaphase-promoting complex subunit 4 WD40 domain	WD repeat-containing protein 5 OS=Bos taurus OX=9913 GN=WDR5 PE=2 SV=1	S	Function unknown	Echinoderm microtubule-associated protein-like 3, partial [Bos mutus]	--
bta-miR-2307	ENSBMUG00000026437	AGUGAUGAUGAACCCUCUGAGC	22	0.325197294488589	2.64043884093536	0.867551742954829	0.116953893734289	0.109999892200106	0.17795529015699	0.00114158940808247	-0.81436142136126	down	[T]	Signal transduction mechanisms	Molecular Function: RNA polymerase II core promoter proximal region sequence-specific DNA binding (GO:0000978);; Molecular Function: transcriptional activator activity, RNA polymerase II core promoter proximal region sequence-specific binding (GO:0001077);; Biological Process: response to hypoxia (GO:0001666);; Biological Process: in utero embryonic development (GO:0001701);; Cellular Component: …	K15589|0|bta:533445|K15589 aryl hydrocarbon receptor nuclear translocator 2 | (RefSeq) ARNT2; aryl hydrocarbon receptor nuclear translocator 2	Renal cell carcinoma (ko05211)	[K]	Transcription	PAS fold;; PAS fold;; PAS domain;; Helix-loop-helix DNA-binding domain;; PAS domain	Aryl hydrocarbon receptor nuclear translocator OS=Bos taurus OX=9913 GN=ARNT PE=1 SV=1	K	Transcription	PREDICTED: aryl hydrocarbon receptor nuclear translocator 2 isoform X2 [Bison bison bison]	molecular function: binding (GO:0005488);; biological process: metabolic process (GO:0008152);; biological process: cellular process (GO:0009987);; biological process: biological regulation (GO:0065007);; molecular function: nucleic acid binding transcription factor activity (GO:0001071);; biological process: response to stimulus (GO:0050896);; biological process: multicellular organismal process…
bta-miR-126-3p	--	CGUACCGUGAGUAAUAAUGCG	21	6.44974634069034	6.8411369969689	8.04895228185869	19.2973924661576	23.8699766074229	8.15035228919016	0.000696550265739741	0.882566539552917	up	--	--	--	--	--	--	--	--	--	--
ppa-miR-381	ENSBMUG00000016999	UAUACAAGGGCAAGCUCUCUGU	22	51.2727734310342	31.6452594421193	50.0288171770618	23.507732640592	20.78997962582	25.2696512022926	0.000679005378211069	-0.680426559170884	down	[T]	Signal transduction mechanisms	--	--	--	[M]	Cell wall/membrane/envelope biogenesis	Ankyrin repeats (3 copies);; Ankyrin repeats (many copies);; Ankyrin repeats (many copies);; Ankyrin repeat;; Ankyrin repeat	Ankyrin repeat domain-containing protein 54 OS=Bos taurus OX=9913 GN=ANKRD54 PE=2 SV=1	S	Function unknown	PREDICTED: ankyrin repeat domain-containing protein 60 [Bos indicus]	--
ppa-miR-381	ENSBMUG00000018143	UAUACAAGGGCAAGCUCUCUGU	22	51.2727734310342	31.6452594421193	50.0288171770618	23.507732640592	20.78997962582	25.2696512022926	0.000679005378211069	-0.680426559170884	down	--	--	--	K16882|0|oas:101123291|K16882 protein piccolo | (RefSeq) PCLO; piccolo presynaptic cytomatrix protein	Insulin secretion (ko04911)	--	--	C2 domain;; PDZ domain (Also known as DHR or GLGF)	Rabphilin-3A OS=Bos taurus OX=9913 GN=RPH3A PE=1 SV=1	S	Function unknown	PREDICTED: protein piccolo isoform X1 [Ovis aries]	--
ppy-miR-140-5p	Bos_mutus_newGene_30974	CAGUGGUUUUACCCUAUGGUAG	22	8.72612740211047	8.88147610132804	12.4831056347389	15.2429908167023	15.1249851775145	18.5429412343584	0.00214827692734932	0.656778053443242	up	--	--	--	--	--	--	--	--	--	--
ppy-miR-140-5p	Bos_mutus_newGene_68192	CAGUGGUUUUACCCUAUGGUAG	22	8.72612740211047	8.88147610132804	12.4831056347389	15.2429908167023	15.1249851775145	18.5429412343584	0.00214827692734932	0.656778053443242	up	--	--	Cellular Component: voltage-gated sodium channel complex (GO:0001518);; Biological Process: detection of chemical stimulus involved in sensory perception of bitter taste (GO:0001580);; Molecular Function: nucleic acid binding (GO:0003676);; Molecular Function: actin binding (GO:0003779);; Molecular Function: metalloendopeptidase activity (GO:0004222);; Molecular Function: G-protein coupled recept…	K08474|8.41971e-22|bta:664647|K08474 taste receptor type 2 | (RefSeq) T2R65A; bitter taste receptor Bota-T2R65A	--	--	--	--	--	--	--	reverse transcriptase-like [Bos taurus]	cellular component: cell (GO:0005623);; cellular component: membrane (GO:0016020);; cellular component: macromolecular complex (GO:0032991);; cellular component: membrane part (GO:0044425);; cellular component: cell part (GO:0044464);; biological process: multicellular organismal process (GO:0032501);; biological process: single-organism process (GO:0044699);; biological process: response to stim…
ppy-miR-140-5p	ENSBMUG00000004998	CAGUGGUUUUACCCUAUGGUAG	22	8.72612740211047	8.88147610132804	12.4831056347389	15.2429908167023	15.1249851775145	18.5429412343584	0.00214827692734932	0.656778053443242	up	--	--	Cellular Component: cytoplasm (GO:0005737);; Molecular Function: zinc ion binding (GO:0008270);; Biological Process: protein ubiquitination (GO:0016567);; Biological Process: muscle cell differentiation (GO:0042692);; Molecular Function: ubiquitin protein ligase activity (GO:0061630);;	K10315|0|bom:102286955|K10315 F-box protein 40 | (RefSeq) FBXO40; F-box protein 40	--	--	--	F-box;; TRAF-like zinc-finger	--	S	Function unknown	PREDICTED: LOW QUALITY PROTEIN: F-box only protein 40 [Bos mutus]	cellular component: cell (GO:0005623);; cellular component: cell part (GO:0044464);; molecular function: binding (GO:0005488);; biological process: metabolic process (GO:0008152);; biological process: cellular process (GO:0009987);; biological process: developmental process (GO:0032502);; biological process: single-organism process (GO:0044699);; molecular function: catalytic activity (GO:0003824)
ppy-miR-140-5p	ENSBMUG00000015131	CAGUGGUUUUACCCUAUGGUAG	22	8.72612740211047	8.88147610132804	12.4831056347389	15.2429908167023	15.1249851775145	18.5429412343584	0.00214827692734932	0.656778053443242	up	--	--	Biological Process: phospholipase C-activating G-protein coupled receptor signaling pathway (GO:0007200);; Biological Process: neuropeptide signaling pathway (GO:0007218);; Molecular Function: neuropeptide receptor activity (GO:0008188);; Cellular Component: integral component of membrane (GO:0016021);; Molecular Function: protein dimerization activity (GO:0046983);;	K08428|0|bta:540680|K08428 G protein-coupled receptor 139 | (RefSeq) GPR139; G protein-coupled receptor 139	--	[R]	General function prediction only	7 transmembrane receptor (rhodopsin family)	Thyrotropin-releasing hormone receptor OS=Bos taurus OX=9913 GN=TRHR PE=3 SV=1	U	Intracellular trafficking, secretion, and vesicular transport	probable G-protein coupled receptor 139 [Bos taurus]	biological process: cellular process (GO:0009987);; biological process: signaling (GO:0023052);; biological process: single-organism process (GO:0044699);; biological process: response to stimulus (GO:0050896);; biological process: biological regulation (GO:0065007);; molecular function: receptor activity (GO:0004872);; molecular function: molecular transducer activity (GO:0060089);; cellular com…
ppy-miR-140-5p	ENSBMUG00000019168	CAGUGGUUUUACCCUAUGGUAG	22	8.72612740211047	8.88147610132804	12.4831056347389	15.2429908167023	15.1249851775145	18.5429412343584	0.00214827692734932	0.656778053443242	up	--	--	Molecular Function: nucleotide binding (GO:0000166);;	K20864|0|bom:102280613|K20864 NACHT, LRR and PYD domains-containing protein 7 | (RefSeq) NACHT, LRR and PYD domains-containing protein 2	--	--	--	NACHT domain;; Leucine Rich repeat	NACHT, LRR and PYD domains-containing protein 3 OS=Macaca mulatta OX=9544 GN=NLRP3 PE=2 SV=1	S	Function unknown	hypothetical protein M91_17887, partial [Bos mutus]	molecular function: binding (GO:0005488)
mml-miR-122a-5p	Bos_mutus_newGene_55865	UGGAGUGUGACAAUGGUGUUUG	22	0.37939684357002	0.520086438366057	1.49411689064443	2.30009324344101	3.02499703550291	2.84728464251185	0.000521757682194842	0.946704401276958	up	--	--	--	--	--	--	--	--	--	--
mml-miR-122a-5p	Bos_mutus_newGene_6057	UGGAGUGUGACAAUGGUGUUUG	22	0.37939684357002	0.520086438366057	1.49411689064443	2.30009324344101	3.02499703550291	2.84728464251185	0.000521757682194842	0.946704401276958	up	--	--	Molecular Function: metalloendopeptidase activity (GO:0004222);; Cellular Component: proteinaceous extracellular matrix (GO:0005578);; Biological Process: proteolysis (GO:0006508);; Molecular Function: zinc ion binding (GO:0008270);; Biological Process: collagen fibril organization (GO:0030199);;	K08628|5.47884e-168|bta:510214|K08628 a disintegrin and metalloproteinase with thrombospondin motifs 14 [EC:3.4.24.-] | (RefSeq) ADAMTS14; ADAM metallopeptidase with thrombospondin type 1 motif 14	--	[O]	Posttranslational modification, protein turnover, chaperones	Reprolysin family propeptide	A disintegrin and metalloproteinase with thrombospondin motifs 2 OS=Bos taurus OX=9913 GN=ADAMTS2 PE=1 SV=1	S	Function unknown	PREDICTED: A disintegrin and metalloproteinase with thrombospondin motifs 14 [Bison bison bison]	biological process: metabolic process (GO:0008152);; molecular function: catalytic activity (GO:0003824);; cellular component: extracellular region (GO:0005576);; cellular component: extracellular matrix (GO:0031012);; cellular component: extracellular region part (GO:0044421);; molecular function: binding (GO:0005488);; biological process: cellular process (GO:0009987);; biological process: sing…
mml-miR-122a-5p	ENSBMUG00000000802	UGGAGUGUGACAAUGGUGUUUG	22	0.37939684357002	0.520086438366057	1.49411689064443	2.30009324344101	3.02499703550291	2.84728464251185	0.000521757682194842	0.946704401276958	up	--	--	Biological Process: negative regulation of T cell antigen processing and presentation (GO:0002626);; Biological Process: negative regulation of T cell cytokine production (GO:0002725);; Molecular Function: antigen binding (GO:0003823);; Cellular Component: extracellular space (GO:0005615);; Cellular Component: early endosome (GO:0005769);; Biological Process: cellular iron ion homeostasis (GO:000…	--	--	--	--	Class I Histocompatibility antigen, domains alpha 1 and 2;; Immunoglobulin C1-set domain	Hereditary hemochromatosis protein homolog OS=Dicerorhinus sumatrensis OX=89632 GN=HFE PE=2 SV=1	U	Intracellular trafficking, secretion, and vesicular transport	PREDICTED: hereditary hemochromatosis protein isoform X1 [Bos mutus]	biological process: biological regulation (GO:0065007);; molecular function: binding (GO:0005488);; cellular component: extracellular region (GO:0005576);; cellular component: extracellular region part (GO:0044421);; cellular component: cell (GO:0005623);; cellular component: organelle (GO:0043226);; cellular component: cell part (GO:0044464);; biological process: cellular process (GO:0009987);; …
mml-miR-122a-5p	ENSBMUG00000012683	UGGAGUGUGACAAUGGUGUUUG	22	0.37939684357002	0.520086438366057	1.49411689064443	2.30009324344101	3.02499703550291	2.84728464251185	0.000521757682194842	0.946704401276958	up	--	--	Cellular Component: intracellular (GO:0005622);; Biological Process: endosome to lysosome transport (GO:0008333);; Molecular Function: Rab guanyl-nucleotide exchange factor activity (GO:0017112);; Biological Process: positive regulation of GTPase activity (GO:0043547);; Biological Process: cellular protein catabolic process (GO:0044257);;	K20162|0|bom:102282149|K20162 DENN domain-containing protein 3 | (RefSeq) DENND3; DENN domain containing 3	--	[T]	Signal transduction mechanisms	DENN (AEX-3) domain;; uDENN domain	--	S	Function unknown	PREDICTED: DENN domain-containing protein 3, partial [Bubalus bubalis]	cellular component: cell (GO:0005623);; cellular component: cell part (GO:0044464);; biological process: single-organism process (GO:0044699);; biological process: localization (GO:0051179);; biological process: biological regulation (GO:0065007);; molecular function: guanyl-nucleotide exchange factor activity (GO:0005085);; biological process: metabolic process (GO:0008152);; biological process:…
mml-miR-122a-5p	ENSBMUG00000016962	UGGAGUGUGACAAUGGUGUUUG	22	0.37939684357002	0.520086438366057	1.49411689064443	2.30009324344101	3.02499703550291	2.84728464251185	0.000521757682194842	0.946704401276958	up	[R]	General function prediction only	Biological Process: cell fate determination (GO:0001709);; Molecular Function: smoothened binding (GO:0005119);; Biological Process: signal transduction (GO:0007165);; Molecular Function: hedgehog receptor activity (GO:0008158);; Biological Process: epidermal cell fate specification (GO:0009957);; Cellular Component: integral component of membrane (GO:0016021);; Biological Process: hair cycle (GO…	K11101|0|bom:102273702|K11101 patched 2 | (RefSeq) PTCH2; patched 2	Basal cell carcinoma (ko05217)	[T]	Signal transduction mechanisms	Patched family;; Sterol-sensing domain of SREBP cleavage-activation	NPC intracellular cholesterol transporter 1 OS=Sus scrofa OX=9823 GN=NPC1 PE=2 SV=1	U	Intracellular trafficking, secretion, and vesicular transport	PREDICTED: protein patched homolog 2 [Bos mutus]	biological process: cellular process (GO:0009987);; biological process: developmental process (GO:0032502);; biological process: single-organism process (GO:0044699);; molecular function: binding (GO:0005488);; biological process: response to stimulus (GO:0050896);; biological process: biological regulation (GO:0065007);; biological process: signaling (GO:0023052);; molecular function: receptor a…
mml-miR-122a-5p	ENSBMUG00000017033	UGGAGUGUGACAAUGGUGUUUG	22	0.37939684357002	0.520086438366057	1.49411689064443	2.30009324344101	3.02499703550291	2.84728464251185	0.000521757682194842	0.946704401276958	up	[E]	Amino acid transport and metabolism	--	K11141|0|bom:102285341|K11141 glutamyl aminopeptidase [EC:3.4.11.7] | (RefSeq) ENPEP; glutamyl aminopeptidase	Renin-angiotensin system (ko04614)	[EO]	--	Peptidase family M1 domain;; ERAP1-like C-terminal domain	Glutamyl aminopeptidase OS=Bos taurus OX=9913 GN=ENPEP PE=2 SV=1	E	Amino acid transport and metabolism	PREDICTED: glutamyl aminopeptidase [Bos mutus]	--
novel_miR_865	--	AUGGAAUAAUACUGUAGUAACC	22	0.704594138058609	0.520086438366057	0.867551742954829	1.55938524979052	1.15499886810111	1.53041549535012	0.00660626859894085	0.716547908355962	up	--	--	--	--	--	--	--	--	--	--
mmu-miR-122-5p	Bos_mutus_newGene_55865	UGGAGUGUGACAAUGGUGUUUG	22	0.37939684357002	0.520086438366057	1.49411689064443	2.30009324344101	3.02499703550291	2.84728464251185	0.000521757682194842	0.946704401276958	up	--	--	--	--	--	--	--	--	--	--
mmu-miR-122-5p	Bos_mutus_newGene_6057	UGGAGUGUGACAAUGGUGUUUG	22	0.37939684357002	0.520086438366057	1.49411689064443	2.30009324344101	3.02499703550291	2.84728464251185	0.000521757682194842	0.946704401276958	up	--	--	Molecular Function: metalloendopeptidase activity (GO:0004222);; Cellular Component: proteinaceous extracellular matrix (GO:0005578);; Biological Process: proteolysis (GO:0006508);; Molecular Function: zinc ion binding (GO:0008270);; Biological Process: collagen fibril organization (GO:0030199);;	K08628|5.47884e-168|bta:510214|K08628 a disintegrin and metalloproteinase with thrombospondin motifs 14 [EC:3.4.24.-] | (RefSeq) ADAMTS14; ADAM metallopeptidase with thrombospondin type 1 motif 14	--	[O]	Posttranslational modification, protein turnover, chaperones	Reprolysin family propeptide	A disintegrin and metalloproteinase with thrombospondin motifs 2 OS=Bos taurus OX=9913 GN=ADAMTS2 PE=1 SV=1	S	Function unknown	PREDICTED: A disintegrin and metalloproteinase with thrombospondin motifs 14 [Bison bison bison]	biological process: metabolic process (GO:0008152);; molecular function: catalytic activity (GO:0003824);; cellular component: extracellular region (GO:0005576);; cellular component: extracellular matrix (GO:0031012);; cellular component: extracellular region part (GO:0044421);; molecular function: binding (GO:0005488);; biological process: cellular process (GO:0009987);; biological process: sing…
mmu-miR-122-5p	ENSBMUG00000000802	UGGAGUGUGACAAUGGUGUUUG	22	0.37939684357002	0.520086438366057	1.49411689064443	2.30009324344101	3.02499703550291	2.84728464251185	0.000521757682194842	0.946704401276958	up	--	--	Biological Process: negative regulation of T cell antigen processing and presentation (GO:0002626);; Biological Process: negative regulation of T cell cytokine production (GO:0002725);; Molecular Function: antigen binding (GO:0003823);; Cellular Component: extracellular space (GO:0005615);; Cellular Component: early endosome (GO:0005769);; Biological Process: cellular iron ion homeostasis (GO:000…	--	--	--	--	Class I Histocompatibility antigen, domains alpha 1 and 2;; Immunoglobulin C1-set domain	Hereditary hemochromatosis protein homolog OS=Dicerorhinus sumatrensis OX=89632 GN=HFE PE=2 SV=1	U	Intracellular trafficking, secretion, and vesicular transport	PREDICTED: hereditary hemochromatosis protein isoform X1 [Bos mutus]	biological process: biological regulation (GO:0065007);; molecular function: binding (GO:0005488);; cellular component: extracellular region (GO:0005576);; cellular component: extracellular region part (GO:0044421);; cellular component: cell (GO:0005623);; cellular component: organelle (GO:0043226);; cellular component: cell part (GO:0044464);; biological process: cellular process (GO:0009987);; …
mmu-miR-122-5p	ENSBMUG00000012683	UGGAGUGUGACAAUGGUGUUUG	22	0.37939684357002	0.520086438366057	1.49411689064443	2.30009324344101	3.02499703550291	2.84728464251185	0.000521757682194842	0.946704401276958	up	--	--	Cellular Component: intracellular (GO:0005622);; Biological Process: endosome to lysosome transport (GO:0008333);; Molecular Function: Rab guanyl-nucleotide exchange factor activity (GO:0017112);; Biological Process: positive regulation of GTPase activity (GO:0043547);; Biological Process: cellular protein catabolic process (GO:0044257);;	K20162|0|bom:102282149|K20162 DENN domain-containing protein 3 | (RefSeq) DENND3; DENN domain containing 3	--	[T]	Signal transduction mechanisms	DENN (AEX-3) domain;; uDENN domain	--	S	Function unknown	PREDICTED: DENN domain-containing protein 3, partial [Bubalus bubalis]	cellular component: cell (GO:0005623);; cellular component: cell part (GO:0044464);; biological process: single-organism process (GO:0044699);; biological process: localization (GO:0051179);; biological process: biological regulation (GO:0065007);; molecular function: guanyl-nucleotide exchange factor activity (GO:0005085);; biological process: metabolic process (GO:0008152);; biological process:…
mmu-miR-122-5p	ENSBMUG00000016962	UGGAGUGUGACAAUGGUGUUUG	22	0.37939684357002	0.520086438366057	1.49411689064443	2.30009324344101	3.02499703550291	2.84728464251185	0.000521757682194842	0.946704401276958	up	[R]	General function prediction only	Biological Process: cell fate determination (GO:0001709);; Molecular Function: smoothened binding (GO:0005119);; Biological Process: signal transduction (GO:0007165);; Molecular Function: hedgehog receptor activity (GO:0008158);; Biological Process: epidermal cell fate specification (GO:0009957);; Cellular Component: integral component of membrane (GO:0016021);; Biological Process: hair cycle (GO…	K11101|0|bom:102273702|K11101 patched 2 | (RefSeq) PTCH2; patched 2	Basal cell carcinoma (ko05217)	[T]	Signal transduction mechanisms	Patched family;; Sterol-sensing domain of SREBP cleavage-activation	NPC intracellular cholesterol transporter 1 OS=Sus scrofa OX=9823 GN=NPC1 PE=2 SV=1	U	Intracellular trafficking, secretion, and vesicular transport	PREDICTED: protein patched homolog 2 [Bos mutus]	biological process: cellular process (GO:0009987);; biological process: developmental process (GO:0032502);; biological process: single-organism process (GO:0044699);; molecular function: binding (GO:0005488);; biological process: response to stimulus (GO:0050896);; biological process: biological regulation (GO:0065007);; biological process: signaling (GO:0023052);; molecular function: receptor a…
mmu-miR-122-5p	ENSBMUG00000017033	UGGAGUGUGACAAUGGUGUUUG	22	0.37939684357002	0.520086438366057	1.49411689064443	2.30009324344101	3.02499703550291	2.84728464251185	0.000521757682194842	0.946704401276958	up	[E]	Amino acid transport and metabolism	--	K11141|0|bom:102285341|K11141 glutamyl aminopeptidase [EC:3.4.11.7] | (RefSeq) ENPEP; glutamyl aminopeptidase	Renin-angiotensin system (ko04614)	[EO]	--	Peptidase family M1 domain;; ERAP1-like C-terminal domain	Glutamyl aminopeptidase OS=Bos taurus OX=9913 GN=ENPEP PE=2 SV=1	E	Amino acid transport and metabolism	PREDICTED: glutamyl aminopeptidase [Bos mutus]	--
novel_miR_598	--	AAAAACAUGAAUGAACUUUUGGG	23	0.216798196325726	0.160026596420325	0.481973190530461	1.20852356858765	1.15499886810111	0.605047986533767	0.00276475176294779	0.81310207847444	up	--	--	--	--	--	--	--	--	--	--
tni-miR-140	Bos_mutus_newGene_30974	CAGUGGUUUUACCCUAUGGUAG	22	8.7803269511919	8.88147610132804	12.4831056347389	15.2040061854575	15.1249851775145	18.5429412343584	0.00218028005110632	0.654681336460143	up	--	--	--	--	--	--	--	--	--	--
tni-miR-140	Bos_mutus_newGene_68192	CAGUGGUUUUACCCUAUGGUAG	22	8.7803269511919	8.88147610132804	12.4831056347389	15.2040061854575	15.1249851775145	18.5429412343584	0.00218028005110632	0.654681336460143	up	--	--	Cellular Component: voltage-gated sodium channel complex (GO:0001518);; Biological Process: detection of chemical stimulus involved in sensory perception of bitter taste (GO:0001580);; Molecular Function: nucleic acid binding (GO:0003676);; Molecular Function: actin binding (GO:0003779);; Molecular Function: metalloendopeptidase activity (GO:0004222);; Molecular Function: G-protein coupled recept…	K08474|8.41971e-22|bta:664647|K08474 taste receptor type 2 | (RefSeq) T2R65A; bitter taste receptor Bota-T2R65A	--	--	--	--	--	--	--	reverse transcriptase-like [Bos taurus]	cellular component: cell (GO:0005623);; cellular component: membrane (GO:0016020);; cellular component: macromolecular complex (GO:0032991);; cellular component: membrane part (GO:0044425);; cellular component: cell part (GO:0044464);; biological process: multicellular organismal process (GO:0032501);; biological process: single-organism process (GO:0044699);; biological process: response to stim…
tni-miR-140	ENSBMUG00000004998	CAGUGGUUUUACCCUAUGGUAG	22	8.7803269511919	8.88147610132804	12.4831056347389	15.2040061854575	15.1249851775145	18.5429412343584	0.00218028005110632	0.654681336460143	up	--	--	Cellular Component: cytoplasm (GO:0005737);; Molecular Function: zinc ion binding (GO:0008270);; Biological Process: protein ubiquitination (GO:0016567);; Biological Process: muscle cell differentiation (GO:0042692);; Molecular Function: ubiquitin protein ligase activity (GO:0061630);;	K10315|0|bom:102286955|K10315 F-box protein 40 | (RefSeq) FBXO40; F-box protein 40	--	--	--	F-box;; TRAF-like zinc-finger	--	S	Function unknown	PREDICTED: LOW QUALITY PROTEIN: F-box only protein 40 [Bos mutus]	cellular component: cell (GO:0005623);; cellular component: cell part (GO:0044464);; molecular function: binding (GO:0005488);; biological process: metabolic process (GO:0008152);; biological process: cellular process (GO:0009987);; biological process: developmental process (GO:0032502);; biological process: single-organism process (GO:0044699);; molecular function: catalytic activity (GO:0003824)
tni-miR-140	ENSBMUG00000015131	CAGUGGUUUUACCCUAUGGUAG	22	8.7803269511919	8.88147610132804	12.4831056347389	15.2040061854575	15.1249851775145	18.5429412343584	0.00218028005110632	0.654681336460143	up	--	--	Biological Process: phospholipase C-activating G-protein coupled receptor signaling pathway (GO:0007200);; Biological Process: neuropeptide signaling pathway (GO:0007218);; Molecular Function: neuropeptide receptor activity (GO:0008188);; Cellular Component: integral component of membrane (GO:0016021);; Molecular Function: protein dimerization activity (GO:0046983);;	K08428|0|bta:540680|K08428 G protein-coupled receptor 139 | (RefSeq) GPR139; G protein-coupled receptor 139	--	[R]	General function prediction only	7 transmembrane receptor (rhodopsin family)	Thyrotropin-releasing hormone receptor OS=Bos taurus OX=9913 GN=TRHR PE=3 SV=1	U	Intracellular trafficking, secretion, and vesicular transport	probable G-protein coupled receptor 139 [Bos taurus]	biological process: cellular process (GO:0009987);; biological process: signaling (GO:0023052);; biological process: single-organism process (GO:0044699);; biological process: response to stimulus (GO:0050896);; biological process: biological regulation (GO:0065007);; molecular function: receptor activity (GO:0004872);; molecular function: molecular transducer activity (GO:0060089);; cellular com…
tni-miR-140	ENSBMUG00000019168	CAGUGGUUUUACCCUAUGGUAG	22	8.7803269511919	8.88147610132804	12.4831056347389	15.2040061854575	15.1249851775145	18.5429412343584	0.00218028005110632	0.654681336460143	up	--	--	Molecular Function: nucleotide binding (GO:0000166);;	K20864|0|bom:102280613|K20864 NACHT, LRR and PYD domains-containing protein 7 | (RefSeq) NACHT, LRR and PYD domains-containing protein 2	--	--	--	NACHT domain;; Leucine Rich repeat	NACHT, LRR and PYD domains-containing protein 3 OS=Macaca mulatta OX=9544 GN=NLRP3 PE=2 SV=1	S	Function unknown	hypothetical protein M91_17887, partial [Bos mutus]	molecular function: binding (GO:0005488)
cgr-miR-381	ENSBMUG00000016999	UAUACAAGGGCAAGCUCUCUGU	22	51.3269729801156	31.7252727403294	50.0770144961149	23.507732640592	20.78997962582	25.305242260324	0.000659310235703574	-0.681653021419156	down	[T]	Signal transduction mechanisms	--	--	--	[M]	Cell wall/membrane/envelope biogenesis	Ankyrin repeats (3 copies);; Ankyrin repeats (many copies);; Ankyrin repeats (many copies);; Ankyrin repeat;; Ankyrin repeat	Ankyrin repeat domain-containing protein 54 OS=Bos taurus OX=9913 GN=ANKRD54 PE=2 SV=1	S	Function unknown	PREDICTED: ankyrin repeat domain-containing protein 60 [Bos indicus]	--
cgr-miR-381	ENSBMUG00000018143	UAUACAAGGGCAAGCUCUCUGU	22	51.3269729801156	31.7252727403294	50.0770144961149	23.507732640592	20.78997962582	25.305242260324	0.000659310235703574	-0.681653021419156	down	--	--	--	K16882|0|oas:101123291|K16882 protein piccolo | (RefSeq) PCLO; piccolo presynaptic cytomatrix protein	Insulin secretion (ko04911)	--	--	C2 domain;; PDZ domain (Also known as DHR or GLGF)	Rabphilin-3A OS=Bos taurus OX=9913 GN=RPH3A PE=1 SV=1	S	Function unknown	PREDICTED: protein piccolo isoform X1 [Ovis aries]	--
mdo-miR-200b-3p	Bos_mutus_newGene_678	UAAUACUGCCUGGUAAUGAUGA	22	0.108399098162863	0.440073140155894	0.674762466742645	0.701723362405732	1.9799980596019	3.59469686117121	0.00215802930665877	0.799715378166547	up	--	--	--	--	--	--	--	--	LINE-1 reverse transcriptase homolog OS=Nycticebus coucang OX=9470 PE=3 SV=1	S	Function unknown	hypothetical protein M91_15722 [Bos mutus]	--
ptr-miR-140	Bos_mutus_newGene_33842	AGUGGUUUUACCCUAUGGUAG	21	8.72612740211047	8.88147610132804	12.4831056347389	15.2429908167023	15.1249851775145	18.5429412343584	0.00214827692734932	0.656778053443242	up	--	--	Biological Process: ubiquinone biosynthetic process (GO:0006744);; Cellular Component: integral component of membrane (GO:0016021);; Biological Process: oxidation-reduction process (GO:0055114);;	--	--	--	--	--	--	U	Intracellular trafficking, secretion, and vesicular transport	PREDICTED: inositol 1,4,5-trisphosphate receptor-interacting protein-like 2 [Bos taurus]	biological process: metabolic process (GO:0008152);; biological process: cellular process (GO:0009987);; biological process: single-organism process (GO:0044699);; cellular component: membrane (GO:0016020);; cellular component: membrane part (GO:0044425)
chi-miR-3431-5p	Bos_mutus_newGene_15216	CCUCAGUCAGCCUUGUGGAUGU	22	91.2720406531306	87.2144950490772	86.5141877002177	47.1324191749183	46.9149540233451	45.9836469765663	3.98403423127619e-08	-0.755026234029902	down	--	--	--	--	--	--	--	--	--	--
chi-miR-3431-5p	Bos_mutus_newGene_1526	CCUCAGUCAGCCUUGUGGAUGU	22	91.2720406531306	87.2144950490772	86.5141877002177	47.1324191749183	46.9149540233451	45.9836469765663	3.98403423127619e-08	-0.755026234029902	down	--	--	--	--	--	--	--	--	--	--	--	PREDICTED: uncharacterized protein LOC103667048 isoform X1 [Ursus maritimus]	--
chi-miR-3431-5p	Bos_mutus_newGene_15313	CCUCAGUCAGCCUUGUGGAUGU	22	91.2720406531306	87.2144950490772	86.5141877002177	47.1324191749183	46.9149540233451	45.9836469765663	3.98403423127619e-08	-0.755026234029902	down	--	--	Molecular Function: trace-amine receptor activity (GO:0001594);; Molecular Function: ATP binding (GO:0005524);; Cellular Component: cytoplasm (GO:0005737);; Biological Process: G-protein coupled receptor signaling pathway (GO:0007186);; Cellular Component: integral component of membrane (GO:0016021);; Biological Process: vesicle-mediated transport (GO:0016192);; Molecular Function: ATPase activit…	--	--	--	--	--	--	--	--	PREDICTED: ATP-binding cassette sub-family B member 7, mitochondrial isoform X2 [Bos indicus]	biological process: cellular process (GO:0009987);; biological process: signaling (GO:0023052);; biological process: single-organism process (GO:0044699);; biological process: response to stimulus (GO:0050896);; biological process: biological regulation (GO:0065007);; molecular function: receptor activity (GO:0004872);; molecular function: molecular transducer activity (GO:0060089);; molecular fu…
chi-miR-3431-5p	Bos_mutus_newGene_17885	CCUCAGUCAGCCUUGUGGAUGU	22	91.2720406531306	87.2144950490772	86.5141877002177	47.1324191749183	46.9149540233451	45.9836469765663	3.98403423127619e-08	-0.755026234029902	down	--	--	--	--	--	--	--	--	--	--
chi-miR-3431-5p	Bos_mutus_newGene_19564	CCUCAGUCAGCCUUGUGGAUGU	22	91.2720406531306	87.2144950490772	86.5141877002177	47.1324191749183	46.9149540233451	45.9836469765663	3.98403423127619e-08	-0.755026234029902	down	--	--	--	--	--	--	--	--	--	--
chi-miR-3431-5p	Bos_mutus_newGene_1975	CCUCAGUCAGCCUUGUGGAUGU	22	91.2720406531306	87.2144950490772	86.5141877002177	47.1324191749183	46.9149540233451	45.9836469765663	3.98403423127619e-08	-0.755026234029902	down	--	--	Molecular Function: ion channel activity (GO:0005216);; Cellular Component: membrane (GO:0016020);; Biological Process: ion transmembrane transport (GO:0034220);;	--	--	--	--	--	Junctophilin-2 OS=Oryctolagus cuniculus OX=9986 GN=JPH2 PE=2 SV=1	S	Function unknown	PREDICTED: junctophilin-2 [Bison bison bison]	biological process: cellular process (GO:0009987);; biological process: single-organism process (GO:0044699);; biological process: localization (GO:0051179);; molecular function: transporter activity (GO:0005215);; cellular component: membrane (GO:0016020)
chi-miR-3431-5p	Bos_mutus_newGene_24351	CCUCAGUCAGCCUUGUGGAUGU	22	91.2720406531306	87.2144950490772	86.5141877002177	47.1324191749183	46.9149540233451	45.9836469765663	3.98403423127619e-08	-0.755026234029902	down	--	--	Biological Process: transport (GO:0006810);;	--	--	--	--	--	--	S	Function unknown	PREDICTED: uncharacterized protein LOC106826625 [Equus asinus]	biological process: localization (GO:0051179)
chi-miR-3431-5p	Bos_mutus_newGene_30499	CCUCAGUCAGCCUUGUGGAUGU	22	91.2720406531306	87.2144950490772	86.5141877002177	47.1324191749183	46.9149540233451	45.9836469765663	3.98403423127619e-08	-0.755026234029902	down	--	--	Molecular Function: nucleic acid binding (GO:0003676);; Molecular Function: RNA-directed DNA polymerase activity (GO:0003964);; Molecular Function: phospholipid binding (GO:0005543);; Cellular Component: intracellular (GO:0005622);; Cellular Component: fascia adherens (GO:0005916);; Biological Process: RNA-dependent DNA biosynthetic process (GO:0006278);; Biological Process: regulation of transcr…	K09228|1.18176e-78|bta:100138479|K09228 KRAB domain-containing zinc finger protein | (RefSeq) zinc finger protein 510	--	[R]	General function prediction only	--	--	S	Function unknown	reverse transcriptase-like [Bos taurus]	molecular function: binding (GO:0005488);; biological process: metabolic process (GO:0008152);; biological process: cellular process (GO:0009987);; molecular function: catalytic activity (GO:0003824);; cellular component: cell (GO:0005623);; cellular component: cell part (GO:0044464);; cellular component: cell junction (GO:0030054);; biological process: biological regulation (GO:0065007);; biolog…
chi-miR-3431-5p	Bos_mutus_newGene_35456	CCUCAGUCAGCCUUGUGGAUGU	22	91.2720406531306	87.2144950490772	86.5141877002177	47.1324191749183	46.9149540233451	45.9836469765663	3.98403423127619e-08	-0.755026234029902	down	--	--	Molecular Function: phosphomannomutase activity (GO:0004615);; Cellular Component: cytoplasm (GO:0005737);; Cellular Component: plasma membrane (GO:0005886);; Biological Process: mannose metabolic process (GO:0006013);; Biological Process: GDP-mannose biosynthetic process (GO:0009298);; Cellular Component: integral component of membrane (GO:0016021);; Cellular Component: neuronal cell body (GO:00…	K06727|1.62835e-07|oas:101112371|K06727 Fc receptor-like protein | (RefSeq) FCRL5; Fc receptor like 5	--	--	--	--	--	--	--	PR domain zinc finger protein 12, partial [Bos mutus]	biological process: metabolic process (GO:0008152);; molecular function: catalytic activity (GO:0003824);; cellular component: cell (GO:0005623);; cellular component: cell part (GO:0044464);; cellular component: membrane (GO:0016020);; biological process: single-organism process (GO:0044699);; biological process: cellular process (GO:0009987);; cellular component: membrane part (GO:0044425);; cel…
chi-miR-3431-5p	Bos_mutus_newGene_402	CCUCAGUCAGCCUUGUGGAUGU	22	91.2720406531306	87.2144950490772	86.5141877002177	47.1324191749183	46.9149540233451	45.9836469765663	3.98403423127619e-08	-0.755026234029902	down	--	--	--	--	--	--	--	--	--	--
chi-miR-3431-5p	Bos_mutus_newGene_52911	CCUCAGUCAGCCUUGUGGAUGU	22	91.2720406531306	87.2144950490772	86.5141877002177	47.1324191749183	46.9149540233451	45.9836469765663	3.98403423127619e-08	-0.755026234029902	down	--	--	--	--	--	--	--	--	--	--	--	Sodium channel protein type 11 subunit alpha, partial [Bos mutus]	--
chi-miR-3431-5p	Bos_mutus_newGene_54441	CCUCAGUCAGCCUUGUGGAUGU	22	91.2720406531306	87.2144950490772	86.5141877002177	47.1324191749183	46.9149540233451	45.9836469765663	3.98403423127619e-08	-0.755026234029902	down	--	--	Biological Process: detection of chemical stimulus involved in sensory perception of bitter taste (GO:0001580);; Molecular Function: nucleic acid binding (GO:0003676);; Molecular Function: structural constituent of ribosome (GO:0003735);; Molecular Function: G-protein coupled receptor activity (GO:0004930);; Molecular Function: receptor binding (GO:0005102);; Molecular Function: voltage-gated ion…	--	--	[J]	Translation, ribosomal structure and biogenesis	--	60S ribosomal protein L17 OS=Bos taurus OX=9913 GN=RPL17 PE=2 SV=3	--	--	PREDICTED: uncharacterized protein LOC106991855 [Ovis aries]	biological process: multicellular organismal process (GO:0032501);; biological process: single-organism process (GO:0044699);; biological process: response to stimulus (GO:0050896);; molecular function: binding (GO:0005488);; molecular function: structural molecule activity (GO:0005198);; biological process: cellular process (GO:0009987);; biological process: signaling (GO:0023052);; biological p…
chi-miR-3431-5p	Bos_mutus_newGene_55999	CCUCAGUCAGCCUUGUGGAUGU	22	91.2720406531306	87.2144950490772	86.5141877002177	47.1324191749183	46.9149540233451	45.9836469765663	3.98403423127619e-08	-0.755026234029902	down	--	--	--	--	--	--	--	--	--	--
chi-miR-3431-5p	Bos_mutus_newGene_57541	CCUCAGUCAGCCUUGUGGAUGU	22	91.2720406531306	87.2144950490772	86.5141877002177	47.1324191749183	46.9149540233451	45.9836469765663	3.98403423127619e-08	-0.755026234029902	down	--	--	--	--	--	--	--	--	--	S	Function unknown	PREDICTED: LOW QUALITY PROTEIN: probable N-acetyltransferase 16 [Capra hircus]	--
chi-miR-3431-5p	Bos_mutus_newGene_6288	CCUCAGUCAGCCUUGUGGAUGU	22	91.2720406531306	87.2144950490772	86.5141877002177	47.1324191749183	46.9149540233451	45.9836469765663	3.98403423127619e-08	-0.755026234029902	down	--	--	Molecular Function: trace-amine receptor activity (GO:0001594);; Molecular Function: nucleic acid binding (GO:0003676);; Molecular Function: actin binding (GO:0003779);; Molecular Function: RNA-directed DNA polymerase activity (GO:0003964);; Molecular Function: phospholipid binding (GO:0005543);; Cellular Component: proteinaceous extracellular matrix (GO:0005578);; Cellular Component: mitochondri…	K08111|4.56632e-22|bom:102284894|K08111 glypican 5 | (RefSeq) GPC5, Glypican-5; glypican 5	--	--	--	--	--	O	Posttranslational modification, protein turnover, chaperones	reverse transcriptase-like [Bos taurus]	biological process: cellular process (GO:0009987);; biological process: signaling (GO:0023052);; biological process: single-organism process (GO:0044699);; biological process: response to stimulus (GO:0050896);; biological process: biological regulation (GO:0065007);; molecular function: receptor activity (GO:0004872);; molecular function: molecular transducer activity (GO:0060089);; molecular fu…
chi-miR-3431-5p	Bos_mutus_newGene_67624	CCUCAGUCAGCCUUGUGGAUGU	22	91.2720406531306	87.2144950490772	86.5141877002177	47.1324191749183	46.9149540233451	45.9836469765663	3.98403423127619e-08	-0.755026234029902	down	--	--	--	--	--	--	--	--	--	--
chi-miR-3431-5p	Bos_mutus_newGene_67696	CCUCAGUCAGCCUUGUGGAUGU	22	91.2720406531306	87.2144950490772	86.5141877002177	47.1324191749183	46.9149540233451	45.9836469765663	3.98403423127619e-08	-0.755026234029902	down	--	--	--	--	--	--	--	--	--	--
chi-miR-3431-5p	Bos_mutus_newGene_68004	CCUCAGUCAGCCUUGUGGAUGU	22	91.2720406531306	87.2144950490772	86.5141877002177	47.1324191749183	46.9149540233451	45.9836469765663	3.98403423127619e-08	-0.755026234029902	down	--	--	--	K09228|3.93654e-39|oas:100527962|K09228 KRAB domain-containing zinc finger protein | (RefSeq) ZNF33B; zinc finger protein 33B	--	[R]	General function prediction only	--	--	S	Function unknown	hypothetical protein M91_09415, partial [Bos mutus]	--
chi-miR-3431-5p	Bos_mutus_newGene_68201	CCUCAGUCAGCCUUGUGGAUGU	22	91.2720406531306	87.2144950490772	86.5141877002177	47.1324191749183	46.9149540233451	45.9836469765663	3.98403423127619e-08	-0.755026234029902	down	--	--	--	--	--	--	--	--	--	--
chi-miR-3431-5p	Bos_mutus_newGene_7129	CCUCAGUCAGCCUUGUGGAUGU	22	91.2720406531306	87.2144950490772	86.5141877002177	47.1324191749183	46.9149540233451	45.9836469765663	3.98403423127619e-08	-0.755026234029902	down	--	--	Biological Process: detection of chemical stimulus involved in sensory perception of bitter taste (GO:0001580);; Molecular Function: RNA binding (GO:0003723);; Molecular Function: metalloendopeptidase activity (GO:0004222);; Molecular Function: G-protein coupled receptor activity (GO:0004930);; Molecular Function: ATP binding (GO:0005524);; Cellular Component: extracellular space (GO:0005615);; C…	K08474|1.57784e-27|bta:664647|K08474 taste receptor type 2 | (RefSeq) T2R65A; bitter taste receptor Bota-T2R65A	--	--	--	--	--	--	--	bitter taste receptor Bota-T2R65A [Bos taurus]	biological process: multicellular organismal process (GO:0032501);; biological process: single-organism process (GO:0044699);; biological process: response to stimulus (GO:0050896);; molecular function: binding (GO:0005488);; biological process: metabolic process (GO:0008152);; molecular function: catalytic activity (GO:0003824);; biological process: cellular process (GO:0009987);; biological pro…
chi-miR-3431-5p	Bos_mutus_newGene_73558	CCUCAGUCAGCCUUGUGGAUGU	22	91.2720406531306	87.2144950490772	86.5141877002177	47.1324191749183	46.9149540233451	45.9836469765663	3.98403423127619e-08	-0.755026234029902	down	--	--	--	--	--	--	--	--	--	--	--	PREDICTED: uncharacterized protein LOC107131500 isoform X2 [Bos taurus]	--
chi-miR-3431-5p	Bos_mutus_newGene_78685	CCUCAGUCAGCCUUGUGGAUGU	22	91.2720406531306	87.2144950490772	86.5141877002177	47.1324191749183	46.9149540233451	45.9836469765663	3.98403423127619e-08	-0.755026234029902	down	[O]	Posttranslational modification, protein turnover, chaperones	Biological Process: negative regulation of transcription from RNA polymerase II promoter (GO:0000122);; Molecular Function: interferon-gamma receptor binding (GO:0005133);; Molecular Function: ATP binding (GO:0005524);; Cellular Component: nucleus (GO:0005634);; Cellular Component: actin filament (GO:0005884);; Biological Process: mitochondrial DNA replication (GO:0006264);; Biological Process: p…	K09504|1.14209e-107|bom:102277725|K09504 DnaJ homolog subfamily A member 3 | (RefSeq) DNAJA3; DnaJ heat shock protein family (Hsp40) member A3	Viral carcinogenesis (ko05203)	[O]	Posttranslational modification, protein turnover, chaperones	DnaJ C terminal domain	--	O	Posttranslational modification, protein turnover, chaperones	PREDICTED: dnaJ homolog subfamily A member 3, mitochondrial, partial [Bos mutus]	biological process: biological regulation (GO:0065007);; molecular function: binding (GO:0005488);; cellular component: cell (GO:0005623);; cellular component: organelle (GO:0043226);; cellular component: cell part (GO:0044464);; cellular component: macromolecular complex (GO:0032991);; cellular component: organelle part (GO:0044422);; biological process: metabolic process (GO:0008152);; biologic…
chi-miR-3431-5p	Bos_mutus_newGene_81243	CCUCAGUCAGCCUUGUGGAUGU	22	91.2720406531306	87.2144950490772	86.5141877002177	47.1324191749183	46.9149540233451	45.9836469765663	3.98403423127619e-08	-0.755026234029902	down	--	--	--	--	--	--	--	--	--	--	--	hypothetical protein PAL_GLEAN10018483 [Pteropus alecto]	--
chi-miR-3431-5p	Bos_mutus_newGene_86062	CCUCAGUCAGCCUUGUGGAUGU	22	91.2720406531306	87.2144950490772	86.5141877002177	47.1324191749183	46.9149540233451	45.9836469765663	3.98403423127619e-08	-0.755026234029902	down	--	--	--	--	--	--	--	--	--	--
chi-miR-3431-5p	Bos_mutus_newGene_88512	CCUCAGUCAGCCUUGUGGAUGU	22	91.2720406531306	87.2144950490772	86.5141877002177	47.1324191749183	46.9149540233451	45.9836469765663	3.98403423127619e-08	-0.755026234029902	down	--	--	--	--	--	--	--	--	--	--
chi-miR-3431-5p	Bos_mutus_newGene_9145	CCUCAGUCAGCCUUGUGGAUGU	22	91.2720406531306	87.2144950490772	86.5141877002177	47.1324191749183	46.9149540233451	45.9836469765663	3.98403423127619e-08	-0.755026234029902	down	--	--	--	--	--	--	--	--	--	--	--	PREDICTED: uncharacterized protein LOC106503744 isoform X2 [Capra hircus]	--
chi-miR-3431-5p	Bos_mutus_newGene_95191	CCUCAGUCAGCCUUGUGGAUGU	22	91.2720406531306	87.2144950490772	86.5141877002177	47.1324191749183	46.9149540233451	45.9836469765663	3.98403423127619e-08	-0.755026234029902	down	--	--	Biological Process: growth plate cartilage chondrocyte development (GO:0003431);; Molecular Function: extracellular matrix structural constituent (GO:0005201);; Cellular Component: fibrillar collagen trimer (GO:0005583);; Biological Process: extracellular matrix organization (GO:0030198);;	K19721|0|bom:102276388|K19721 collagen, type V/XI/XXIV/XXVII, alpha | (RefSeq) COL27A1; collagen alpha-1(XXVII) chain	Protein digestion and absorption (ko04974)	--	--	Collagen triple helix repeat (20 copies);; Collagen triple helix repeat (20 copies)	Collagen alpha-2(XI) chain OS=Bos taurus OX=9913 GN=COL11A2 PE=3 SV=1	S	Function unknown	PREDICTED: collagen alpha-1(XXVII) chain, partial [Bos mutus]	biological process: cellular process (GO:0009987);; biological process: multicellular organismal process (GO:0032501);; biological process: developmental process (GO:0032502);; biological process: single-organism process (GO:0044699);; molecular function: structural molecule activity (GO:0005198);; cellular component: extracellular region (GO:0005576);; cellular component: collagen trimer (GO:000…
chi-miR-3431-5p	Bos_mutus_newGene_98148	CCUCAGUCAGCCUUGUGGAUGU	22	91.2720406531306	87.2144950490772	86.5141877002177	47.1324191749183	46.9149540233451	45.9836469765663	3.98403423127619e-08	-0.755026234029902	down	--	--	--	--	--	--	--	--	--	--
chi-miR-3431-5p	ENSBMUG00000000063	CCUCAGUCAGCCUUGUGGAUGU	22	91.2720406531306	87.2144950490772	86.5141877002177	47.1324191749183	46.9149540233451	45.9836469765663	3.98403423127619e-08	-0.755026234029902	down	--	--	Biological Process: store-operated calcium entry (GO:0002115);; Molecular Function: calcium channel regulator activity (GO:0005246);; Molecular Function: calcium ion binding (GO:0005509);; Biological Process: detection of calcium ion (GO:0005513);; Cellular Component: microtubule (GO:0005874);; Cellular Component: integral component of plasma membrane (GO:0005887);; Biological Process: myotube di…	K16059|0|umr:103678004|K16059 stromal interaction molecule 1 | (RefSeq) STIM1; stromal interaction molecule 1	Platelet activation (ko04611)	[R]	General function prediction only	STIM1 Orai1-activating region;; SAM domain (Sterile alpha motif)	Stromal interaction molecule 1 OS=Bos taurus OX=9913 GN=STIM1 PE=2 SV=1	U	Intracellular trafficking, secretion, and vesicular transport	PREDICTED: stromal interaction molecule 1 isoform X1 [Bison bison bison]	biological process: single-organism process (GO:0044699);; biological process: localization (GO:0051179);; molecular function: channel regulator activity (GO:0016247);; molecular function: binding (GO:0005488);; biological process: response to stimulus (GO:0050896);; cellular component: cell (GO:0005623);; cellular component: macromolecular complex (GO:0032991);; cellular component: organelle (GO…
chi-miR-3431-5p	ENSBMUG00000000101	CCUCAGUCAGCCUUGUGGAUGU	22	91.2720406531306	87.2144950490772	86.5141877002177	47.1324191749183	46.9149540233451	45.9836469765663	3.98403423127619e-08	-0.755026234029902	down	--	--	Molecular Function: nucleotide binding (GO:0000166);; Molecular Function: RNA polymerase II core binding (GO:0000993);; Molecular Function: nucleic acid binding (GO:0003676);; Cellular Component: cytoplasm (GO:0005737);; Cellular Component: centrosome (GO:0005813);; Biological Process: positive regulation of cell proliferation (GO:0008284);; Biological Process: regulation of cell cycle process (G…	K15559|0|cge:100759004|K15559 regulator of Ty1 transposition protein 103 | (RefSeq) Rprd1b; regulation of nuclear pre-mRNA domain containing 1B	--	[A]	RNA processing and modification	Cell-cycle alteration and expression-elevated protein in tumour;; RNA polymerase II-binding domain.	Regulation of nuclear pre-mRNA domain-containing protein 1A OS=Pongo abelii OX=9601 GN=RPRD1A PE=2 SV=1	S	Function unknown	PREDICTED: regulation of nuclear pre-mRNA domain-containing protein 1B [Eptesicus fuscus]	molecular function: binding (GO:0005488);; cellular component: cell (GO:0005623);; cellular component: cell part (GO:0044464);; cellular component: organelle (GO:0043226);; cellular component: organelle part (GO:0044422);; biological process: biological regulation (GO:0065007);; cellular component: membrane-enclosed lumen (GO:0031974);; cellular component: macromolecular complex (GO:0032991);; bi…
chi-miR-3431-5p	ENSBMUG00000000282	CCUCAGUCAGCCUUGUGGAUGU	22	91.2720406531306	87.2144950490772	86.5141877002177	47.1324191749183	46.9149540233451	45.9836469765663	3.98403423127619e-08	-0.755026234029902	down	--	--	Molecular Function: zinc ion binding (GO:0008270);; Molecular Function: hydrolase activity, acting on carbon-nitrogen (but not peptide) bonds, in cyclic amidines (GO:0016814);;	K18750|3.66268e-134|bom:106701008|K18750 C->U-editing enzyme APOBEC3 [EC:3.5.4.-] | (RefSeq) DNA dC->dU-editing enzyme APOBEC-3G-like	--	--	--	APOBEC-like N-terminal domain;; APOBEC-like C-terminal domain	DNA dC-	L	Replication, recombination and repair	DNA dC-	molecular function: binding (GO:0005488);; biological process: metabolic process (GO:0008152);; molecular function: catalytic activity (GO:0003824)
chi-miR-3431-5p	ENSBMUG00000001037	CCUCAGUCAGCCUUGUGGAUGU	22	91.2720406531306	87.2144950490772	86.5141877002177	47.1324191749183	46.9149540233451	45.9836469765663	3.98403423127619e-08	-0.755026234029902	down	--	--	Biological Process: cristae formation (GO:0042407);; Cellular Component: myelin sheath (GO:0043209);; Molecular Function: RNA binding (GO:0044822);; Biological Process: mitochondrial calcium ion homeostasis (GO:0051560);; Cellular Component: MICOS complex (GO:0061617);;	K17785|0|oas:101105896|K17785 mitofilin | (RefSeq) IMMT; inner membrane mitochondrial protein	--	[M]	Cell wall/membrane/envelope biogenesis	Mitochondrial inner membrane protein	--	U	Intracellular trafficking, secretion, and vesicular transport	PREDICTED: MICOS complex subunit MIC60 isoform X2 [Capra hircus]	biological process: cellular process (GO:0009987);; biological process: single-organism process (GO:0044699);; biological process: cellular component organization or biogenesis (GO:0071840);; cellular component: cell (GO:0005623);; cellular component: cell part (GO:0044464);; molecular function: binding (GO:0005488);; biological process: biological regulation (GO:0065007);; cellular component: me…
chi-miR-3431-5p	ENSBMUG00000001887	CCUCAGUCAGCCUUGUGGAUGU	22	91.2720406531306	87.2144950490772	86.5141877002177	47.1324191749183	46.9149540233451	45.9836469765663	3.98403423127619e-08	-0.755026234029902	down	--	--	Cellular Component: cytoplasmic microtubule (GO:0005881);; Cellular Component: bicellular tight junction (GO:0005923);; Cellular Component: cell surface (GO:0009986);; Cellular Component: integral component of membrane (GO:0016021);; Biological Process: digestive tract development (GO:0048565);; Cellular Component: extracellular exosome (GO:0070062);;	K06789|0|bta:516565|K06789 adipocyte-specific adhesion molecule | (RefSeq) CLMP, ASAM; CXADR like membrane protein	--	--	--	Immunoglobulin V-set domain;; Immunoglobulin domain;; Immunoglobulin domain;; Immunoglobulin domain;; Immunoglobulin I-set domain;; CD47 immunoglobulin-like domain	Coxsackievirus and adenovirus receptor homolog OS=Bos taurus OX=9913 GN=CXADR PE=2 SV=1	S	Function unknown	PREDICTED: CXADR-like membrane protein [Bison bison bison]	cellular component: cell (GO:0005623);; cellular component: macromolecular complex (GO:0032991);; cellular component: organelle (GO:0043226);; cellular component: organelle part (GO:0044422);; cellular component: cell part (GO:0044464);; cellular component: cell junction (GO:0030054);; cellular component: membrane (GO:0016020);; cellular component: membrane part (GO:0044425);; biological process:…
chi-miR-3431-5p	ENSBMUG00000002941	CCUCAGUCAGCCUUGUGGAUGU	22	91.2720406531306	87.2144950490772	86.5141877002177	47.1324191749183	46.9149540233451	45.9836469765663	3.98403423127619e-08	-0.755026234029902	down	[J]	Translation, ribosomal structure and biogenesis	Biological Process: ribosomal small subunit assembly (GO:0000028);; Biological Process: maturation of SSU-rRNA from tricistronic rRNA transcript (SSU-rRNA, 5.8S rRNA, LSU-rRNA) (GO:0000462);; Molecular Function: structural constituent of ribosome (GO:0003735);; Cellular Component: mitochondrial inner membrane (GO:0005743);; Cellular Component: mitochondrial small ribosomal subunit (GO:0005763);; …	K02948|1.26091e-102|bom:102266727|K02948 small subunit ribosomal protein S11 | (RefSeq) MRPS11; mitochondrial ribosomal protein S11	Ribosome (ko03010)	[J]	Translation, ribosomal structure and biogenesis	Ribosomal protein S11	28S ribosomal protein S11, mitochondrial OS=Bos taurus OX=9913 GN=MRPS11 PE=1 SV=2	J	Translation, ribosomal structure and biogenesis	PREDICTED: 28S ribosomal protein S11, mitochondrial isoform X1 [Bos mutus]	biological process: cellular component organization or biogenesis (GO:0071840);; biological process: metabolic process (GO:0008152);; biological process: cellular process (GO:0009987);; molecular function: structural molecule activity (GO:0005198);; cellular component: cell (GO:0005623);; cellular component: membrane (GO:0016020);; cellular component: organelle (GO:0043226);; cellular component: …
chi-miR-3431-5p	ENSBMUG00000003047	CCUCAGUCAGCCUUGUGGAUGU	22	91.2720406531306	87.2144950490772	86.5141877002177	47.1324191749183	46.9149540233451	45.9836469765663	3.98403423127619e-08	-0.755026234029902	down	--	--	Cellular Component: Hrd1p ubiquitin ligase complex (GO:0000836);; Cellular Component: nucleoplasm (GO:0005654);; Cellular Component: smooth endoplasmic reticulum (GO:0005790);; Molecular Function: zinc ion binding (GO:0008270);; Cellular Component: integral component of membrane (GO:0016021);; Biological Process: protein N-linked glycosylation via asparagine (GO:0018279);; Biological Process: ubi…	K10601|0|chx:102171307|K10601 E3 ubiquitin-protein ligase synoviolin [EC:2.3.2.27] | (RefSeq) SYVN1; synoviolin 1	Protein processing in endoplasmic reticulum (ko04141)	[O]	Posttranslational modification, protein turnover, chaperones	Ring finger domain;; Zinc finger, C3HC4 type (RING finger)	E3 ubiquitin-protein ligase RNF139 OS=Pongo abelii OX=9601 GN=RNF139 PE=2 SV=1	O	Posttranslational modification, protein turnover, chaperones	PREDICTED: LOW QUALITY PROTEIN: E3 ubiquitin-protein ligase synoviolin [Acinonyx jubatus]	cellular component: cell (GO:0005623);; cellular component: membrane (GO:0016020);; cellular component: macromolecular complex (GO:0032991);; cellular component: organelle (GO:0043226);; cellular component: organelle part (GO:0044422);; cellular component: membrane part (GO:0044425);; cellular component: cell part (GO:0044464);; molecular function: binding (GO:0005488);; biological process: metab…
chi-miR-3431-5p	ENSBMUG00000003101	CCUCAGUCAGCCUUGUGGAUGU	22	91.2720406531306	87.2144950490772	86.5141877002177	47.1324191749183	46.9149540233451	45.9836469765663	3.98403423127619e-08	-0.755026234029902	down	[K]	Transcription	--	K10908|0|bom:102279635|K10908 DNA-directed RNA polymerase, mitochondrial [EC:2.7.7.6] | (RefSeq) POLRMT; RNA polymerase mitochondrial	--	[KL]	--	DNA-dependent RNA polymerase;; DNA-directed RNA polymerase N-terminal	--	K	Transcription	PREDICTED: LOW QUALITY PROTEIN: DNA-directed RNA polymerase, mitochondrial [Bos mutus]	--
chi-miR-3431-5p	ENSBMUG00000003712	CCUCAGUCAGCCUUGUGGAUGU	22	91.2720406531306	87.2144950490772	86.5141877002177	47.1324191749183	46.9149540233451	45.9836469765663	3.98403423127619e-08	-0.755026234029902	down	[L]	Replication, recombination and repair	Biological Process: double-strand break repair via homologous recombination (GO:0000724);; Biological Process: DNA strand renaturation (GO:0000733);; Molecular Function: DNA binding (GO:0003677);; Molecular Function: ATP binding (GO:0005524);; Cellular Component: nucleoplasm (GO:0005654);; Cellular Component: chromosome (GO:0005694);; Cellular Component: cytoplasm (GO:0005737);; Molecular Functio…	K10899|0|bom:102288080|K10899 ATP-dependent DNA helicase Q1 [EC:3.6.4.12] | (RefSeq) RECQL; RecQ like helicase	--	[R]	General function prediction only	Helicase conserved C-terminal domain;; DEAD/DEAH box helicase;; RecQ zinc-binding;; Type III restriction enzyme, res subunit	ATP-dependent DNA helicase Q1 OS=Pongo abelii OX=9601 GN=RECQL PE=2 SV=1	L	Replication, recombination and repair	PREDICTED: ATP-dependent DNA helicase Q1 [Bos mutus]	biological process: metabolic process (GO:0008152);; biological process: cellular process (GO:0009987);; biological process: single-organism process (GO:0044699);; biological process: response to stimulus (GO:0050896);; molecular function: binding (GO:0005488);; cellular component: cell (GO:0005623);; cellular component: organelle (GO:0043226);; cellular component: organelle part (GO:0044422);; c…
chi-miR-3431-5p	ENSBMUG00000003757	CCUCAGUCAGCCUUGUGGAUGU	22	91.2720406531306	87.2144950490772	86.5141877002177	47.1324191749183	46.9149540233451	45.9836469765663	3.98403423127619e-08	-0.755026234029902	down	--	--	Molecular Function: nucleotide binding (GO:0000166);; Molecular Function: guanyl-nucleotide exchange factor activity (GO:0005085);; Cellular Component: intracellular (GO:0005622);; Biological Process: small GTPase mediated signal transduction (GO:0007264);; Biological Process: positive regulation of GTPase activity (GO:0043547);;	--	--	[T]	Signal transduction mechanisms	RasGEF domain	Rap guanine nucleotide exchange factor-like 1 OS=Pongo pygmaeus OX=9600 GN=RAPGEFL1 PE=2 SV=1	T	Signal transduction mechanisms	PREDICTED: rap guanine nucleotide exchange factor-like 1 [Pantholops hodgsonii]	molecular function: binding (GO:0005488);; molecular function: guanyl-nucleotide exchange factor activity (GO:0005085);; cellular component: cell (GO:0005623);; cellular component: cell part (GO:0044464);; biological process: cellular process (GO:0009987);; biological process: signaling (GO:0023052);; biological process: single-organism process (GO:0044699);; biological process: response to stimu…
chi-miR-3431-5p	ENSBMUG00000003940	CCUCAGUCAGCCUUGUGGAUGU	22	91.2720406531306	87.2144950490772	86.5141877002177	47.1324191749183	46.9149540233451	45.9836469765663	3.98403423127619e-08	-0.755026234029902	down	--	--	Cellular Component: photoreceptor inner segment (GO:0001917);; Molecular Function: actin binding (GO:0003779);; Molecular Function: structural molecule activity (GO:0005198);; Cellular Component: centriole (GO:0005814);; Cellular Component: plasma membrane (GO:0005886);; Biological Process: centriole-centriole cohesion (GO:0010457);; Biological Process: epithelial structure maintenance (GO:001066…	K16469|0|aml:100470624|K16469 rootletin | (RefSeq) CROCC; ciliary rootlet coiled-coil, rootletin	--	--	--	Ciliary rootlet component, centrosome cohesion	--	S	Function unknown	hypothetical protein PANDA_013297, partial [Ailuropoda melanoleuca]	cellular component: cell (GO:0005623);; cellular component: cell part (GO:0044464);; molecular function: binding (GO:0005488);; molecular function: structural molecule activity (GO:0005198);; cellular component: organelle (GO:0043226);; cellular component: organelle part (GO:0044422);; cellular component: membrane (GO:0016020);; biological process: cellular process (GO:0009987);; biological proce…
chi-miR-3431-5p	ENSBMUG00000004038	CCUCAGUCAGCCUUGUGGAUGU	22	91.2720406531306	87.2144950490772	86.5141877002177	47.1324191749183	46.9149540233451	45.9836469765663	3.98403423127619e-08	-0.755026234029902	down	[S]	Function unknown	Biological Process: proteolysis (GO:0006508);; Molecular Function: metallopeptidase activity (GO:0008237);; Molecular Function: zinc ion binding (GO:0008270);; Biological Process: bone morphogenesis (GO:0060349);; Cellular Component: extracellular exosome (GO:0070062);;	K08647|0|bom:102284453|K08647 pappalysin-2 [EC:3.4.24.-] | (RefSeq) PAPPA2; pappalysin 2	--	--	--	Concanavalin A-like lectin/glucanases superfamily;; Sushi repeat (SCR repeat);; Pregnancy-associated plasma protein-A;; LNR domain	E-selectin OS=Equus caballus OX=9796 GN=SELE PE=2 SV=1	O	Posttranslational modification, protein turnover, chaperones	PREDICTED: LOW QUALITY PROTEIN: pappalysin-2 [Bos mutus]	biological process: metabolic process (GO:0008152);; molecular function: catalytic activity (GO:0003824);; molecular function: binding (GO:0005488);; biological process: multicellular organismal process (GO:0032501);; biological process: developmental process (GO:0032502);; biological process: single-organism process (GO:0044699);; cellular component: extracellular region (GO:0005576);; cellular …
chi-miR-3431-5p	ENSBMUG00000005086	CCUCAGUCAGCCUUGUGGAUGU	22	91.2720406531306	87.2144950490772	86.5141877002177	47.1324191749183	46.9149540233451	45.9836469765663	3.98403423127619e-08	-0.755026234029902	down	--	--	--	K10691|0|bom:102266998|K10691 E3 ubiquitin-protein ligase UBR4 [EC:2.3.2.27] | (RefSeq) UBR4; ubiquitin protein ligase E3 component n-recognin 4	Viral carcinogenesis (ko05203)	[T]	Signal transduction mechanisms	E3 ubiquitin-protein ligase UBR4;; Putative zinc finger in N-recognin (UBR box)	--	O	Posttranslational modification, protein turnover, chaperones	PREDICTED: LOW QUALITY PROTEIN: E3 ubiquitin-protein ligase UBR4 [Bos mutus]	--
chi-miR-3431-5p	ENSBMUG00000005924	CCUCAGUCAGCCUUGUGGAUGU	22	91.2720406531306	87.2144950490772	86.5141877002177	47.1324191749183	46.9149540233451	45.9836469765663	3.98403423127619e-08	-0.755026234029902	down	[T]	Signal transduction mechanisms	--	K04368|0|pps:100988422|K04368 mitogen-activated protein kinase kinase 1 [EC:2.7.12.2] | (RefSeq) MAP2K1; mitogen-activated protein kinase kinase 1	Choline metabolism in cancer (ko05231)	[T]	Signal transduction mechanisms	Protein kinase domain;; Protein tyrosine kinase	Dual specificity mitogen-activated protein kinase kinase 1 OS=Oryctolagus cuniculus OX=9986 GN=MAP2K1 PE=1 SV=2	T	Signal transduction mechanisms	PREDICTED: dual specificity mitogen-activated protein kinase kinase 1 isoform X1 [Hipposideros armiger]	--
chi-miR-3431-5p	ENSBMUG00000007329	CCUCAGUCAGCCUUGUGGAUGU	22	91.2720406531306	87.2144950490772	86.5141877002177	47.1324191749183	46.9149540233451	45.9836469765663	3.98403423127619e-08	-0.755026234029902	down	--	--	Molecular Function: GTP binding (GO:0005525);; Cellular Component: integral component of membrane (GO:0016021);;	--	--	--	--	AIG1 family;; 50S ribosome-binding GTPase	GTPase IMAP family member 6 OS=Bos taurus OX=9913 GN=GIMAP6 PE=2 SV=1	U	Intracellular trafficking, secretion, and vesicular transport	PREDICTED: GTPase, IMAP family member 5-like isoform X2 [Bos taurus]	molecular function: binding (GO:0005488);; cellular component: membrane (GO:0016020);; cellular component: membrane part (GO:0044425)
chi-miR-3431-5p	ENSBMUG00000007729	CCUCAGUCAGCCUUGUGGAUGU	22	91.2720406531306	87.2144950490772	86.5141877002177	47.1324191749183	46.9149540233451	45.9836469765663	3.98403423127619e-08	-0.755026234029902	down	[E]	Amino acid transport and metabolism	Molecular Function: choline:sodium symporter activity (GO:0005307);; Cellular Component: integral component of plasma membrane (GO:0005887);; Biological Process: synaptic transmission, cholinergic (GO:0007271);; Biological Process: neuromuscular synaptic transmission (GO:0007274);; Biological Process: acetylcholine biosynthetic process (GO:0008292);; Biological Process: choline transport (GO:0015…	K14387|0|bom:102279242|K14387 solute carrier family 5 (high affinity choline transporter), member 7 | (RefSeq) SLC5A7; solute carrier family 5 member 7	Choline metabolism in cancer (ko05231)	[I]	Lipid transport and metabolism	Sodium:solute symporter family	Sodium/glucose cotransporter 1 OS=Oryctolagus cuniculus OX=9986 GN=SLC5A1 PE=1 SV=1	E	Amino acid transport and metabolism	PREDICTED: high affinity choline transporter 1 [Bos mutus]	biological process: cellular process (GO:0009987);; biological process: single-organism process (GO:0044699);; biological process: localization (GO:0051179);; molecular function: transporter activity (GO:0005215);; cellular component: cell (GO:0005623);; cellular component: membrane (GO:0016020);; cellular component: membrane part (GO:0044425);; cellular component: cell part (GO:0044464);; biolog…
chi-miR-3431-5p	ENSBMUG00000007740	CCUCAGUCAGCCUUGUGGAUGU	22	91.2720406531306	87.2144950490772	86.5141877002177	47.1324191749183	46.9149540233451	45.9836469765663	3.98403423127619e-08	-0.755026234029902	down	[QV]	Secondary metabolites biosynthesis, transport and catabolism ;; Defense mechanisms	Molecular Function: NADPH-hemoprotein reductase activity (GO:0003958);; Cellular Component: endoplasmic reticulum membrane (GO:0005789);; Molecular Function: FMN binding (GO:0010181);; Cellular Component: integral component of membrane (GO:0016021);; Molecular Function: [methionine synthase] reductase activity (GO:0030586);; Biological Process: positive regulation of monooxygenase activity (GO:00…	K00327|0|bom:102283470|K00327 NADPH-ferrihemoprotein reductase [EC:1.6.2.4] | (RefSeq) POR; P450 (cytochrome) oxidoreductase	--	[C]	Energy production and conversion	FAD binding domain;; Flavodoxin;; Oxidoreductase NAD-binding domain	NADPH--cytochrome P450 reductase OS=Bos taurus OX=9913 GN=POR PE=2 SV=3	P	Inorganic ion transport and metabolism	PREDICTED: NADPH--cytochrome P450 reductase isoform X1 [Bos indicus]	biological process: metabolic process (GO:0008152);; biological process: single-organism process (GO:0044699);; molecular function: catalytic activity (GO:0003824);; cellular component: cell (GO:0005623);; cellular component: membrane (GO:0016020);; cellular component: organelle (GO:0043226);; cellular component: organelle part (GO:0044422);; cellular component: membrane part (GO:0044425);; cellu…
chi-miR-3431-5p	ENSBMUG00000007766	CCUCAGUCAGCCUUGUGGAUGU	22	91.2720406531306	87.2144950490772	86.5141877002177	47.1324191749183	46.9149540233451	45.9836469765663	3.98403423127619e-08	-0.755026234029902	down	--	--	--	--	--	--	--	--	--	S	Function unknown	PREDICTED: uncharacterized protein C5orf42 homolog, partial [Bos mutus]	--
chi-miR-3431-5p	ENSBMUG00000008042	CCUCAGUCAGCCUUGUGGAUGU	22	91.2720406531306	87.2144950490772	86.5141877002177	47.1324191749183	46.9149540233451	45.9836469765663	3.98403423127619e-08	-0.755026234029902	down	[R]	General function prediction only	Cellular Component: endoplasmic reticulum (GO:0005783);; Molecular Function: protein kinase binding (GO:0019901);; Biological Process: endoplasmic reticulum unfolded protein response (GO:0030968);; Molecular Function: translation initiation factor binding (GO:0031369);; Biological Process: cellular response to glucose starvation (GO:0042149);; Molecular Function: RNA binding (GO:0044822);; Molecu…	--	--	[R]	General function prediction only	WD domain, G-beta repeat;; Anaphase-promoting complex subunit 4 WD40 domain	Probable cytosolic iron-sulfur protein assembly protein CIAO1 OS=Bos taurus OX=9913 GN=CIAO1 PE=2 SV=1	S	Function unknown	PREDICTED: transducin beta-like protein 2 isoform X2 [Bos mutus]	cellular component: cell (GO:0005623);; cellular component: organelle (GO:0043226);; cellular component: cell part (GO:0044464);; molecular function: binding (GO:0005488);; biological process: cellular process (GO:0009987);; biological process: signaling (GO:0023052);; biological process: single-organism process (GO:0044699);; biological process: response to stimulus (GO:0050896);; biological pro…
chi-miR-3431-5p	ENSBMUG00000008387	CCUCAGUCAGCCUUGUGGAUGU	22	91.2720406531306	87.2144950490772	86.5141877002177	47.1324191749183	46.9149540233451	45.9836469765663	3.98403423127619e-08	-0.755026234029902	down	--	--	Molecular Function: receptor binding (GO:0005102);; Cellular Component: laminin-1 complex (GO:0005606);; Cellular Component: laminin-3 complex (GO:0005608);; Cellular Component: extracellular space (GO:0005615);; Biological Process: regulation of cell adhesion (GO:0030155);; Biological Process: regulation of cell migration (GO:0030334);; Biological Process: regulation of embryonic development (GO…	K05637|0|bom:102275509|K05637 laminin, alpha 1/2 | (RefSeq) LAMA1; laminin subunit alpha 1	Small cell lung cancer (ko05222)	[W]	Extracellular structures	Laminin G domain;; Laminin EGF domain;; Laminin G domain;; Laminin N-terminal (Domain VI);; Laminin B (Domain IV);; Laminin Domain I;; Laminin Domain II;; Concanavalin A-like lectin/glucanases superfamily	Laminin subunit gamma-2 OS=Equus caballus OX=9796 GN=LAMC2 PE=2 SV=1	S	Function unknown	PREDICTED: LOW QUALITY PROTEIN: laminin subunit alpha-1 [Bos mutus]	molecular function: binding (GO:0005488);; cellular component: extracellular region (GO:0005576);; cellular component: extracellular matrix (GO:0031012);; cellular component: macromolecular complex (GO:0032991);; cellular component: extracellular matrix part (GO:0044420);; cellular component: extracellular region part (GO:0044421);; biological process: biological regulation (GO:0065007)
chi-miR-3431-5p	ENSBMUG00000008693	CCUCAGUCAGCCUUGUGGAUGU	22	91.2720406531306	87.2144950490772	86.5141877002177	47.1324191749183	46.9149540233451	45.9836469765663	3.98403423127619e-08	-0.755026234029902	down	[R]	General function prediction only	--	--	--	[R]	General function prediction only	WD domain, G-beta repeat;; NACHT domain;; Anaphase-promoting complex subunit 4 WD40 domain;; Nup133 N terminal like	Dynein assembly factor with WDR repeat domains 1 OS=Bos taurus OX=9913 GN=DAW1 PE=2 SV=1	S	Function unknown	PREDICTED: NACHT domain- and WD repeat-containing protein 1 [Bos mutus]	--
chi-miR-3431-5p	ENSBMUG00000008881	CCUCAGUCAGCCUUGUGGAUGU	22	91.2720406531306	87.2144950490772	86.5141877002177	47.1324191749183	46.9149540233451	45.9836469765663	3.98403423127619e-08	-0.755026234029902	down	--	--	Molecular Function: structural molecule activity (GO:0005198);; Cellular Component: intermediate filament (GO:0005882);;	K07605|4.45976e-22|ocu:100352658|K07605 type II keratin, basic | (RefSeq) KRT5; keratin 5	--	--	--	Keratin type II head	Keratin, type II cytoskeletal 5 OS=Bos taurus OX=9913 GN=KRT5 PE=1 SV=1	S	Function unknown	Keratin, type II cytoskeletal 5, partial [Bos mutus]	molecular function: structural molecule activity (GO:0005198);; cellular component: cell (GO:0005623);; cellular component: macromolecular complex (GO:0032991);; cellular component: organelle (GO:0043226);; cellular component: organelle part (GO:0044422);; cellular component: cell part (GO:0044464)
chi-miR-3431-5p	ENSBMUG00000008889	CCUCAGUCAGCCUUGUGGAUGU	22	91.2720406531306	87.2144950490772	86.5141877002177	47.1324191749183	46.9149540233451	45.9836469765663	3.98403423127619e-08	-0.755026234029902	down	--	--	Molecular Function: structural molecule activity (GO:0005198);; Cellular Component: keratin filament (GO:0045095);;	K07605|0|bom:102273368|K07605 type II keratin, basic | (RefSeq) keratin, type II cytoskeletal 6A	--	--	--	Intermediate filament protein;; Keratin type II head	Keratin, type II cytoskeletal 5 OS=Pan troglodytes OX=9598 GN=KRT5 PE=2 SV=1	S	Function unknown	PREDICTED: keratin, type II cytoskeletal 6A [Bos mutus]	molecular function: structural molecule activity (GO:0005198);; cellular component: cell (GO:0005623);; cellular component: macromolecular complex (GO:0032991);; cellular component: organelle (GO:0043226);; cellular component: organelle part (GO:0044422);; cellular component: cell part (GO:0044464)
chi-miR-3431-5p	ENSBMUG00000008904	CCUCAGUCAGCCUUGUGGAUGU	22	91.2720406531306	87.2144950490772	86.5141877002177	47.1324191749183	46.9149540233451	45.9836469765663	3.98403423127619e-08	-0.755026234029902	down	--	--	Molecular Function: structural molecule activity (GO:0005198);; Cellular Component: keratin filament (GO:0045095);;	K07605|0|bom:102273368|K07605 type II keratin, basic | (RefSeq) keratin, type II cytoskeletal 6A	--	--	--	Intermediate filament protein;; Keratin type II head	Keratin, type II cytoskeletal 5 OS=Pan troglodytes OX=9598 GN=KRT5 PE=2 SV=1	S	Function unknown	PREDICTED: keratin, type II cytoskeletal 6A [Bos mutus]	molecular function: structural molecule activity (GO:0005198);; cellular component: cell (GO:0005623);; cellular component: macromolecular complex (GO:0032991);; cellular component: organelle (GO:0043226);; cellular component: organelle part (GO:0044422);; cellular component: cell part (GO:0044464)
chi-miR-3431-5p	ENSBMUG00000008914	CCUCAGUCAGCCUUGUGGAUGU	22	91.2720406531306	87.2144950490772	86.5141877002177	47.1324191749183	46.9149540233451	45.9836469765663	3.98403423127619e-08	-0.755026234029902	down	--	--	Molecular Function: structural molecule activity (GO:0005198);; Cellular Component: keratin filament (GO:0045095);;	K07605|0|bta:614456|K07605 type II keratin, basic | (RefSeq) KRT6A; keratin 6A	--	--	--	Intermediate filament protein;; Keratin type II head	Keratin, type II cytoskeletal 5 OS=Pan troglodytes OX=9598 GN=KRT5 PE=2 SV=1	S	Function unknown	PREDICTED: keratin, type II cytoskeletal 6C [Bos indicus]	molecular function: structural molecule activity (GO:0005198);; cellular component: cell (GO:0005623);; cellular component: macromolecular complex (GO:0032991);; cellular component: organelle (GO:0043226);; cellular component: organelle part (GO:0044422);; cellular component: cell part (GO:0044464)
chi-miR-3431-5p	ENSBMUG00000008936	CCUCAGUCAGCCUUGUGGAUGU	22	91.2720406531306	87.2144950490772	86.5141877002177	47.1324191749183	46.9149540233451	45.9836469765663	3.98403423127619e-08	-0.755026234029902	down	--	--	Molecular Function: structural molecule activity (GO:0005198);; Cellular Component: nucleus (GO:0005634);; Cellular Component: mitochondrion (GO:0005739);; Cellular Component: plasma membrane (GO:0005886);; Biological Process: epithelial cell differentiation (GO:0030855);; Cellular Component: keratin filament (GO:0045095);; Biological Process: negative regulation of epithelial cell proliferation …	K07605|0|bta:281268|K07605 type II keratin, basic | (RefSeq) KRT5; keratin 5	--	--	--	Intermediate filament protein;; Keratin type II head	Keratin, type II cytoskeletal 5 OS=Bos taurus OX=9913 GN=KRT5 PE=1 SV=1	S	Function unknown	keratin, type II cytoskeletal 5 [Bos taurus]	molecular function: structural molecule activity (GO:0005198);; cellular component: cell (GO:0005623);; cellular component: organelle (GO:0043226);; cellular component: cell part (GO:0044464);; cellular component: membrane (GO:0016020);; biological process: cellular process (GO:0009987);; biological process: developmental process (GO:0032502);; biological process: single-organism process (GO:0044…
chi-miR-3431-5p	ENSBMUG00000009162	CCUCAGUCAGCCUUGUGGAUGU	22	91.2720406531306	87.2144950490772	86.5141877002177	47.1324191749183	46.9149540233451	45.9836469765663	3.98403423127619e-08	-0.755026234029902	down	--	--	Molecular Function: structural molecule activity (GO:0005198);; Cellular Component: nucleus (GO:0005634);; Biological Process: cytoskeleton organization (GO:0007010);; Cellular Component: cell surface (GO:0009986);; Biological Process: epithelial cell differentiation (GO:0030855);; Cellular Component: keratin filament (GO:0045095);; Biological Process: negative regulation of epithelial cell proli…	K07605|0|bom:102271099|K07605 type II keratin, basic | (RefSeq) KRT4; keratin 4	--	--	--	Intermediate filament protein;; Keratin type II head	Keratin, type II cytoskeletal 5 OS=Pan troglodytes OX=9598 GN=KRT5 PE=2 SV=1	Z	Cytoskeleton	PREDICTED: keratin, type II cytoskeletal 4 isoform X1 [Bos mutus]	molecular function: structural molecule activity (GO:0005198);; cellular component: cell (GO:0005623);; cellular component: organelle (GO:0043226);; cellular component: cell part (GO:0044464);; biological process: cellular process (GO:0009987);; biological process: cellular component organization or biogenesis (GO:0071840);; biological process: developmental process (GO:0032502);; biological proc…
chi-miR-3431-5p	ENSBMUG00000009303	CCUCAGUCAGCCUUGUGGAUGU	22	91.2720406531306	87.2144950490772	86.5141877002177	47.1324191749183	46.9149540233451	45.9836469765663	3.98403423127619e-08	-0.755026234029902	down	[J]	Translation, ribosomal structure and biogenesis	Molecular Function: nucleotide binding (GO:0000166);; Molecular Function: mRNA binding (GO:0003729);; Cellular Component: mRNA cleavage and polyadenylation specificity factor complex (GO:0005847);; Biological Process: pre-mRNA cleavage required for polyadenylation (GO:0098789);;	K14407|8.64042e-129|phd:102343745|K14407 cleavage stimulation factor subunit 2 | (RefSeq) CSTF2T; cleavage stimulation factor subunit 2 tau variant	mRNA surveillance pathway (ko03015)	[A]	RNA processing and modification	Hinge domain of cleavage stimulation factor subunit 2;; RNA recognition motif. (a.k.a. RRM, RBD, or RNP domain)	Cleavage stimulation factor subunit 2 OS=Bos taurus OX=9913 GN=CSTF2 PE=2 SV=1	S	Function unknown	PREDICTED: cleavage stimulation factor subunit 2 tau variant isoform X2 [Pantholops hodgsonii]	molecular function: binding (GO:0005488);; cellular component: cell (GO:0005623);; cellular component: membrane-enclosed lumen (GO:0031974);; cellular component: macromolecular complex (GO:0032991);; cellular component: organelle (GO:0043226);; cellular component: organelle part (GO:0044422);; cellular component: cell part (GO:0044464)
chi-miR-3431-5p	ENSBMUG00000009349	CCUCAGUCAGCCUUGUGGAUGU	22	91.2720406531306	87.2144950490772	86.5141877002177	47.1324191749183	46.9149540233451	45.9836469765663	3.98403423127619e-08	-0.755026234029902	down	--	--	Biological Process: negative regulation of protein phosphorylation (GO:0001933);; Biological Process: positive regulation of protein phosphorylation (GO:0001934);; Cellular Component: mitochondrion (GO:0005739);; Biological Process: negative regulation of signal transduction (GO:0009968);; Biological Process: regulation of fibroblast migration (GO:0010762);; Biological Process: positive regulatio…	--	--	--	--	HbrB-like	Proline-rich protein 5-like OS=Bos taurus OX=9913 GN=PRR5L PE=2 SV=1	S	Function unknown	PREDICTED: proline-rich protein 5-like isoform X1 [Bos taurus]	biological process: biological regulation (GO:0065007);; cellular component: cell (GO:0005623);; cellular component: organelle (GO:0043226);; cellular component: cell part (GO:0044464);; molecular function: binding (GO:0005488);; cellular component: macromolecular complex (GO:0032991);; biological process: cellular process (GO:0009987);; biological process: signaling (GO:0023052);; biological pro…
chi-miR-3431-5p	ENSBMUG00000009673	CCUCAGUCAGCCUUGUGGAUGU	22	91.2720406531306	87.2144950490772	86.5141877002177	47.1324191749183	46.9149540233451	45.9836469765663	3.98403423127619e-08	-0.755026234029902	down	[E]	Amino acid transport and metabolism	Cellular Component: cytosol (GO:0005829);; Biological Process: glycine biosynthetic process (GO:0006545);; Biological Process: threonine catabolic process (GO:0006567);; Molecular Function: L-allo-threonine aldolase activity (GO:0008732);;	K01620|0|bta:507443|K01620 threonine aldolase [EC:4.1.2.48] | (RefSeq) probable low-specificity L-threonine aldolase 2	Biosynthesis of amino acids (ko01230)	[E]	Amino acid transport and metabolism	Beta-eliminating lyase;; Aminotransferase class I and II	--	E	Amino acid transport and metabolism	Putative protein R102.4, partial [Bos mutus]	cellular component: cell (GO:0005623);; cellular component: cell part (GO:0044464);; biological process: metabolic process (GO:0008152);; biological process: cellular process (GO:0009987);; biological process: single-organism process (GO:0044699);; molecular function: catalytic activity (GO:0003824)
chi-miR-3431-5p	ENSBMUG00000010080	CCUCAGUCAGCCUUGUGGAUGU	22	91.2720406531306	87.2144950490772	86.5141877002177	47.1324191749183	46.9149540233451	45.9836469765663	3.98403423127619e-08	-0.755026234029902	down	--	--	Molecular Function: G-protein coupled receptor activity (GO:0004930);; Molecular Function: olfactory receptor activity (GO:0004984);; Molecular Function: odorant binding (GO:0005549);; Cellular Component: plasma membrane (GO:0005886);; Biological Process: G-protein coupled receptor signaling pathway (GO:0007186);; Cellular Component: integral component of membrane (GO:0016021);; Biological Proces…	K04257|0|bom:102278416|K04257 olfactory receptor | (RefSeq) olfactory receptor 8K1	Olfactory transduction (ko04740)	--	--	Olfactory receptor;; 7 transmembrane receptor (rhodopsin family)	Olfactory receptor-like protein OLF2 OS=Canis lupus familiaris OX=9615 PE=3 SV=1	U	Intracellular trafficking, secretion, and vesicular transport	PREDICTED: olfactory receptor 8K1 [Bos mutus]	biological process: cellular process (GO:0009987);; biological process: signaling (GO:0023052);; biological process: single-organism process (GO:0044699);; biological process: response to stimulus (GO:0050896);; biological process: biological regulation (GO:0065007);; molecular function: receptor activity (GO:0004872);; molecular function: molecular transducer activity (GO:0060089);; molecular fu…
chi-miR-3431-5p	ENSBMUG00000010159	CCUCAGUCAGCCUUGUGGAUGU	22	91.2720406531306	87.2144950490772	86.5141877002177	47.1324191749183	46.9149540233451	45.9836469765663	3.98403423127619e-08	-0.755026234029902	down	[G]	Carbohydrate transport and metabolism	Biological Process: glomerular filtration (GO:0003094);; Molecular Function: intracellular cGMP activated cation channel activity (GO:0005223);; Molecular Function: potassium channel activity (GO:0005267);; Cellular Component: integral component of plasma membrane (GO:0005887);; Biological Process: cGMP biosynthetic process (GO:0006182);; Molecular Function: ammonium transmembrane transporter act…	K09864|0|bta:282653|K09864 aquaporin-1 | (RefSeq) AQP1, AQP-1, CHIP29; aquaporin 1 (Colton blood group)	Bile secretion (ko04976)	[G]	Carbohydrate transport and metabolism	Major intrinsic protein	Aquaporin-1 OS=Bos taurus OX=9913 GN=AQP1 PE=1 SV=3	G	Carbohydrate transport and metabolism	Aquaporin-1, partial [Bos mutus]	biological process: multicellular organismal process (GO:0032501);; biological process: single-organism process (GO:0044699);; biological process: cellular process (GO:0009987);; biological process: localization (GO:0051179);; molecular function: transporter activity (GO:0005215);; cellular component: cell (GO:0005623);; cellular component: membrane (GO:0016020);; cellular component: membrane par…
chi-miR-3431-5p	ENSBMUG00000010271	CCUCAGUCAGCCUUGUGGAUGU	22	91.2720406531306	87.2144950490772	86.5141877002177	47.1324191749183	46.9149540233451	45.9836469765663	3.98403423127619e-08	-0.755026234029902	down	--	--	Molecular Function: protease binding (GO:0002020);; Molecular Function: nucleic acid binding (GO:0003676);; Molecular Function: hormone activity (GO:0005179);; Cellular Component: extracellular region (GO:0005576);; Biological Process: positive regulation of epithelial cell migration (GO:0010634);; Biological Process: DNA integration (GO:0015074);; Molecular Function: metal ion binding (GO:004687…	--	--	[R]	General function prediction only	Zinc finger, C2H2 type	Zinc finger protein 16 OS=Gorilla gorilla gorilla OX=9595 GN=ZNF16 PE=3 SV=1	S	Function unknown	PREDICTED: zinc finger protein Rlf [Bos mutus]	molecular function: binding (GO:0005488);; cellular component: extracellular region (GO:0005576);; biological process: biological regulation (GO:0065007);; biological process: metabolic process (GO:0008152);; biological process: cellular process (GO:0009987);; biological process: cellular component organization or biogenesis (GO:0071840)
chi-miR-3431-5p	ENSBMUG00000010809	CCUCAGUCAGCCUUGUGGAUGU	22	91.2720406531306	87.2144950490772	86.5141877002177	47.1324191749183	46.9149540233451	45.9836469765663	3.98403423127619e-08	-0.755026234029902	down	--	--	--	--	--	--	--	--	--	S	Function unknown	PREDICTED: uncharacterized protein C9orf117 homolog isoform X2 [Bos taurus]	--
chi-miR-3431-5p	ENSBMUG00000010974	CCUCAGUCAGCCUUGUGGAUGU	22	91.2720406531306	87.2144950490772	86.5141877002177	47.1324191749183	46.9149540233451	45.9836469765663	3.98403423127619e-08	-0.755026234029902	down	[G]	Carbohydrate transport and metabolism	--	K03841|1.89659e-179|bta:513483|K03841 fructose-1,6-bisphosphatase I [EC:3.1.3.11] | (RefSeq) FBP1; fructose-bisphosphatase 1	Insulin signaling pathway (ko04910)	[G]	Carbohydrate transport and metabolism	Fructose-1-6-bisphosphatase, N-terminal domain;; Inositol monophosphatase family	Fructose-1,6-bisphosphatase 1 OS=Bos taurus OX=9913 GN=FBP1 PE=2 SV=3	G	Carbohydrate transport and metabolism	Fructose-1,6-bisphosphatase 1, partial [Bos mutus]	--
chi-miR-3431-5p	ENSBMUG00000011303	CCUCAGUCAGCCUUGUGGAUGU	22	91.2720406531306	87.2144950490772	86.5141877002177	47.1324191749183	46.9149540233451	45.9836469765663	3.98403423127619e-08	-0.755026234029902	down	[I]	Lipid transport and metabolism	Cellular Component: extracellular region (GO:0005576);;	--	--	[R]	General function prediction only	Thioesterase-like superfamily;; Thioesterase superfamily	Protein THEM6 OS=Bos taurus OX=9913 GN=THEM6 PE=2 SV=1	S	Function unknown	PREDICTED: protein THEM6 isoform X2 [Bos indicus]	cellular component: extracellular region (GO:0005576)
chi-miR-3431-5p	ENSBMUG00000012368	CCUCAGUCAGCCUUGUGGAUGU	22	91.2720406531306	87.2144950490772	86.5141877002177	47.1324191749183	46.9149540233451	45.9836469765663	3.98403423127619e-08	-0.755026234029902	down	--	--	--	K13348|2.67978e-102|bta:618791|K13348 protein Mpv17 | (RefSeq) MPV17L2; MPV17 mitochondrial inner membrane protein like 2	Peroxisome (ko04146)	[R]	General function prediction only	Mpv17 / PMP22 family	Mpv17-like protein 2 OS=Bos taurus OX=9913 GN=MPV17L2 PE=2 SV=1	S	Function unknown	Mpv17-like protein 2, partial [Bos mutus]	--
chi-miR-3431-5p	ENSBMUG00000012382	CCUCAGUCAGCCUUGUGGAUGU	22	91.2720406531306	87.2144950490772	86.5141877002177	47.1324191749183	46.9149540233451	45.9836469765663	3.98403423127619e-08	-0.755026234029902	down	--	--	--	K18436|0|bom:102277971|K18436 high affinity cAMP-specific 3',5'-cyclic phosphodiesterase 7 [EC:3.1.4.53] | (RefSeq) PDE7B; phosphodiesterase 7B	Morphine addiction (ko05032)	[T]	Signal transduction mechanisms	3'5'-cyclic nucleotide phosphodiesterase	Calcium/calmodulin-dependent 3&apos;,5&apos;-cyclic nucleotide phosphodiesterase 1B OS=Bos taurus OX=9913 GN=PDE1B PE=1 SV=1	T	Signal transduction mechanisms	PREDICTED: cAMP-specific 3&apos;,5&apos;-cyclic phosphodiesterase 7B isoform X2 [Bison bison bison]	--
chi-miR-3431-5p	ENSBMUG00000012662	CCUCAGUCAGCCUUGUGGAUGU	22	91.2720406531306	87.2144950490772	86.5141877002177	47.1324191749183	46.9149540233451	45.9836469765663	3.98403423127619e-08	-0.755026234029902	down	[L]	Replication, recombination and repair	Molecular Function: DNA binding (GO:0003677);; Molecular Function: GTPase activity (GO:0003924);; Molecular Function: ATP-dependent DNA helicase activity (GO:0004003);; Molecular Function: ATP-dependent RNA helicase activity (GO:0004004);; Molecular Function: ATP binding (GO:0005524);; Cellular Component: nucleus (GO:0005634);; Cellular Component: eukaryotic translation initiation factor 3 comple…	K11594|0|oas:101104719|K11594 ATP-dependent RNA helicase DDX3X [EC:3.6.4.13] | (RefSeq) DDX3X; DEAD-box helicase 3, X-linked	Viral carcinogenesis (ko05203)	[A]	RNA processing and modification	DEAD/DEAH box helicase;; Helicase conserved C-terminal domain	ATP-dependent RNA helicase DDX3Y OS=Pongo abelii OX=9601 GN=DDX3Y PE=2 SV=1	L	Replication, recombination and repair	ATP-dependent RNA helicase DDX3X, partial [Bos mutus]	molecular function: binding (GO:0005488);; biological process: metabolic process (GO:0008152);; molecular function: catalytic activity (GO:0003824);; biological process: cellular process (GO:0009987);; biological process: single-organism process (GO:0044699);; cellular component: cell (GO:0005623);; cellular component: organelle (GO:0043226);; cellular component: cell part (GO:0044464);; cellular…
chi-miR-3431-5p	ENSBMUG00000012675	CCUCAGUCAGCCUUGUGGAUGU	22	91.2720406531306	87.2144950490772	86.5141877002177	47.1324191749183	46.9149540233451	45.9836469765663	3.98403423127619e-08	-0.755026234029902	down	[O]	Posttranslational modification, protein turnover, chaperones	Molecular Function: adenyl-nucleotide exchange factor activity (GO:0000774);; Cellular Component: nucleus (GO:0005634);; Cellular Component: mitochondrial matrix (GO:0005759);; Biological Process: protein folding (GO:0006457);; Molecular Function: protein homodimerization activity (GO:0042803);; Biological Process: regulation of catalytic activity (GO:0050790);; Molecular Function: unfolded prote…	K03687|3.81268e-143|bom:102282222|K03687 molecular chaperone GrpE | (RefSeq) GRPEL1; GrpE like 1, mitochondrial	--	[O]	Posttranslational modification, protein turnover, chaperones	GrpE	GrpE protein homolog 1, mitochondrial OS=Bos taurus OX=9913 GN=GRPEL1 PE=1 SV=1	O	Posttranslational modification, protein turnover, chaperones	PREDICTED: grpE protein homolog 1, mitochondrial [Bos mutus]	biological process: biological regulation (GO:0065007);; molecular function: binding (GO:0005488);; molecular function: enzyme regulator activity (GO:0030234);; cellular component: cell (GO:0005623);; cellular component: organelle (GO:0043226);; cellular component: cell part (GO:0044464);; cellular component: membrane-enclosed lumen (GO:0031974);; cellular component: organelle part (GO:0044422);;…
chi-miR-3431-5p	ENSBMUG00000012738	CCUCAGUCAGCCUUGUGGAUGU	22	91.2720406531306	87.2144950490772	86.5141877002177	47.1324191749183	46.9149540233451	45.9836469765663	3.98403423127619e-08	-0.755026234029902	down	[S]	Function unknown	Biological Process: branching involved in ureteric bud morphogenesis (GO:0001658);; Biological Process: heart morphogenesis (GO:0003007);; Molecular Function: calcium ion binding (GO:0005509);; Cellular Component: intracellular (GO:0005622);; Cellular Component: plasma membrane (GO:0005886);; Biological Process: homophilic cell adhesion via plasma membrane adhesion molecules (GO:0007156);; Biolog…	K16507|0|bta:515576|K16507 protocadherin-16/23 | (RefSeq) DCHS1; dachsous cadherin-related 1	Hippo signaling pathway -multiple species (ko04392)	[S]	Function unknown	Cadherin domain;; Cadherin-like;; Cadherin-like;; Cadherin prodomain like	Protocadherin-11 X-linked OS=Sus scrofa OX=9823 GN=PCDH11X PE=2 SV=1	S	Function unknown	PREDICTED: protocadherin-16 [Bos taurus]	biological process: multicellular organismal process (GO:0032501);; biological process: developmental process (GO:0032502);; biological process: single-organism process (GO:0044699);; molecular function: binding (GO:0005488);; cellular component: cell (GO:0005623);; cellular component: cell part (GO:0044464);; cellular component: membrane (GO:0016020);; biological process: biological adhesion (GO…
chi-miR-3431-5p	ENSBMUG00000012850	CCUCAGUCAGCCUUGUGGAUGU	22	91.2720406531306	87.2144950490772	86.5141877002177	47.1324191749183	46.9149540233451	45.9836469765663	3.98403423127619e-08	-0.755026234029902	down	--	--	--	--	--	[S]	Function unknown	Nucleotidyltransferase	Putative nucleotidyltransferase FAM46C OS=Macaca fascicularis OX=9541 GN=FAM46C PE=2 SV=1	S	Function unknown	PREDICTED: protein FAM46C [Bos mutus]	--
chi-miR-3431-5p	ENSBMUG00000013030	CCUCAGUCAGCCUUGUGGAUGU	22	91.2720406531306	87.2144950490772	86.5141877002177	47.1324191749183	46.9149540233451	45.9836469765663	3.98403423127619e-08	-0.755026234029902	down	--	--	--	--	--	--	--	GDNF/GAS1 domain	GDNF family receptor alpha-2 OS=Bos taurus OX=9913 GN=GFRA2 PE=2 SV=1	O	Posttranslational modification, protein turnover, chaperones	PREDICTED: GDNF family receptor alpha-2 isoform X1 [Bos mutus]	--
chi-miR-3431-5p	ENSBMUG00000013255	CCUCAGUCAGCCUUGUGGAUGU	22	91.2720406531306	87.2144950490772	86.5141877002177	47.1324191749183	46.9149540233451	45.9836469765663	3.98403423127619e-08	-0.755026234029902	down	[M]	Cell wall/membrane/envelope biogenesis	Cellular Component: cyclin-dependent protein kinase holoenzyme complex (GO:0000307);; Cellular Component: ruffle (GO:0001726);; Biological Process: positive regulation of cell-matrix adhesion (GO:0001954);; Biological Process: type B pancreatic cell development (GO:0003323);; Molecular Function: cyclin-dependent protein serine/threonine kinase activity (GO:0004693);; Molecular Function: ATP bindi…	K02091|0|bom:102264992|K02091 cyclin-dependent kinase 6 [EC:2.7.11.22] | (RefSeq) CDK6; cyclin dependent kinase 6	Non-small cell lung cancer (ko05223)	[R]	General function prediction only	Protein kinase domain;; Protein tyrosine kinase;; Phosphotransferase enzyme family;; Lipopolysaccharide kinase (Kdo/WaaP) family	Cyclin-dependent kinase 4 OS=Sus scrofa OX=9823 GN=CDK4 PE=3 SV=1	T	Signal transduction mechanisms	PREDICTED: cyclin-dependent kinase 6 [Bos mutus]	cellular component: cell (GO:0005623);; cellular component: macromolecular complex (GO:0032991);; cellular component: cell part (GO:0044464);; biological process: biological regulation (GO:0065007);; biological process: cellular process (GO:0009987);; biological process: developmental process (GO:0032502);; biological process: single-organism process (GO:0044699);; biological process: metabolic p…
chi-miR-3431-5p	ENSBMUG00000013281	CCUCAGUCAGCCUUGUGGAUGU	22	91.2720406531306	87.2144950490772	86.5141877002177	47.1324191749183	46.9149540233451	45.9836469765663	3.98403423127619e-08	-0.755026234029902	down	--	--	Cellular Component: nucleoplasm (GO:0005654);;	--	--	--	--	Protein of unknown function (DUF1143)	UPF0686 protein C11orf1 homolog OS=Bos taurus OX=9913 PE=2 SV=1	S	Function unknown	UPF0686 protein C11orf1 homolog [Bos taurus]	cellular component: cell (GO:0005623);; cellular component: organelle (GO:0043226);; cellular component: organelle part (GO:0044422);; cellular component: cell part (GO:0044464)
chi-miR-3431-5p	ENSBMUG00000014418	CCUCAGUCAGCCUUGUGGAUGU	22	91.2720406531306	87.2144950490772	86.5141877002177	47.1324191749183	46.9149540233451	45.9836469765663	3.98403423127619e-08	-0.755026234029902	down	--	--	Cellular Component: integral component of membrane (GO:0016021);;	--	--	--	--	TMEM164 family	Transmembrane protein 164 OS=Bos taurus OX=9913 GN=TMEM164 PE=2 SV=1	S	Function unknown	PREDICTED: transmembrane protein 164 isoform X1 [Bos taurus]	cellular component: membrane (GO:0016020);; cellular component: membrane part (GO:0044425)
chi-miR-3431-5p	ENSBMUG00000015038	CCUCAGUCAGCCUUGUGGAUGU	22	91.2720406531306	87.2144950490772	86.5141877002177	47.1324191749183	46.9149540233451	45.9836469765663	3.98403423127619e-08	-0.755026234029902	down	[QV]	Secondary metabolites biosynthesis, transport and catabolism ;; Defense mechanisms	Molecular Function: iron ion binding (GO:0005506);; Cellular Component: mitochondrial inner membrane (GO:0005743);; Biological Process: C21-steroid hormone biosynthetic process (GO:0006700);; Biological Process: glucocorticoid biosynthetic process (GO:0006704);; Biological Process: cholesterol metabolic process (GO:0008203);; Molecular Function: cholesterol monooxygenase (side-chain-cleaving) act…	K00498|0|bom:102282116|K00498 cholesterol monooxygenase (side-chain-cleaving) [EC:1.14.15.6] | (RefSeq) cholesterol side-chain cleavage enzyme, mitochondrial	Aldosterone synthesis and secretion (ko04925)	[Q]	Secondary metabolites biosynthesis, transport and catabolism	Cytochrome P450	Cholesterol side-chain cleavage enzyme, mitochondrial OS=Bos taurus OX=9913 GN=CYP11A1 PE=1 SV=1	Q	Secondary metabolites biosynthesis, transport and catabolism	PREDICTED: cholesterol side-chain cleavage enzyme, mitochondrial [Bos mutus]	molecular function: binding (GO:0005488);; cellular component: cell (GO:0005623);; cellular component: membrane (GO:0016020);; cellular component: organelle (GO:0043226);; cellular component: organelle part (GO:0044422);; cellular component: cell part (GO:0044464);; biological process: metabolic process (GO:0008152);; biological process: cellular process (GO:0009987);; biological process: single-…
chi-miR-3431-5p	ENSBMUG00000015108	CCUCAGUCAGCCUUGUGGAUGU	22	91.2720406531306	87.2144950490772	86.5141877002177	47.1324191749183	46.9149540233451	45.9836469765663	3.98403423127619e-08	-0.755026234029902	down	--	;;	Molecular Function: nucleic acid binding (GO:0003676);; Molecular Function: GPI-linked ephrin receptor activity (GO:0005004);; Molecular Function: ATP binding (GO:0005524);; Cellular Component: integral component of plasma membrane (GO:0005887);; Biological Process: substrate-dependent cell migration (GO:0006929);; Biological Process: axon guidance (GO:0007411);; Biological Process: neuron remode…	K05109|0|bom:102269583|K05109 Eph receptor A8 [EC:2.7.10.1] | (RefSeq) EPHA8; EPH receptor A8	Axon guidance (ko04360)	[T]	Signal transduction mechanisms	Protein tyrosine kinase;; Ephrin receptor ligand binding domain;; Protein kinase domain;; Fibronectin type III domain;; SAM domain (Sterile alpha motif);; SAM domain (Sterile alpha motif);; Ephrin type-A receptor 2 transmembrane domain;; Purple acid Phosphatase, N-terminal domain;; Fibronectin type III domain	Ephrin type-A receptor 2 OS=Macaca fascicularis OX=9541 GN=EPHA2 PE=2 SV=1	T	Signal transduction mechanisms	PREDICTED: ephrin type-A receptor 8 [Bos mutus]	molecular function: binding (GO:0005488);; biological process: metabolic process (GO:0008152);; biological process: cellular process (GO:0009987);; biological process: signaling (GO:0023052);; biological process: single-organism process (GO:0044699);; biological process: response to stimulus (GO:0050896);; biological process: biological regulation (GO:0065007);; molecular function: catalytic acti…
chi-miR-3431-5p	ENSBMUG00000015133	CCUCAGUCAGCCUUGUGGAUGU	22	91.2720406531306	87.2144950490772	86.5141877002177	47.1324191749183	46.9149540233451	45.9836469765663	3.98403423127619e-08	-0.755026234029902	down	--	--	Biological Process: G1/S transition of mitotic cell cycle (GO:0000082);; Biological Process: activation of MAPK activity (GO:0000187);; Molecular Function: GTPase activator activity (GO:0005096);; Molecular Function: calmodulin binding (GO:0005516);; Cellular Component: cytoplasm (GO:0005737);; Cellular Component: cell-cell junction (GO:0005911);; Biological Process: Ras protein signal transducti…	K05767|0|bom:102285260|K05767 Ras GTPase-activating-like protein IQGAP2/3 | (RefSeq) IQGAP3; IQ motif containing GTPase activating protein 3	Regulation of actin cytoskeleton (ko04810)	[T]	Signal transduction mechanisms	GTPase-activator protein for Ras-like GTPase;; RasGAP C-terminus;; Calponin homology (CH) domain;; IQ calmodulin-binding motif	--	Z	Cytoskeleton	PREDICTED: LOW QUALITY PROTEIN: ras GTPase-activating-like protein IQGAP3 [Bos mutus]	biological process: cellular process (GO:0009987);; biological process: single-organism process (GO:0044699);; biological process: biological regulation (GO:0065007);; molecular function: enzyme regulator activity (GO:0030234);; molecular function: binding (GO:0005488);; cellular component: cell (GO:0005623);; cellular component: cell part (GO:0044464);; cellular component: cell junction (GO:0030…
chi-miR-3431-5p	ENSBMUG00000015557	CCUCAGUCAGCCUUGUGGAUGU	22	91.2720406531306	87.2144950490772	86.5141877002177	47.1324191749183	46.9149540233451	45.9836469765663	3.98403423127619e-08	-0.755026234029902	down	--	--	Cellular Component: cytosol (GO:0005829);; Cellular Component: focal adhesion (GO:0005925);; Biological Process: cell adhesion (GO:0007155);; Cellular Component: filamentous actin (GO:0031941);; Biological Process: keratinocyte proliferation (GO:0043616);; Biological Process: keratinocyte migration (GO:0051546);; Biological Process: establishment of epithelial cell polarity (GO:0090162);;	K17082|0|bta:524427|K17082 kindlin 1 | (RefSeq) FERMT1; fermitin family member 1	--	[D]	Cell cycle control, cell division, chromosome partitioning	FERM central domain;; PH domain	Fermitin family homolog 1 OS=Pongo abelii OX=9601 GN=FERMT1 PE=2 SV=1	S	Function unknown	fermitin family homolog 1 [Bos taurus]	cellular component: cell (GO:0005623);; cellular component: cell part (GO:0044464);; cellular component: cell junction (GO:0030054);; biological process: biological adhesion (GO:0022610);; cellular component: macromolecular complex (GO:0032991);; cellular component: organelle (GO:0043226);; cellular component: organelle part (GO:0044422);; biological process: single-organism process (GO:0044699);…
chi-miR-3431-5p	ENSBMUG00000015606	CCUCAGUCAGCCUUGUGGAUGU	22	91.2720406531306	87.2144950490772	86.5141877002177	47.1324191749183	46.9149540233451	45.9836469765663	3.98403423127619e-08	-0.755026234029902	down	--	--	Biological Process: protein localization to paranode region of axon (GO:0002175);; Biological Process: cytoskeleton organization (GO:0007010);; Cellular Component: voltage-gated potassium channel complex (GO:0008076);; Biological Process: neuronal action potential propagation (GO:0019227);; Biological Process: paranodal junction assembly (GO:0030913);; Cellular Component: paranode region of axon …	K07379|0|bom:102278066|K07379 contactin associated protein 1 | (RefSeq) CNTNAP1; contactin associated protein 1	Cell adhesion molecules (CAMs) (ko04514)	[T]	Signal transduction mechanisms	Laminin G domain;; Laminin G domain;; F5/8 type C domain;; EGF-like domain	Contactin-associated protein-like 2 OS=Pongo abelii OX=9601 GN=CNTNAP2 PE=2 SV=1	S	Function unknown	PREDICTED: contactin-associated protein 1 [Capra hircus]	biological process: localization (GO:0051179);; biological process: cellular process (GO:0009987);; biological process: cellular component organization or biogenesis (GO:0071840);; cellular component: cell (GO:0005623);; cellular component: membrane (GO:0016020);; cellular component: macromolecular complex (GO:0032991);; cellular component: membrane part (GO:0044425);; cellular component: cell pa…
chi-miR-3431-5p	ENSBMUG00000016626	CCUCAGUCAGCCUUGUGGAUGU	22	91.2720406531306	87.2144950490772	86.5141877002177	47.1324191749183	46.9149540233451	45.9836469765663	3.98403423127619e-08	-0.755026234029902	down	[O]	Posttranslational modification, protein turnover, chaperones	Biological Process: proteolysis (GO:0006508);; Molecular Function: peptidase activity (GO:0008233);; Cellular Component: membrane (GO:0016020);;	K11867|0|bom:102273622|K11867 AMSH-like protease [EC:3.4.19.12] | (RefSeq) STAMBPL1; STAM binding protein like 1	--	[T]	Signal transduction mechanisms	USP8 dimerisation domain;; JAB1/Mov34/MPN/PAD-1 ubiquitin protease;; Prokaryotic homologs of the JAB domain	AMSH-like protease OS=Pongo abelii OX=9601 GN=STAMBPL1 PE=2 SV=1	S	Function unknown	PREDICTED: AMSH-like protease [Bos mutus]	biological process: metabolic process (GO:0008152);; molecular function: catalytic activity (GO:0003824);; cellular component: membrane (GO:0016020)
chi-miR-3431-5p	ENSBMUG00000016737	CCUCAGUCAGCCUUGUGGAUGU	22	91.2720406531306	87.2144950490772	86.5141877002177	47.1324191749183	46.9149540233451	45.9836469765663	3.98403423127619e-08	-0.755026234029902	down	[E]	Amino acid transport and metabolism	--	K01712|0|bom:102287299|K01712 urocanate hydratase [EC:4.2.1.49] | (RefSeq) UROC1; urocanate hydratase 1	Histidine metabolism (ko00340)	--	--	Urocanase C-terminal domain;; Urocanase Rossmann-like domain;; Urocanase N-terminal domain	--	E	Amino acid transport and metabolism	PREDICTED: urocanate hydratase [Bos mutus]	--
chi-miR-3431-5p	ENSBMUG00000016760	CCUCAGUCAGCCUUGUGGAUGU	22	91.2720406531306	87.2144950490772	86.5141877002177	47.1324191749183	46.9149540233451	45.9836469765663	3.98403423127619e-08	-0.755026234029902	down	[O]	Posttranslational modification, protein turnover, chaperones	--	K03984|0|bom:102280489|K03984 alpha-1-antitrypsin | (RefSeq) SERPINA1; serpin family A member 1	Complement and coagulation cascades (ko04610)	[V]	Defense mechanisms	Serpin (serine protease inhibitor)	Alpha-1-antiproteinase OS=Bos taurus OX=9913 GN=SERPINA1 PE=1 SV=1	O	Posttranslational modification, protein turnover, chaperones	Alpha-1-antiproteinase, partial [Bos mutus]	--
chi-miR-3431-5p	ENSBMUG00000016832	CCUCAGUCAGCCUUGUGGAUGU	22	91.2720406531306	87.2144950490772	86.5141877002177	47.1324191749183	46.9149540233451	45.9836469765663	3.98403423127619e-08	-0.755026234029902	down	[O]	Posttranslational modification, protein turnover, chaperones	--	--	--	--	--	N-terminal domain of Peptidase_S41 in eukaryotic IRBP;; Peptidase family S41	Retinol-binding protein 3 OS=Bos taurus OX=9913 GN=RBP3 PE=1 SV=1	S	Function unknown	Retinol-binding protein 3 [Bos mutus]	--
chi-miR-3431-5p	ENSBMUG00000016839	CCUCAGUCAGCCUUGUGGAUGU	22	91.2720406531306	87.2144950490772	86.5141877002177	47.1324191749183	46.9149540233451	45.9836469765663	3.98403423127619e-08	-0.755026234029902	down	[R]	General function prediction only	--	--	--	[U]	Intracellular trafficking, secretion, and vesicular transport	Beige/BEACH domain;; Domain of unknown function (DUF4800);; Domain of unknown function (DUF4704);; PH domain associated with Beige/BEACH;; WD domain, G-beta repeat	Lysosomal-trafficking regulator OS=Bos taurus OX=9913 GN=LYST PE=1 SV=1	S	Function unknown	PREDICTED: LOW QUALITY PROTEIN: neurobeachin-like protein 2 [Bos mutus]	--
chi-miR-3431-5p	ENSBMUG00000017017	CCUCAGUCAGCCUUGUGGAUGU	22	91.2720406531306	87.2144950490772	86.5141877002177	47.1324191749183	46.9149540233451	45.9836469765663	3.98403423127619e-08	-0.755026234029902	down	--	--	--	--	--	[U]	Intracellular trafficking, secretion, and vesicular transport	Uso1 / p115 like vesicle tethering protein, head region;; Uso1 / p115 like vesicle tethering protein, C terminal region	General vesicular transport factor p115 OS=Bos taurus OX=9913 GN=USO1 PE=1 SV=1	U	Intracellular trafficking, secretion, and vesicular transport	PREDICTED: general vesicular transport factor p115 isoform X1 [Bos mutus]	--
chi-miR-3431-5p	ENSBMUG00000017041	CCUCAGUCAGCCUUGUGGAUGU	22	91.2720406531306	87.2144950490772	86.5141877002177	47.1324191749183	46.9149540233451	45.9836469765663	3.98403423127619e-08	-0.755026234029902	down	--	--	--	--	--	--	--	Xin repeat	--	S	Function unknown	PREDICTED: xin actin-binding repeat-containing protein 1 isoform X1 [Bos mutus]	--
chi-miR-3431-5p	ENSBMUG00000017386	CCUCAGUCAGCCUUGUGGAUGU	22	91.2720406531306	87.2144950490772	86.5141877002177	47.1324191749183	46.9149540233451	45.9836469765663	3.98403423127619e-08	-0.755026234029902	down	[Q]	Secondary metabolites biosynthesis, transport and catabolism	--	--	--	[R]	General function prediction only	AMP-binding enzyme;; DMAP1-binding Domain	--	IQ	--	PREDICTED: disco-interacting protein 2 homolog A isoform X2 [Bos taurus]	--
chi-miR-3431-5p	ENSBMUG00000017418	CCUCAGUCAGCCUUGUGGAUGU	22	91.2720406531306	87.2144950490772	86.5141877002177	47.1324191749183	46.9149540233451	45.9836469765663	3.98403423127619e-08	-0.755026234029902	down	--	--	--	K04257|0|bom:102265484|K04257 olfactory receptor | (RefSeq) olfactory receptor 8K1-like	Olfactory transduction (ko04740)	--	--	Olfactory receptor;; 7 transmembrane receptor (rhodopsin family)	Olfactory receptor-like protein OLF2 OS=Canis lupus familiaris OX=9615 PE=3 SV=1	U	Intracellular trafficking, secretion, and vesicular transport	PREDICTED: olfactory receptor 8K1-like [Bos mutus]	--
chi-miR-3431-5p	ENSBMUG00000017440	CCUCAGUCAGCCUUGUGGAUGU	22	91.2720406531306	87.2144950490772	86.5141877002177	47.1324191749183	46.9149540233451	45.9836469765663	3.98403423127619e-08	-0.755026234029902	down	--	--	--	--	--	[A]	RNA processing and modification	G-patch domain;; Zinc finger C-x8-C-x5-C-x3-H type (and similar)	Zinc finger CCCH-type with G patch domain-containing protein OS=Bos taurus OX=9913 GN=ZGPAT PE=2 SV=1	K	Transcription	PREDICTED: zinc finger CCCH-type with G patch domain-containing protein [Bubalus bubalis]	--
chi-miR-3431-5p	ENSBMUG00000017487	CCUCAGUCAGCCUUGUGGAUGU	22	91.2720406531306	87.2144950490772	86.5141877002177	47.1324191749183	46.9149540233451	45.9836469765663	3.98403423127619e-08	-0.755026234029902	down	--	--	--	K14943|0|bacu:103013199|K14943 muscleblind | (RefSeq) MBNL1; muscleblind-like splicing regulator 1	--	[K]	Transcription	Zinc finger C-x8-C-x5-C-x3-H type (and similar)	Muscleblind-like protein 2 OS=Pongo abelii OX=9601 GN=MBNL2 PE=2 SV=2	S	Function unknown	PREDICTED: muscleblind-like protein 1-like isoform X7 [Balaenoptera acutorostrata scammoni]	--
chi-miR-3431-5p	ENSBMUG00000017541	CCUCAGUCAGCCUUGUGGAUGU	22	91.2720406531306	87.2144950490772	86.5141877002177	47.1324191749183	46.9149540233451	45.9836469765663	3.98403423127619e-08	-0.755026234029902	down	[I]	Lipid transport and metabolism	Molecular Function: stearoyl-CoA 9-desaturase activity (GO:0004768);; Molecular Function: iron ion binding (GO:0005506);; Cellular Component: endoplasmic reticulum membrane (GO:0005789);; Biological Process: unsaturated fatty acid biosynthetic process (GO:0006636);; Cellular Component: integral component of membrane (GO:0016021);; Biological Process: oxidation-reduction process (GO:0055114);; Bio…	K00507|0|bom:102280846|K00507 stearoyl-CoA desaturase (Delta-9 desaturase) [EC:1.14.19.1] | (RefSeq) SCD; stearoyl-CoA desaturase	AMPK signaling pathway (ko04152)	[I]	Lipid transport and metabolism	Fatty acid desaturase	Acyl-CoA desaturase OS=Bos taurus OX=9913 GN=SCD PE=2 SV=2	I	Lipid transport and metabolism	PREDICTED: acyl-CoA desaturase [Bos mutus]	biological process: metabolic process (GO:0008152);; biological process: single-organism process (GO:0044699);; molecular function: catalytic activity (GO:0003824);; molecular function: binding (GO:0005488);; cellular component: cell (GO:0005623);; cellular component: membrane (GO:0016020);; cellular component: organelle (GO:0043226);; cellular component: organelle part (GO:0044422);; cellular co…
chi-miR-3431-5p	ENSBMUG00000017863	CCUCAGUCAGCCUUGUGGAUGU	22	91.2720406531306	87.2144950490772	86.5141877002177	47.1324191749183	46.9149540233451	45.9836469765663	3.98403423127619e-08	-0.755026234029902	down	[V]	Defense mechanisms	Biological Process: peptide secretion (GO:0002790);; Molecular Function: receptor binding (GO:0005102);; Molecular Function: ATP binding (GO:0005524);; Molecular Function: phospholipid transporter activity (GO:0005548);; Cellular Component: Golgi apparatus (GO:0005794);; Cellular Component: integral component of plasma membrane (GO:0005887);; Biological Process: protein lipidation (GO:0006497);; …	K05641|0|bom:102280059|K05641 ATP-binding cassette, subfamily A (ABC1), member 1 | (RefSeq) ABCA1; ATP binding cassette subfamily A member 1	Fat digestion and absorption (ko04975)	[IR]	--	ABC-2 family transporter protein;; ABC transporter;; AAA domain, putative AbiEii toxin, Type IV TA system	ATP-binding cassette sub-family B member 8, mitochondrial OS=Pongo abelii OX=9601 GN=ABCB8 PE=2 SV=1	V	Defense mechanisms	PREDICTED: ATP-binding cassette sub-family A member 1 isoform X2 [Bos indicus]	biological process: single-organism process (GO:0044699);; biological process: localization (GO:0051179);; molecular function: binding (GO:0005488);; molecular function: transporter activity (GO:0005215);; cellular component: cell (GO:0005623);; cellular component: organelle (GO:0043226);; cellular component: cell part (GO:0044464);; cellular component: membrane (GO:0016020);; cellular component:…
chi-miR-3431-5p	ENSBMUG00000017879	CCUCAGUCAGCCUUGUGGAUGU	22	91.2720406531306	87.2144950490772	86.5141877002177	47.1324191749183	46.9149540233451	45.9836469765663	3.98403423127619e-08	-0.755026234029902	down	--	--	Cellular Component: voltage-gated sodium channel complex (GO:0001518);; Biological Process: positive regulation of heart rate (GO:0010460);; Biological Process: positive regulation of sodium ion transport (GO:0010765);; Molecular Function: sodium channel regulator activity (GO:0017080);; Cellular Component: Z disc (GO:0030018);; Molecular Function: ion channel binding (GO:0044325);; Biological Pr…	K04847|1.55263e-133|oas:101113095|K04847 voltage-gated sodium channel type III beta | (RefSeq) SCN3B; sodium voltage-gated channel beta subunit 3	--	--	--	Immunoglobulin V-set domain	Sodium channel subunit beta-3 OS=Bos taurus OX=9913 GN=SCN3B PE=2 SV=1	U	Intracellular trafficking, secretion, and vesicular transport	sodium channel subunit beta-3 precursor [Bos taurus]	cellular component: cell (GO:0005623);; cellular component: membrane (GO:0016020);; cellular component: macromolecular complex (GO:0032991);; cellular component: membrane part (GO:0044425);; cellular component: cell part (GO:0044464);; biological process: biological regulation (GO:0065007);; molecular function: channel regulator activity (GO:0016247);; cellular component: organelle (GO:0043226);;…
chi-miR-3431-5p	ENSBMUG00000018681	CCUCAGUCAGCCUUGUGGAUGU	22	91.2720406531306	87.2144950490772	86.5141877002177	47.1324191749183	46.9149540233451	45.9836469765663	3.98403423127619e-08	-0.755026234029902	down	--	--	Molecular Function: actin binding (GO:0003779);; Molecular Function: structural molecule activity (GO:0005198);; Cellular Component: nucleoplasm (GO:0005654);; Cellular Component: cytoplasm (GO:0005737);; Cellular Component: cytoskeleton (GO:0005856);; Cellular Component: plasma membrane (GO:0005886);; Cellular Component: focal adhesion (GO:0005925);; Cellular Component: COP9 signalosome (GO:0008…	K06107|0|bom:102267385|K06107 erythrocyte membrane protein band 4.1 | (RefSeq) EPB41L2; erythrocyte membrane protein band 4.1 like 2	Tight junction (ko04530)	[R]	General function prediction only	4.1 protein C-terminal domain (CTD);; SAB domain	Protein 4.1 OS=Bos taurus OX=9913 GN=EPB41 PE=2 SV=1	S	Function unknown	TPA: erythrocyte membrane protein band 4.1-like 2 [Bos taurus]	molecular function: binding (GO:0005488);; molecular function: structural molecule activity (GO:0005198);; cellular component: cell (GO:0005623);; cellular component: organelle (GO:0043226);; cellular component: organelle part (GO:0044422);; cellular component: cell part (GO:0044464);; cellular component: membrane (GO:0016020);; cellular component: cell junction (GO:0030054);; cellular component:…
chi-miR-3431-5p	ENSBMUG00000018897	CCUCAGUCAGCCUUGUGGAUGU	22	91.2720406531306	87.2144950490772	86.5141877002177	47.1324191749183	46.9149540233451	45.9836469765663	3.98403423127619e-08	-0.755026234029902	down	--	--	Cellular Component: stress fiber (GO:0001725);; Molecular Function: phosphatidylserine binding (GO:0001786);; Biological Process: growth plate cartilage chondrocyte differentiation (GO:0003418);; Molecular Function: calcium channel activity (GO:0005262);; Molecular Function: calcium ion binding (GO:0005509);; Molecular Function: GTP binding (GO:0005525);; Molecular Function: calcium-dependent pho…	K17094|0|chx:102189754|K17094 annexin A6 | (RefSeq) ANXA6; annexin A6	--	[U]	Intracellular trafficking, secretion, and vesicular transport	Annexin	Annexin A6 OS=Bos taurus OX=9913 GN=ANXA6 PE=1 SV=2	S	Function unknown	PREDICTED: annexin A6 [Bos mutus]	cellular component: cell (GO:0005623);; cellular component: organelle (GO:0043226);; cellular component: organelle part (GO:0044422);; cellular component: cell part (GO:0044464);; molecular function: binding (GO:0005488);; biological process: cellular process (GO:0009987);; biological process: multicellular organismal process (GO:0032501);; biological process: developmental process (GO:0032502);;…
chi-miR-3431-5p	ENSBMUG00000018949	CCUCAGUCAGCCUUGUGGAUGU	22	91.2720406531306	87.2144950490772	86.5141877002177	47.1324191749183	46.9149540233451	45.9836469765663	3.98403423127619e-08	-0.755026234029902	down	--	--	Molecular Function: gap junction channel activity (GO:0005243);; Cellular Component: connexin complex (GO:0005922);; Biological Process: cell communication (GO:0007154);; Cellular Component: integral component of membrane (GO:0016021);; Biological Process: transmembrane transport (GO:0055085);;	K07612|4.86565e-152|bta:100140301|K07612 gap junction protein, alpha 3 | (RefSeq) GJA3; gap junction protein alpha 3	--	--	--	Connexin	Gap junction alpha-3 protein OS=Bos taurus OX=9913 GN=GJA3 PE=2 SV=3	D	Cell cycle control, cell division, chromosome partitioning	PREDICTED: gap junction alpha-3 protein [Bubalus bubalis]	biological process: cellular process (GO:0009987);; biological process: single-organism process (GO:0044699);; biological process: localization (GO:0051179);; molecular function: transporter activity (GO:0005215);; cellular component: cell (GO:0005623);; cellular component: membrane (GO:0016020);; cellular component: macromolecular complex (GO:0032991);; cellular component: membrane part (GO:0044…
chi-miR-3431-5p	ENSBMUG00000019001	CCUCAGUCAGCCUUGUGGAUGU	22	91.2720406531306	87.2144950490772	86.5141877002177	47.1324191749183	46.9149540233451	45.9836469765663	3.98403423127619e-08	-0.755026234029902	down	--	--	Cellular Component: nucleoplasm (GO:0005654);; Cellular Component: cytoplasm (GO:0005737);; Cellular Component: plasma membrane (GO:0005886);; Biological Process: mRNA polyadenylation (GO:0006378);; Biological Process: positive regulation of protein dephosphorylation (GO:0035307);;	K06100|0|bta:100337373|K06100 symplekin | (RefSeq) SYMPK; symplekin	Tight junction (ko04530)	[A]	RNA processing and modification	Symplekin tight junction protein C terminal;; Domain of unknown function (DUF3453)	--	S	Function unknown	symplekin [Bos taurus]	cellular component: cell (GO:0005623);; cellular component: organelle (GO:0043226);; cellular component: organelle part (GO:0044422);; cellular component: cell part (GO:0044464);; cellular component: membrane (GO:0016020);; biological process: metabolic process (GO:0008152);; biological process: cellular process (GO:0009987);; biological process: biological regulation (GO:0065007)
chi-miR-3431-5p	ENSBMUG00000019028	CCUCAGUCAGCCUUGUGGAUGU	22	91.2720406531306	87.2144950490772	86.5141877002177	47.1324191749183	46.9149540233451	45.9836469765663	3.98403423127619e-08	-0.755026234029902	down	[I]	Lipid transport and metabolism	Cellular Component: lipid droplet (GO:0005811);; Biological Process: lipid catabolic process (GO:0016042);; Biological Process: lipid storage (GO:0019915);; Molecular Function: carboxylic ester hydrolase activity (GO:0052689);;	K13698|0|phd:102318604|K13698 abhydrolase domain-containing protein 4 | (RefSeq) abhydrolase domain-containing protein 4-like	--	[R]	General function prediction only	alpha/beta hydrolase fold;; Alpha/beta hydrolase family;; Serine aminopeptidase, S33;; Platelet-activating factor acetylhydrolase, isoform II	Protein ABHD4 OS=Bos taurus OX=9913 GN=ABHD4 PE=2 SV=1	S	Function unknown	protein ABHD4 [Bos taurus]	cellular component: cell (GO:0005623);; cellular component: organelle (GO:0043226);; cellular component: cell part (GO:0044464);; biological process: metabolic process (GO:0008152);; biological process: single-organism process (GO:0044699);; biological process: localization (GO:0051179);; biological process: biological regulation (GO:0065007);; molecular function: catalytic activity (GO:0003824)
chi-miR-3431-5p	ENSBMUG00000019092	CCUCAGUCAGCCUUGUGGAUGU	22	91.2720406531306	87.2144950490772	86.5141877002177	47.1324191749183	46.9149540233451	45.9836469765663	3.98403423127619e-08	-0.755026234029902	down	[T]	Signal transduction mechanisms	Molecular Function: calmodulin-dependent protein kinase activity (GO:0004683);; Molecular Function: calmodulin binding (GO:0005516);; Molecular Function: ATP binding (GO:0005524);; Cellular Component: nucleoplasm (GO:0005654);; Cellular Component: cytoplasm (GO:0005737);; Biological Process: regulation of translation (GO:0006417);; Molecular Function: calcium-dependent protein serine/threonine ki…	K04372|0|bom:102284499|K04372 MAP kinase interacting serine/threonine kinase [EC:2.7.11.1] | (RefSeq) MKNK1; MAP kinase interacting serine/threonine kinase 1	Insulin signaling pathway (ko04910)	[T]	Signal transduction mechanisms	Protein kinase domain;; Protein tyrosine kinase;; Lipopolysaccharide kinase (Kdo/WaaP) family	MAP kinase-interacting serine/threonine-protein kinase 1 OS=Bos taurus OX=9913 GN=MKNK1 PE=2 SV=2	T	Signal transduction mechanisms	PREDICTED: MAP kinase-interacting serine/threonine-protein kinase 1 isoform X1 [Bison bison bison]	biological process: metabolic process (GO:0008152);; biological process: cellular process (GO:0009987);; molecular function: catalytic activity (GO:0003824);; molecular function: binding (GO:0005488);; cellular component: cell (GO:0005623);; cellular component: organelle (GO:0043226);; cellular component: organelle part (GO:0044422);; cellular component: cell part (GO:0044464);; biological proces…
chi-miR-3431-5p	ENSBMUG00000019401	CCUCAGUCAGCCUUGUGGAUGU	22	91.2720406531306	87.2144950490772	86.5141877002177	47.1324191749183	46.9149540233451	45.9836469765663	3.98403423127619e-08	-0.755026234029902	down	[Z]	Cytoskeleton	Cellular Component: cytoplasm (GO:0005737);; Biological Process: double-strand break repair (GO:0006302);; Biological Process: regulation of transcription, DNA-templated (GO:0006355);; Cellular Component: Ino80 complex (GO:0031011);; Biological Process: UV-damage excision repair (GO:0070914);;	K11672|0|bta:100297865|K11672 actin-related protein 5 | (RefSeq) ACTR5; ARP5 actin-related protein 5 homolog	--	[Z]	Cytoskeleton	Actin	Beta-centractin OS=Bos taurus OX=9913 GN=ACTR1B PE=2 SV=1	Z	Cytoskeleton	Actin-related protein 5, partial [Bos mutus]	cellular component: cell (GO:0005623);; cellular component: cell part (GO:0044464);; biological process: metabolic process (GO:0008152);; biological process: cellular process (GO:0009987);; biological process: single-organism process (GO:0044699);; biological process: response to stimulus (GO:0050896);; biological process: biological regulation (GO:0065007);; cellular component: membrane-enclosed…
chi-miR-3431-5p	ENSBMUG00000020033	CCUCAGUCAGCCUUGUGGAUGU	22	91.2720406531306	87.2144950490772	86.5141877002177	47.1324191749183	46.9149540233451	45.9836469765663	3.98403423127619e-08	-0.755026234029902	down	[J]	Translation, ribosomal structure and biogenesis	Molecular Function: tRNA binding (GO:0000049);; Molecular Function: magnesium ion binding (GO:0000287);; Molecular Function: phenylalanine-tRNA ligase activity (GO:0004826);; Molecular Function: ATP binding (GO:0005524);; Cellular Component: mitochondrion (GO:0005739);; Biological Process: phenylalanyl-tRNA aminoacylation (GO:0006432);; Biological Process: tRNA processing (GO:0008033);;	K01889|0|bom:102283083|K01889 phenylalanyl-tRNA synthetase alpha chain [EC:6.1.1.20] | (RefSeq) FARS2; phenylalanyl-tRNA synthetase 2, mitochondrial	Aminoacyl-tRNA biosynthesis (ko00970)	[J]	Translation, ribosomal structure and biogenesis	tRNA synthetases class II core domain (F);; Ferredoxin-fold anticodon binding domain	--	J	Translation, ribosomal structure and biogenesis	PREDICTED: phenylalanine--tRNA ligase, mitochondrial isoform X1 [Bubalus bubalis]	molecular function: binding (GO:0005488);; biological process: metabolic process (GO:0008152);; molecular function: catalytic activity (GO:0003824);; cellular component: cell (GO:0005623);; cellular component: organelle (GO:0043226);; cellular component: cell part (GO:0044464);; biological process: cellular process (GO:0009987);; biological process: single-organism process (GO:0044699)
chi-miR-3431-5p	ENSBMUG00000020057	CCUCAGUCAGCCUUGUGGAUGU	22	91.2720406531306	87.2144950490772	86.5141877002177	47.1324191749183	46.9149540233451	45.9836469765663	3.98403423127619e-08	-0.755026234029902	down	[F]	Nucleotide transport and metabolism	Molecular Function: adenosine deaminase activity (GO:0004000);; Cellular Component: cytosol (GO:0005829);; Biological Process: adenosine catabolic process (GO:0006154);; Biological Process: nucleotide metabolic process (GO:0009117);; Biological Process: hypoxanthine salvage (GO:0043103);; Biological Process: inosine biosynthetic process (GO:0046103);; Molecular Function: metal ion binding (GO:004…	--	--	[F]	Nucleotide transport and metabolism	Adenosine/AMP deaminase;; Amidohydrolase family	Adenosine deaminase-like protein OS=Bos taurus OX=9913 GN=ADAL PE=2 SV=1	F	Nucleotide transport and metabolism	PREDICTED: adenosine deaminase-like protein [Bos mutus]	biological process: metabolic process (GO:0008152);; molecular function: catalytic activity (GO:0003824);; cellular component: cell (GO:0005623);; cellular component: cell part (GO:0044464);; biological process: cellular process (GO:0009987);; biological process: single-organism process (GO:0044699);; molecular function: binding (GO:0005488)
chi-miR-3431-5p	ENSBMUG00000020325	CCUCAGUCAGCCUUGUGGAUGU	22	91.2720406531306	87.2144950490772	86.5141877002177	47.1324191749183	46.9149540233451	45.9836469765663	3.98403423127619e-08	-0.755026234029902	down	--	--	Cellular Component: endoplasmic reticulum membrane (GO:0005789);; Cellular Component: integral component of membrane (GO:0016021);; Biological Process: regulation of intracellular estrogen receptor signaling pathway (GO:0033146);; Biological Process: response to endoplasmic reticulum stress (GO:0034976);; Molecular Function: ubiquitin-like protein ligase binding (GO:0044389);; Biological Process:…	--	--	[S]	Function unknown	DDRGK domain	DDRGK domain-containing protein 1 OS=Bos taurus OX=9913 GN=DDRGK1 PE=2 SV=1	S	Function unknown	PREDICTED: DDRGK domain-containing protein 1 [Capra hircus]	cellular component: cell (GO:0005623);; cellular component: membrane (GO:0016020);; cellular component: organelle (GO:0043226);; cellular component: organelle part (GO:0044422);; cellular component: membrane part (GO:0044425);; cellular component: cell part (GO:0044464);; biological process: biological regulation (GO:0065007);; biological process: cellular process (GO:0009987);; biological proces…
chi-miR-3431-5p	ENSBMUG00000020382	CCUCAGUCAGCCUUGUGGAUGU	22	91.2720406531306	87.2144950490772	86.5141877002177	47.1324191749183	46.9149540233451	45.9836469765663	3.98403423127619e-08	-0.755026234029902	down	--	--	--	--	--	[R]	General function prediction only	--	Protein CC2D2B homolog OS=Macaca fascicularis OX=9541 GN=QtsA-10739 PE=2 SV=1	S	Function unknown	PREDICTED: uncharacterized protein C10orf131 homolog isoform X3 [Bison bison bison]	--
chi-miR-3431-5p	ENSBMUG00000020548	CCUCAGUCAGCCUUGUGGAUGU	22	91.2720406531306	87.2144950490772	86.5141877002177	47.1324191749183	46.9149540233451	45.9836469765663	3.98403423127619e-08	-0.755026234029902	down	--	--	Molecular Function: exonuclease activity (GO:0004527);; Cellular Component: nucleus (GO:0005634);; Cellular Component: Golgi apparatus (GO:0005794);; Cellular Component: plasma membrane (GO:0005886);; Biological Process: rRNA catabolic process (GO:0016075);; Molecular Function: RNA binding (GO:0044822);; Cellular Component: intermediate filament cytoskeleton (GO:0045111);; Biological Process: nuc…	K12618|0|oas:101106821|K12618 5'-3' exoribonuclease 1 [EC:3.1.13.-] | (RefSeq) XRN1; 5'-3' exoribonuclease 1	RNA degradation (ko03018)	[LD]	--	XRN 5'-3' exonuclease N-terminus	5&apos;-3&apos; exoribonuclease 2 OS=Pongo abelii OX=9601 GN=XRN2 PE=2 SV=1	ADL	--	PREDICTED: 5&apos;-3&apos; exoribonuclease 1 isoform X1 [Bison bison bison]	biological process: metabolic process (GO:0008152);; biological process: cellular process (GO:0009987);; molecular function: catalytic activity (GO:0003824);; cellular component: cell (GO:0005623);; cellular component: organelle (GO:0043226);; cellular component: cell part (GO:0044464);; cellular component: membrane (GO:0016020);; molecular function: binding (GO:0005488)
chi-miR-3431-5p	ENSBMUG00000020764	CCUCAGUCAGCCUUGUGGAUGU	22	91.2720406531306	87.2144950490772	86.5141877002177	47.1324191749183	46.9149540233451	45.9836469765663	3.98403423127619e-08	-0.755026234029902	down	--	--	Molecular Function: protein serine/threonine phosphatase activity (GO:0004722);; Molecular Function: protein tyrosine phosphatase activity (GO:0004725);; Cellular Component: extracellular space (GO:0005615);; Biological Process: transforming growth factor beta receptor signaling pathway (GO:0007179);; Biological Process: peptidyl-tyrosine dephosphorylation (GO:0035335);; Molecular Function: metal…	K18082|0|bom:102268447|K18082 myotubularin-related protein 3/4 [EC:3.1.3.48 3.1.3.64 3.1.3.95] | (RefSeq) MTMR4; myotubularin related protein 4	Phosphatidylinositol signaling system (ko04070)	[IU]	--	Myotubularin-like phosphatase domain;; FYVE zinc finger	Myotubularin-related protein 2 OS=Bos taurus OX=9913 GN=MTMR2 PE=2 SV=1	S	Function unknown	PREDICTED: myotubularin-related protein 4 [Bos mutus]	biological process: metabolic process (GO:0008152);; biological process: cellular process (GO:0009987);; molecular function: catalytic activity (GO:0003824);; cellular component: extracellular region (GO:0005576);; cellular component: extracellular region part (GO:0044421);; biological process: signaling (GO:0023052);; biological process: single-organism process (GO:0044699);; biological process:…
chi-miR-3431-5p	ENSBMUG00000020807	CCUCAGUCAGCCUUGUGGAUGU	22	91.2720406531306	87.2144950490772	86.5141877002177	47.1324191749183	46.9149540233451	45.9836469765663	3.98403423127619e-08	-0.755026234029902	down	[M]	Cell wall/membrane/envelope biogenesis	Biological Process: germinal center formation (GO:0002467);; Biological Process: B cell receptor signaling pathway (GO:0050853);;	K10444|0|bta:527363|K10444 kelch-like protein 6 | (RefSeq) KLHL6; kelch like family member 6	--	[TR]	--	Kelch motif;; BTB And C-terminal Kelch;; BTB/POZ domain;; Kelch motif;; Kelch motif;; Galactose oxidase, central domain;; Galactose oxidase, central domain;; Kelch motif	Kelch-like protein 20 OS=Bos taurus OX=9913 GN=KLHL20 PE=2 SV=3	S	Function unknown	Kelch-like protein 6, partial [Bos mutus]	biological process: immune system process (GO:0002376);; biological process: response to stimulus (GO:0050896);; biological process: cellular process (GO:0009987);; biological process: signaling (GO:0023052);; biological process: single-organism process (GO:0044699);; biological process: biological regulation (GO:0065007)
chi-miR-3431-5p	ENSBMUG00000020942	CCUCAGUCAGCCUUGUGGAUGU	22	91.2720406531306	87.2144950490772	86.5141877002177	47.1324191749183	46.9149540233451	45.9836469765663	3.98403423127619e-08	-0.755026234029902	down	[E]	Amino acid transport and metabolism	Molecular Function: D-amino-acid oxidase activity (GO:0003884);; Molecular Function: receptor binding (GO:0005102);; Cellular Component: mitochondrial outer membrane (GO:0005741);; Cellular Component: peroxisomal membrane (GO:0005778);; Cellular Component: cytosol (GO:0005829);; Biological Process: proline catabolic process (GO:0006562);; Biological Process: D-serine catabolic process (GO:0036088…	K00273|0|bom:102288350|K00273 D-amino-acid oxidase [EC:1.4.3.3] | (RefSeq) DAO; D-amino acid oxidase	Peroxisome (ko04146)	[E]	Amino acid transport and metabolism	FAD dependent oxidoreductase	D-amino-acid oxidase OS=Sus scrofa OX=9823 GN=DAO PE=1 SV=2	E	Amino acid transport and metabolism	D-amino-acid oxidase, partial [Bos mutus]	biological process: metabolic process (GO:0008152);; biological process: single-organism process (GO:0044699);; molecular function: catalytic activity (GO:0003824);; molecular function: binding (GO:0005488);; cellular component: cell (GO:0005623);; cellular component: membrane (GO:0016020);; cellular component: organelle (GO:0043226);; cellular component: organelle part (GO:0044422);; cellular co…
chi-miR-3431-5p	ENSBMUG00000020963	CCUCAGUCAGCCUUGUGGAUGU	22	91.2720406531306	87.2144950490772	86.5141877002177	47.1324191749183	46.9149540233451	45.9836469765663	3.98403423127619e-08	-0.755026234029902	down	--	--	Cellular Component: cytoplasm (GO:0005737);; Cellular Component: polysome (GO:0005844);; Biological Process: regulation of translation (GO:0006417);; Cellular Component: membrane (GO:0016020);; Molecular Function: protein kinase regulator activity (GO:0019887);; Molecular Function: protein kinase binding (GO:0019901);; Biological Process: positive regulation of kinase activity (GO:0033674);; Biol…	--	--	[J]	Translation, ribosomal structure and biogenesis	HEAT repeat;; HEAT repeats;; HEAT-like repeat;; non-SMC mitotic condensation complex subunit 1;; CLASP N terminal;; Vacuolar 14 Fab1-binding region;; RNAPII transcription regulator C-terminal;; UME (NUC010) domain;; Adaptin N terminal region;; Domain of unknown function (DUF3385);; Parkin co-regulated protein	--	U	Intracellular trafficking, secretion, and vesicular transport	PREDICTED: translational activator GCN1 [Bos mutus]	cellular component: cell (GO:0005623);; cellular component: cell part (GO:0044464);; cellular component: macromolecular complex (GO:0032991);; biological process: biological regulation (GO:0065007);; cellular component: membrane (GO:0016020);; molecular function: enzyme regulator activity (GO:0030234);; molecular function: binding (GO:0005488);; biological process: cellular process (GO:0009987);;…
chi-miR-3431-5p	ENSBMUG00000021053	CCUCAGUCAGCCUUGUGGAUGU	22	91.2720406531306	87.2144950490772	86.5141877002177	47.1324191749183	46.9149540233451	45.9836469765663	3.98403423127619e-08	-0.755026234029902	down	[D]	Cell cycle control, cell division, chromosome partitioning	Biological Process: atrial septum development (GO:0003283);; Cellular Component: intracellular (GO:0005622);; Biological Process: positive regulation of gene expression (GO:0010628);; Biological Process: regulation of cardiac muscle contraction by regulation of the release of sequestered calcium ion (GO:0010881);; Cellular Component: basolateral plasma membrane (GO:0016323);; Molecular Function: …	K10380|0|oas:101115623|K10380 ankyrin | (RefSeq) ANK2; ankyrin 2	Proteoglycans in cancer (ko05205)	[M]	Cell wall/membrane/envelope biogenesis	Ankyrin repeats (3 copies);; Ankyrin repeat;; Ankyrin repeats (many copies);; Ankyrin repeats (many copies);; Ankyrin repeat;; ZU5 domain;; Death domain	Inversin OS=Canis lupus familiaris OX=9615 GN=INVS PE=1 SV=1	S	Function unknown	PREDICTED: ankyrin-2 isoform X1 [Bos mutus]	biological process: multicellular organismal process (GO:0032501);; biological process: developmental process (GO:0032502);; biological process: single-organism process (GO:0044699);; cellular component: cell (GO:0005623);; cellular component: cell part (GO:0044464);; biological process: biological regulation (GO:0065007);; biological process: cellular process (GO:0009987);; biological process: s…
chi-miR-3431-5p	ENSBMUG00000021173	CCUCAGUCAGCCUUGUGGAUGU	22	91.2720406531306	87.2144950490772	86.5141877002177	47.1324191749183	46.9149540233451	45.9836469765663	3.98403423127619e-08	-0.755026234029902	down	--	--	Molecular Function: actin monomer binding (GO:0003785);; Molecular Function: calcium ion binding (GO:0005509);; Biological Process: post-embryonic development (GO:0009791);; Cellular Component: myosin complex (GO:0016459);; Biological Process: negative regulation of cell growth (GO:0030308);; Cellular Component: A band (GO:0031672);; Biological Process: muscle cell fate specification (GO:0042694)…	K10351|5.68683e-83|bom:102275987|K10351 myosin regulatory light chain 2 | (RefSeq) MYL2; myosin light chain 2	Dilated cardiomyopathy (ko05414)	[Z]	Cytoskeleton	EF-hand domain;; EF hand;; EF-hand domain pair	Myosin regulatory light chain 2, ventricular/cardiac muscle isoform OS=Bos taurus OX=9913 GN=MYL2 PE=1 SV=1	DTZ	--	PREDICTED: myosin regulatory light chain 2, ventricular/cardiac muscle isoform [Miniopterus natalensis]	molecular function: binding (GO:0005488);; biological process: multicellular organismal process (GO:0032501);; biological process: developmental process (GO:0032502);; biological process: single-organism process (GO:0044699);; cellular component: cell (GO:0005623);; cellular component: macromolecular complex (GO:0032991);; cellular component: organelle (GO:0043226);; cellular component: organelle…
chi-miR-3431-5p	ENSBMUG00000021259	CCUCAGUCAGCCUUGUGGAUGU	22	91.2720406531306	87.2144950490772	86.5141877002177	47.1324191749183	46.9149540233451	45.9836469765663	3.98403423127619e-08	-0.755026234029902	down	[H]	Coenzyme transport and metabolism	Molecular Function: ubiquitin activating enzyme activity (GO:0004839);; Molecular Function: ubiquitin-protein transferase activity (GO:0004842);; Molecular Function: calcium ion binding (GO:0005509);; Molecular Function: ATP binding (GO:0005524);; Cellular Component: nucleus (GO:0005634);; Cellular Component: cytosol (GO:0005829);; Cellular Component: plasma membrane (GO:0005886);; Biological Pro…	K10698|0|bom:102271225|K10698 ubiquitin-activating enzyme E1-like [EC:6.2.1.45] | (RefSeq) UBA7; ubiquitin like modifier activating enzyme 7	Parkinson's disease (ko05012)	[O]	Posttranslational modification, protein turnover, chaperones	ThiF family;; Ubiquitin-activating enzyme active site;; Ubiquitin-activating enzyme E1 FCCH domain;; Ubiquitin fold domain;; Ubiquitin-activating enzyme E1 four-helix bundle	Ubiquitin-like modifier-activating enzyme 1 OS=Bos taurus OX=9913 GN=UBA1 PE=2 SV=1	H	Coenzyme transport and metabolism	PREDICTED: ubiquitin-like modifier-activating enzyme 7 [Bos indicus]	biological process: metabolic process (GO:0008152);; molecular function: catalytic activity (GO:0003824);; molecular function: binding (GO:0005488);; cellular component: cell (GO:0005623);; cellular component: organelle (GO:0043226);; cellular component: cell part (GO:0044464);; cellular component: membrane (GO:0016020);; biological process: biological adhesion (GO:0022610);; cellular component: …
chi-miR-3431-5p	ENSBMUG00000021286	CCUCAGUCAGCCUUGUGGAUGU	22	91.2720406531306	87.2144950490772	86.5141877002177	47.1324191749183	46.9149540233451	45.9836469765663	3.98403423127619e-08	-0.755026234029902	down	[L]	Replication, recombination and repair	Molecular Function: zinc ion binding (GO:0008270);;	--	--	[A]	RNA processing and modification	AAA domain;; AAA domain;; Protein of unknown function (DUF2439);; GRF zinc finger;; Viral (Superfamily 1) RNA helicase	DNA replication ATP-dependent helicase/nuclease DNA2 OS=Bos taurus OX=9913 GN=DNA2 PE=3 SV=3	S	Function unknown	PREDICTED: LOW QUALITY PROTEIN: protein ZGRF1 [Bos mutus]	molecular function: binding (GO:0005488)
chi-miR-3431-5p	ENSBMUG00000021477	CCUCAGUCAGCCUUGUGGAUGU	22	91.2720406531306	87.2144950490772	86.5141877002177	47.1324191749183	46.9149540233451	45.9836469765663	3.98403423127619e-08	-0.755026234029902	down	--	--	Molecular Function: RNA polymerase I CORE element sequence-specific DNA binding (GO:0001164);; Biological Process: in utero embryonic development (GO:0001701);; Molecular Function: translation initiation factor activity (GO:0003743);; Cellular Component: nucleolus (GO:0005730);; Biological Process: transcription initiation from RNA polymerase I promoter (GO:0006361);; Biological Process: translat…	K15216|0|bom:102287277|K15216 RNA polymerase I-specific transcription initiation factor RRN3 | (RefSeq) RRN3; RRN3 homolog, RNA polymerase I transcription factor	--	[K]	Transcription	RNA polymerase I specific transcription initiation factor RRN3	RNA polymerase I-specific transcription initiation factor RRN3 OS=Pongo abelii OX=9601 GN=RRN3 PE=2 SV=1	K	Transcription	PREDICTED: RNA polymerase I-specific transcription initiation factor RRN3 [Bison bison bison]	molecular function: binding (GO:0005488);; biological process: multicellular organismal process (GO:0032501);; biological process: developmental process (GO:0032502);; biological process: single-organism process (GO:0044699);; biological process: metabolic process (GO:0008152);; biological process: cellular process (GO:0009987);; cellular component: cell (GO:0005623);; cellular component: organel…
chi-miR-3431-5p	ENSBMUG00000021984	CCUCAGUCAGCCUUGUGGAUGU	22	91.2720406531306	87.2144950490772	86.5141877002177	47.1324191749183	46.9149540233451	45.9836469765663	3.98403423127619e-08	-0.755026234029902	down	--	--	Cellular Component: integral component of membrane (GO:0016021);; Molecular Function: SH3 domain binding (GO:0017124);;	K06551|0|bom:102284822|K06551 signal-regulatory protein alpha/beta1/gamma | (RefSeq) SIRPA; signal regulatory protein alpha	Osteoclast differentiation (ko04380)	--	--	Immunoglobulin C1-set domain;; Immunoglobulin V-set domain;; Immunoglobulin domain;; Immunoglobulin domain;; CD80-like C2-set immunoglobulin domain;; Immunoglobulin I-set domain;; Immunoglobulin domain	Tyrosine-protein phosphatase non-receptor type substrate 1 OS=Bos taurus OX=9913 GN=SIRPA PE=2 SV=1	S	Function unknown	PREDICTED: tyrosine-protein phosphatase non-receptor type substrate 1 [Bos mutus]	cellular component: membrane (GO:0016020);; cellular component: membrane part (GO:0044425);; molecular function: binding (GO:0005488)
chi-miR-3431-5p	ENSBMUG00000022149	CCUCAGUCAGCCUUGUGGAUGU	22	91.2720406531306	87.2144950490772	86.5141877002177	47.1324191749183	46.9149540233451	45.9836469765663	3.98403423127619e-08	-0.755026234029902	down	--	--	Molecular Function: motor activity (GO:0003774);; Molecular Function: actin binding (GO:0003779);; Molecular Function: ATP binding (GO:0005524);; Cellular Component: myosin complex (GO:0016459);;	K10356|0|bom:102277464|K10356 myosin I | (RefSeq) MYO1H, Myosin-Ih; myosin IH	--	[Z]	Cytoskeleton	Myosin head (motor domain);; Unconventional myosin tail, actin- and lipid-binding	Unconventional myosin-Ic OS=Bos taurus OX=9913 GN=MYO1C PE=1 SV=3	Z	Cytoskeleton	PREDICTED: unconventional myosin-Ih [Bos mutus]	biological process: metabolic process (GO:0008152);; molecular function: catalytic activity (GO:0003824);; molecular function: binding (GO:0005488);; cellular component: cell (GO:0005623);; cellular component: macromolecular complex (GO:0032991);; cellular component: organelle (GO:0043226);; cellular component: organelle part (GO:0044422);; cellular component: cell part (GO:0044464)
chi-miR-3431-5p	ENSBMUG00000022167	CCUCAGUCAGCCUUGUGGAUGU	22	91.2720406531306	87.2144950490772	86.5141877002177	47.1324191749183	46.9149540233451	45.9836469765663	3.98403423127619e-08	-0.755026234029902	down	--	--	Biological Process: protein complex assembly (GO:0006461);; Biological Process: exocytosis (GO:0006887);; Cellular Component: membrane (GO:0016020);; Molecular Function: Rab GTPase binding (GO:0017137);; Molecular Function: RNA binding (GO:0044822);; Molecular Function: metal ion binding (GO:0046872);; Cellular Component: presynaptic active zone (GO:0048786);; Biological Process: positive regulat…	K15291|0|lve:103084876|K15291 regulating synaptic membrane exocytosis protein 1 | (RefSeq) RIMS1; regulating synaptic membrane exocytosis 1	Retrograde endocannabinoid signaling (ko04723)	[U]	Intracellular trafficking, secretion, and vesicular transport	C2 domain;; PDZ domain (Also known as DHR or GLGF);; FYVE-type zinc finger	Phosphatidylinositol 4-phosphate 3-kinase C2 domain-containing subunit alpha OS=Pongo abelii OX=9601 GN=PIK3C2A PE=2 SV=1	S	Function unknown	Regulating synaptic membrane exocytosis protein 1, partial [Bos mutus]	biological process: cellular component organization or biogenesis (GO:0071840);; biological process: cellular process (GO:0009987);; biological process: single-organism process (GO:0044699);; biological process: localization (GO:0051179);; cellular component: membrane (GO:0016020);; molecular function: binding (GO:0005488);; cellular component: cell (GO:0005623);; cellular component: synapse part…
chi-miR-3431-5p	ENSBMUG00000022818	CCUCAGUCAGCCUUGUGGAUGU	22	91.2720406531306	87.2144950490772	86.5141877002177	47.1324191749183	46.9149540233451	45.9836469765663	3.98403423127619e-08	-0.755026234029902	down	--	--	Cellular Component: cytoplasm (GO:0005737);; Biological Process: axonogenesis (GO:0007409);; Biological Process: cytokine-mediated signaling pathway (GO:0019221);; Biological Process: protein metabolic process (GO:0019538);; Biological Process: lateral ventricle development (GO:0021670);; Biological Process: neuroblast division in subventricular zone (GO:0021849);; Biological Process: adherens ju…	K06057|0|ocu:100338948|K06057 numb | (RefSeq) NUMBL; NUMB like, endocytic adaptor protein	Notch signaling pathway (ko04330)	[T]	Signal transduction mechanisms	NUMB domain;; Phosphotyrosine interaction domain (PTB/PID);; Phosphotyrosine-binding domain;; Phosphotyrosine interaction domain (PTB/PID)	--	S	Function unknown	PREDICTED: numb-like protein isoform X2 [Oryctolagus cuniculus]	cellular component: cell (GO:0005623);; cellular component: cell part (GO:0044464);; biological process: cellular process (GO:0009987);; biological process: multicellular organismal process (GO:0032501);; biological process: developmental process (GO:0032502);; biological process: single-organism process (GO:0044699);; biological process: cellular component organization or biogenesis (GO:0071840)…
chi-miR-3431-5p	ENSBMUG00000023067	CCUCAGUCAGCCUUGUGGAUGU	22	91.2720406531306	87.2144950490772	86.5141877002177	47.1324191749183	46.9149540233451	45.9836469765663	3.98403423127619e-08	-0.755026234029902	down	--	--	--	--	--	[R]	General function prediction only	Zinc finger, C2H2 type;; C2H2-type zinc finger;; Zinc-finger double domain;; Zinc-finger double-stranded RNA-binding;; C2H2-type zinc finger;; zinc-finger C2H2-type;; C2H2-type zinc-finger domain	Zinc finger protein 184 OS=Bos taurus OX=9913 GN=ZNF184 PE=2 SV=1	S	Function unknown	PREDICTED: PR domain zinc finger protein 16 [Bos mutus]	--
chi-miR-3431-5p	ENSBMUG00000023205	CCUCAGUCAGCCUUGUGGAUGU	22	91.2720406531306	87.2144950490772	86.5141877002177	47.1324191749183	46.9149540233451	45.9836469765663	3.98403423127619e-08	-0.755026234029902	down	--	--	--	K17901|2.97968e-124|ssc:100511902|K17901 calcipressin-1 | (RefSeq) RCAN1; regulator of calcineurin 1	Oxytocin signaling pathway (ko04921)	[TR]	--	Calcipressin	Calcipressin-1 OS=Ovis aries OX=9940 GN=RCAN1 PE=2 SV=1	K	Transcription	PREDICTED: calcipressin-1 isoform X2 [Orycteropus afer afer]	--
chi-miR-3431-5p	ENSBMUG00000023453	CCUCAGUCAGCCUUGUGGAUGU	22	91.2720406531306	87.2144950490772	86.5141877002177	47.1324191749183	46.9149540233451	45.9836469765663	3.98403423127619e-08	-0.755026234029902	down	--	--	Biological Process: negative regulation of transcription from RNA polymerase II promoter (GO:0000122);; Biological Process: vasculogenesis (GO:0001570);; Biological Process: osteoblast differentiation (GO:0001649);; Biological Process: in utero embryonic development (GO:0001701);; Biological Process: cell fate specification (GO:0001708);; Biological Process: neural crest cell migration (GO:000175…	K06226|0|bta:539308|K06226 smoothened | (RefSeq) SMO; smoothened, frizzled class receptor	Basal cell carcinoma (ko05217)	[T]	Signal transduction mechanisms	Frizzled/Smoothened family membrane region;; Fz domain;; Slime mold cyclic AMP receptor	Frizzled-6 OS=Pongo abelii OX=9601 GN=FZD6 PE=2 SV=1	U	Intracellular trafficking, secretion, and vesicular transport	smoothened homolog precursor [Bos taurus]	biological process: biological regulation (GO:0065007);; biological process: cellular process (GO:0009987);; biological process: developmental process (GO:0032502);; biological process: single-organism process (GO:0044699);; biological process: multicellular organismal process (GO:0032501);; biological process: locomotion (GO:0040011);; biological process: localization (GO:0051179);; biological p…
chi-miR-3431-5p	ENSBMUG00000023493	CCUCAGUCAGCCUUGUGGAUGU	22	91.2720406531306	87.2144950490772	86.5141877002177	47.1324191749183	46.9149540233451	45.9836469765663	3.98403423127619e-08	-0.755026234029902	down	[H]	Coenzyme transport and metabolism	Molecular Function: adenosylhomocysteinase activity (GO:0004013);; Molecular Function: protein binding (GO:0005515);; Cellular Component: endoplasmic reticulum (GO:0005783);; Cellular Component: cytosol (GO:0005829);; Biological Process: one-carbon metabolic process (GO:0006730);; Biological Process: S-adenosylmethionine cycle (GO:0033353);; Cellular Component: neuron projection (GO:0043005);;	K01251|0|ptr:463719|K01251 adenosylhomocysteinase [EC:3.3.1.1] | (RefSeq) AHCYL2; adenosylhomocysteinase like 2	Cysteine and methionine metabolism (ko00270)	[H]	Coenzyme transport and metabolism	S-adenosyl-L-homocysteine hydrolase;; S-adenosyl-L-homocysteine hydrolase, NAD binding domain;; D-isomer specific 2-hydroxyacid dehydrogenase, NAD binding domain;; Tetrahydrofolate dehydrogenase/cyclohydrolase, NAD(P)-binding domain	Adenosylhomocysteinase 3 OS=Bos taurus OX=9913 GN=AHCYL2 PE=1 SV=1	H	Coenzyme transport and metabolism	PREDICTED: adenosylhomocysteinase 3 isoform X3 [Bos mutus]	biological process: metabolic process (GO:0008152);; molecular function: catalytic activity (GO:0003824);; molecular function: binding (GO:0005488);; cellular component: cell (GO:0005623);; cellular component: organelle (GO:0043226);; cellular component: cell part (GO:0044464);; biological process: cellular process (GO:0009987);; biological process: single-organism process (GO:0044699)
chi-miR-3431-5p	ENSBMUG00000024948	CCUCAGUCAGCCUUGUGGAUGU	22	91.2720406531306	87.2144950490772	86.5141877002177	47.1324191749183	46.9149540233451	45.9836469765663	3.98403423127619e-08	-0.755026234029902	down	--	--	Biological Process: regulation of the force of heart contraction (GO:0002026);; Molecular Function: actin monomer binding (GO:0003785);; Molecular Function: calcium ion binding (GO:0005509);; Cellular Component: A band (GO:0031672);; Biological Process: positive regulation of ATPase activity (GO:0032781);; Molecular Function: actin filament binding (GO:0051015);; Biological Process: cardiac muscl…	K12750|3.17701e-105|phd:102333905|K12750 myosin light chain 4 | (RefSeq) MYL4; myosin light chain 4	Adrenergic signaling in cardiomyocytes (ko04261)	[Z]	Cytoskeleton	EF-hand domain	Myosin light chain 4 OS=Sus scrofa OX=9823 GN=MYL4 PE=1 SV=3	DTZ	--	PREDICTED: myosin light chain 4 isoform X1 [Bubalus bubalis]	biological process: biological regulation (GO:0065007);; molecular function: binding (GO:0005488);; cellular component: cell (GO:0005623);; cellular component: organelle (GO:0043226);; cellular component: organelle part (GO:0044422);; cellular component: cell part (GO:0044464);; biological process: multicellular organismal process (GO:0032501);; biological process: single-organism process (GO:004…
chi-miR-3431-5p	ENSBMUG00000025142	CCUCAGUCAGCCUUGUGGAUGU	22	91.2720406531306	87.2144950490772	86.5141877002177	47.1324191749183	46.9149540233451	45.9836469765663	3.98403423127619e-08	-0.755026234029902	down	--	--	--	K14766|0|bta:516995|K14766 nucleolar protein 14 | (RefSeq) NOP14, NOL14; NOP14 nucleolar protein	--	[J]	Translation, ribosomal structure and biogenesis	Nop14-like family	--	S	Function unknown	PREDICTED: nucleolar protein 14 [Bison bison bison]	--
chi-miR-3431-5p	ENSBMUG00000025188	CCUCAGUCAGCCUUGUGGAUGU	22	91.2720406531306	87.2144950490772	86.5141877002177	47.1324191749183	46.9149540233451	45.9836469765663	3.98403423127619e-08	-0.755026234029902	down	--	--	--	--	--	--	--	--	--	S	Function unknown	PREDICTED: coiled-coil domain-containing protein 57 isoform X4 [Bison bison bison]	--
chi-miR-3431-5p	ENSBMUG00000025810	CCUCAGUCAGCCUUGUGGAUGU	22	91.2720406531306	87.2144950490772	86.5141877002177	47.1324191749183	46.9149540233451	45.9836469765663	3.98403423127619e-08	-0.755026234029902	down	[G]	Carbohydrate transport and metabolism	Molecular Function: calcium ion binding (GO:0005509);; Cellular Component: nucleolus (GO:0005730);; Cellular Component: lysosomal membrane (GO:0005765);; Cellular Component: plasma membrane (GO:0005886);; Cellular Component: focal adhesion (GO:0005925);; Cellular Component: integral component of membrane (GO:0016021);; Molecular Function: protein complex binding (GO:0032403);; Molecular Function:…	K04550|0|bta:533894|K04550 low-density lipoprotein receptor-related protein 1 (alpha-2-macroglobulin receptor) | (RefSeq) LRP1; LDL receptor related protein 1	Malaria (ko05144)	[T]	Signal transduction mechanisms	Low-density lipoprotein receptor domain class A;; Low-density lipoprotein receptor repeat class B;; Coagulation Factor Xa inhibitory site;; Domain of unknown function (DUF5050);; SMP-30/Gluconolaconase/LRE-like region;; Complement Clr-like EGF-like;; Calcium-binding EGF domain;; Arylesterase	Low-density lipoprotein receptor-related protein 2 OS=Sus scrofa OX=9823 GN=LRP2 PE=1 SV=1	S	Function unknown	PREDICTED: LOW QUALITY PROTEIN: prolow-density lipoprotein receptor-related protein 1 isoform X2 [Bos taurus]	molecular function: binding (GO:0005488);; cellular component: cell (GO:0005623);; cellular component: organelle (GO:0043226);; cellular component: organelle part (GO:0044422);; cellular component: cell part (GO:0044464);; cellular component: membrane (GO:0016020);; cellular component: cell junction (GO:0030054);; cellular component: membrane part (GO:0044425);; cellular component: macromolecular…
chi-miR-3431-5p	ENSBMUG00000026191	CCUCAGUCAGCCUUGUGGAUGU	22	91.2720406531306	87.2144950490772	86.5141877002177	47.1324191749183	46.9149540233451	45.9836469765663	3.98403423127619e-08	-0.755026234029902	down	[L]	Replication, recombination and repair	Molecular Function: ATP-dependent RNA helicase activity (GO:0004004);; Molecular Function: ATP binding (GO:0005524);; Cellular Component: nucleolus (GO:0005730);; Biological Process: rRNA processing (GO:0006364);; Biological Process: RNA secondary structure unwinding (GO:0010501);; Cellular Component: membrane (GO:0016020);; Molecular Function: RNA binding (GO:0044822);;	K14810|0|bta:508728|K14810 ATP-dependent RNA helicase DDX56/DBP9 [EC:3.6.4.13] | (RefSeq) DDX56; DEAD-box helicase 56	--	[A]	RNA processing and modification	DEAD/DEAH box helicase;; Helicase conserved C-terminal domain;; Type III restriction enzyme, res subunit	Probable ATP-dependent RNA helicase DDX56 OS=Bos taurus OX=9913 GN=DDX56 PE=2 SV=1	L	Replication, recombination and repair	probable ATP-dependent RNA helicase DDX56 [Bos taurus]	biological process: metabolic process (GO:0008152);; biological process: cellular process (GO:0009987);; biological process: single-organism process (GO:0044699);; molecular function: catalytic activity (GO:0003824);; molecular function: binding (GO:0005488);; cellular component: cell (GO:0005623);; cellular component: organelle (GO:0043226);; cellular component: organelle part (GO:0044422);; cel…
gga-miR-122-5p	Bos_mutus_newGene_55865	UGGAGUGUGACAAUGGUGUUUGU	23	0.37939684357002	0.520086438366057	1.49411689064443	2.30009324344101	3.02499703550291	2.84728464251185	0.000521757682194842	0.946704401276958	up	--	--	--	--	--	--	--	--	--	--
gga-miR-122-5p	Bos_mutus_newGene_6057	UGGAGUGUGACAAUGGUGUUUGU	23	0.37939684357002	0.520086438366057	1.49411689064443	2.30009324344101	3.02499703550291	2.84728464251185	0.000521757682194842	0.946704401276958	up	--	--	Molecular Function: metalloendopeptidase activity (GO:0004222);; Cellular Component: proteinaceous extracellular matrix (GO:0005578);; Biological Process: proteolysis (GO:0006508);; Molecular Function: zinc ion binding (GO:0008270);; Biological Process: collagen fibril organization (GO:0030199);;	K08628|5.47884e-168|bta:510214|K08628 a disintegrin and metalloproteinase with thrombospondin motifs 14 [EC:3.4.24.-] | (RefSeq) ADAMTS14; ADAM metallopeptidase with thrombospondin type 1 motif 14	--	[O]	Posttranslational modification, protein turnover, chaperones	Reprolysin family propeptide	A disintegrin and metalloproteinase with thrombospondin motifs 2 OS=Bos taurus OX=9913 GN=ADAMTS2 PE=1 SV=1	S	Function unknown	PREDICTED: A disintegrin and metalloproteinase with thrombospondin motifs 14 [Bison bison bison]	biological process: metabolic process (GO:0008152);; molecular function: catalytic activity (GO:0003824);; cellular component: extracellular region (GO:0005576);; cellular component: extracellular matrix (GO:0031012);; cellular component: extracellular region part (GO:0044421);; molecular function: binding (GO:0005488);; biological process: cellular process (GO:0009987);; biological process: sing…
gga-miR-122-5p	ENSBMUG00000000802	UGGAGUGUGACAAUGGUGUUUGU	23	0.37939684357002	0.520086438366057	1.49411689064443	2.30009324344101	3.02499703550291	2.84728464251185	0.000521757682194842	0.946704401276958	up	--	--	Biological Process: negative regulation of T cell antigen processing and presentation (GO:0002626);; Biological Process: negative regulation of T cell cytokine production (GO:0002725);; Molecular Function: antigen binding (GO:0003823);; Cellular Component: extracellular space (GO:0005615);; Cellular Component: early endosome (GO:0005769);; Biological Process: cellular iron ion homeostasis (GO:000…	--	--	--	--	Class I Histocompatibility antigen, domains alpha 1 and 2;; Immunoglobulin C1-set domain	Hereditary hemochromatosis protein homolog OS=Dicerorhinus sumatrensis OX=89632 GN=HFE PE=2 SV=1	U	Intracellular trafficking, secretion, and vesicular transport	PREDICTED: hereditary hemochromatosis protein isoform X1 [Bos mutus]	biological process: biological regulation (GO:0065007);; molecular function: binding (GO:0005488);; cellular component: extracellular region (GO:0005576);; cellular component: extracellular region part (GO:0044421);; cellular component: cell (GO:0005623);; cellular component: organelle (GO:0043226);; cellular component: cell part (GO:0044464);; biological process: cellular process (GO:0009987);; …
gga-miR-122-5p	ENSBMUG00000008734	UGGAGUGUGACAAUGGUGUUUGU	23	0.37939684357002	0.520086438366057	1.49411689064443	2.30009324344101	3.02499703550291	2.84728464251185	0.000521757682194842	0.946704401276958	up	--	--	--	--	--	--	--	Domain of unknown function (DUF4585)	--	S	Function unknown	PREDICTED: uncharacterized protein LOC102410736 [Bubalus bubalis]	--
gga-miR-122-5p	ENSBMUG00000012683	UGGAGUGUGACAAUGGUGUUUGU	23	0.37939684357002	0.520086438366057	1.49411689064443	2.30009324344101	3.02499703550291	2.84728464251185	0.000521757682194842	0.946704401276958	up	--	--	Cellular Component: intracellular (GO:0005622);; Biological Process: endosome to lysosome transport (GO:0008333);; Molecular Function: Rab guanyl-nucleotide exchange factor activity (GO:0017112);; Biological Process: positive regulation of GTPase activity (GO:0043547);; Biological Process: cellular protein catabolic process (GO:0044257);;	K20162|0|bom:102282149|K20162 DENN domain-containing protein 3 | (RefSeq) DENND3; DENN domain containing 3	--	[T]	Signal transduction mechanisms	DENN (AEX-3) domain;; uDENN domain	--	S	Function unknown	PREDICTED: DENN domain-containing protein 3, partial [Bubalus bubalis]	cellular component: cell (GO:0005623);; cellular component: cell part (GO:0044464);; biological process: single-organism process (GO:0044699);; biological process: localization (GO:0051179);; biological process: biological regulation (GO:0065007);; molecular function: guanyl-nucleotide exchange factor activity (GO:0005085);; biological process: metabolic process (GO:0008152);; biological process:…
gga-miR-122-5p	ENSBMUG00000016962	UGGAGUGUGACAAUGGUGUUUGU	23	0.37939684357002	0.520086438366057	1.49411689064443	2.30009324344101	3.02499703550291	2.84728464251185	0.000521757682194842	0.946704401276958	up	[R]	General function prediction only	Biological Process: cell fate determination (GO:0001709);; Molecular Function: smoothened binding (GO:0005119);; Biological Process: signal transduction (GO:0007165);; Molecular Function: hedgehog receptor activity (GO:0008158);; Biological Process: epidermal cell fate specification (GO:0009957);; Cellular Component: integral component of membrane (GO:0016021);; Biological Process: hair cycle (GO…	K11101|0|bom:102273702|K11101 patched 2 | (RefSeq) PTCH2; patched 2	Basal cell carcinoma (ko05217)	[T]	Signal transduction mechanisms	Patched family;; Sterol-sensing domain of SREBP cleavage-activation	NPC intracellular cholesterol transporter 1 OS=Sus scrofa OX=9823 GN=NPC1 PE=2 SV=1	U	Intracellular trafficking, secretion, and vesicular transport	PREDICTED: protein patched homolog 2 [Bos mutus]	biological process: cellular process (GO:0009987);; biological process: developmental process (GO:0032502);; biological process: single-organism process (GO:0044699);; molecular function: binding (GO:0005488);; biological process: response to stimulus (GO:0050896);; biological process: biological regulation (GO:0065007);; biological process: signaling (GO:0023052);; molecular function: receptor a…
gga-miR-122-5p	ENSBMUG00000017033	UGGAGUGUGACAAUGGUGUUUGU	23	0.37939684357002	0.520086438366057	1.49411689064443	2.30009324344101	3.02499703550291	2.84728464251185	0.000521757682194842	0.946704401276958	up	[E]	Amino acid transport and metabolism	--	K11141|0|bom:102285341|K11141 glutamyl aminopeptidase [EC:3.4.11.7] | (RefSeq) ENPEP; glutamyl aminopeptidase	Renin-angiotensin system (ko04614)	[EO]	--	Peptidase family M1 domain;; ERAP1-like C-terminal domain	Glutamyl aminopeptidase OS=Bos taurus OX=9913 GN=ENPEP PE=2 SV=1	E	Amino acid transport and metabolism	PREDICTED: glutamyl aminopeptidase [Bos mutus]	--
gga-miR-122-5p	ENSBMUG00000018053	UGGAGUGUGACAAUGGUGUUUGU	23	0.37939684357002	0.520086438366057	1.49411689064443	2.30009324344101	3.02499703550291	2.84728464251185	0.000521757682194842	0.946704401276958	up	[T]	Signal transduction mechanisms	--	K04671|0|bom:102276585|K04671 bone morphogenetic protein receptor type-2 [EC:2.7.11.30] | (RefSeq) BMPR2; bone morphogenetic protein receptor type 2	MicroRNAs in cancer (ko05206)	[T]	Signal transduction mechanisms	Protein kinase domain;; Protein tyrosine kinase;; Activin types I and II receptor domain	Anti-Muellerian hormone type-2 receptor OS=Oryctolagus cuniculus OX=9986 GN=AMHR2 PE=2 SV=1	T	Signal transduction mechanisms	PREDICTED: bone morphogenetic protein receptor type-2 [Bos mutus]	--
cfa-miR-122	Bos_mutus_newGene_55865	UGGAGUGUGACAAUGGUGUUUG	22	0.37939684357002	0.520086438366057	1.49411689064443	2.30009324344101	3.02499703550291	2.84728464251185	0.000521757682194842	0.946704401276958	up	--	--	--	--	--	--	--	--	--	--
cfa-miR-122	Bos_mutus_newGene_6057	UGGAGUGUGACAAUGGUGUUUG	22	0.37939684357002	0.520086438366057	1.49411689064443	2.30009324344101	3.02499703550291	2.84728464251185	0.000521757682194842	0.946704401276958	up	--	--	Molecular Function: metalloendopeptidase activity (GO:0004222);; Cellular Component: proteinaceous extracellular matrix (GO:0005578);; Biological Process: proteolysis (GO:0006508);; Molecular Function: zinc ion binding (GO:0008270);; Biological Process: collagen fibril organization (GO:0030199);;	K08628|5.47884e-168|bta:510214|K08628 a disintegrin and metalloproteinase with thrombospondin motifs 14 [EC:3.4.24.-] | (RefSeq) ADAMTS14; ADAM metallopeptidase with thrombospondin type 1 motif 14	--	[O]	Posttranslational modification, protein turnover, chaperones	Reprolysin family propeptide	A disintegrin and metalloproteinase with thrombospondin motifs 2 OS=Bos taurus OX=9913 GN=ADAMTS2 PE=1 SV=1	S	Function unknown	PREDICTED: A disintegrin and metalloproteinase with thrombospondin motifs 14 [Bison bison bison]	biological process: metabolic process (GO:0008152);; molecular function: catalytic activity (GO:0003824);; cellular component: extracellular region (GO:0005576);; cellular component: extracellular matrix (GO:0031012);; cellular component: extracellular region part (GO:0044421);; molecular function: binding (GO:0005488);; biological process: cellular process (GO:0009987);; biological process: sing…
cfa-miR-122	ENSBMUG00000000802	UGGAGUGUGACAAUGGUGUUUG	22	0.37939684357002	0.520086438366057	1.49411689064443	2.30009324344101	3.02499703550291	2.84728464251185	0.000521757682194842	0.946704401276958	up	--	--	Biological Process: negative regulation of T cell antigen processing and presentation (GO:0002626);; Biological Process: negative regulation of T cell cytokine production (GO:0002725);; Molecular Function: antigen binding (GO:0003823);; Cellular Component: extracellular space (GO:0005615);; Cellular Component: early endosome (GO:0005769);; Biological Process: cellular iron ion homeostasis (GO:000…	--	--	--	--	Class I Histocompatibility antigen, domains alpha 1 and 2;; Immunoglobulin C1-set domain	Hereditary hemochromatosis protein homolog OS=Dicerorhinus sumatrensis OX=89632 GN=HFE PE=2 SV=1	U	Intracellular trafficking, secretion, and vesicular transport	PREDICTED: hereditary hemochromatosis protein isoform X1 [Bos mutus]	biological process: biological regulation (GO:0065007);; molecular function: binding (GO:0005488);; cellular component: extracellular region (GO:0005576);; cellular component: extracellular region part (GO:0044421);; cellular component: cell (GO:0005623);; cellular component: organelle (GO:0043226);; cellular component: cell part (GO:0044464);; biological process: cellular process (GO:0009987);; …
cfa-miR-122	ENSBMUG00000012683	UGGAGUGUGACAAUGGUGUUUG	22	0.37939684357002	0.520086438366057	1.49411689064443	2.30009324344101	3.02499703550291	2.84728464251185	0.000521757682194842	0.946704401276958	up	--	--	Cellular Component: intracellular (GO:0005622);; Biological Process: endosome to lysosome transport (GO:0008333);; Molecular Function: Rab guanyl-nucleotide exchange factor activity (GO:0017112);; Biological Process: positive regulation of GTPase activity (GO:0043547);; Biological Process: cellular protein catabolic process (GO:0044257);;	K20162|0|bom:102282149|K20162 DENN domain-containing protein 3 | (RefSeq) DENND3; DENN domain containing 3	--	[T]	Signal transduction mechanisms	DENN (AEX-3) domain;; uDENN domain	--	S	Function unknown	PREDICTED: DENN domain-containing protein 3, partial [Bubalus bubalis]	cellular component: cell (GO:0005623);; cellular component: cell part (GO:0044464);; biological process: single-organism process (GO:0044699);; biological process: localization (GO:0051179);; biological process: biological regulation (GO:0065007);; molecular function: guanyl-nucleotide exchange factor activity (GO:0005085);; biological process: metabolic process (GO:0008152);; biological process:…
cfa-miR-122	ENSBMUG00000016962	UGGAGUGUGACAAUGGUGUUUG	22	0.37939684357002	0.520086438366057	1.49411689064443	2.30009324344101	3.02499703550291	2.84728464251185	0.000521757682194842	0.946704401276958	up	[R]	General function prediction only	Biological Process: cell fate determination (GO:0001709);; Molecular Function: smoothened binding (GO:0005119);; Biological Process: signal transduction (GO:0007165);; Molecular Function: hedgehog receptor activity (GO:0008158);; Biological Process: epidermal cell fate specification (GO:0009957);; Cellular Component: integral component of membrane (GO:0016021);; Biological Process: hair cycle (GO…	K11101|0|bom:102273702|K11101 patched 2 | (RefSeq) PTCH2; patched 2	Basal cell carcinoma (ko05217)	[T]	Signal transduction mechanisms	Patched family;; Sterol-sensing domain of SREBP cleavage-activation	NPC intracellular cholesterol transporter 1 OS=Sus scrofa OX=9823 GN=NPC1 PE=2 SV=1	U	Intracellular trafficking, secretion, and vesicular transport	PREDICTED: protein patched homolog 2 [Bos mutus]	biological process: cellular process (GO:0009987);; biological process: developmental process (GO:0032502);; biological process: single-organism process (GO:0044699);; molecular function: binding (GO:0005488);; biological process: response to stimulus (GO:0050896);; biological process: biological regulation (GO:0065007);; biological process: signaling (GO:0023052);; molecular function: receptor a…
cfa-miR-122	ENSBMUG00000017033	UGGAGUGUGACAAUGGUGUUUG	22	0.37939684357002	0.520086438366057	1.49411689064443	2.30009324344101	3.02499703550291	2.84728464251185	0.000521757682194842	0.946704401276958	up	[E]	Amino acid transport and metabolism	--	K11141|0|bom:102285341|K11141 glutamyl aminopeptidase [EC:3.4.11.7] | (RefSeq) ENPEP; glutamyl aminopeptidase	Renin-angiotensin system (ko04614)	[EO]	--	Peptidase family M1 domain;; ERAP1-like C-terminal domain	Glutamyl aminopeptidase OS=Bos taurus OX=9913 GN=ENPEP PE=2 SV=1	E	Amino acid transport and metabolism	PREDICTED: glutamyl aminopeptidase [Bos mutus]	--
efu-miR-381	--	AUAUACAAGGGCAAGCUCUCUGU	23	51.3269729801156	31.7252727403294	50.0770144961149	23.507732640592	20.78997962582	25.305242260324	0.000659310235703574	-0.681653021419156	down	--	--	--	--	--	--	--	--	--	--
ppy-miR-122	Bos_mutus_newGene_55865	UGGAGUGUGACAAUGGUGUUUG	22	0.37939684357002	0.520086438366057	1.49411689064443	2.30009324344101	3.02499703550291	2.84728464251185	0.000521757682194842	0.946704401276958	up	--	--	--	--	--	--	--	--	--	--
ppy-miR-122	Bos_mutus_newGene_6057	UGGAGUGUGACAAUGGUGUUUG	22	0.37939684357002	0.520086438366057	1.49411689064443	2.30009324344101	3.02499703550291	2.84728464251185	0.000521757682194842	0.946704401276958	up	--	--	Molecular Function: metalloendopeptidase activity (GO:0004222);; Cellular Component: proteinaceous extracellular matrix (GO:0005578);; Biological Process: proteolysis (GO:0006508);; Molecular Function: zinc ion binding (GO:0008270);; Biological Process: collagen fibril organization (GO:0030199);;	K08628|5.47884e-168|bta:510214|K08628 a disintegrin and metalloproteinase with thrombospondin motifs 14 [EC:3.4.24.-] | (RefSeq) ADAMTS14; ADAM metallopeptidase with thrombospondin type 1 motif 14	--	[O]	Posttranslational modification, protein turnover, chaperones	Reprolysin family propeptide	A disintegrin and metalloproteinase with thrombospondin motifs 2 OS=Bos taurus OX=9913 GN=ADAMTS2 PE=1 SV=1	S	Function unknown	PREDICTED: A disintegrin and metalloproteinase with thrombospondin motifs 14 [Bison bison bison]	biological process: metabolic process (GO:0008152);; molecular function: catalytic activity (GO:0003824);; cellular component: extracellular region (GO:0005576);; cellular component: extracellular matrix (GO:0031012);; cellular component: extracellular region part (GO:0044421);; molecular function: binding (GO:0005488);; biological process: cellular process (GO:0009987);; biological process: sing…
ppy-miR-122	ENSBMUG00000000802	UGGAGUGUGACAAUGGUGUUUG	22	0.37939684357002	0.520086438366057	1.49411689064443	2.30009324344101	3.02499703550291	2.84728464251185	0.000521757682194842	0.946704401276958	up	--	--	Biological Process: negative regulation of T cell antigen processing and presentation (GO:0002626);; Biological Process: negative regulation of T cell cytokine production (GO:0002725);; Molecular Function: antigen binding (GO:0003823);; Cellular Component: extracellular space (GO:0005615);; Cellular Component: early endosome (GO:0005769);; Biological Process: cellular iron ion homeostasis (GO:000…	--	--	--	--	Class I Histocompatibility antigen, domains alpha 1 and 2;; Immunoglobulin C1-set domain	Hereditary hemochromatosis protein homolog OS=Dicerorhinus sumatrensis OX=89632 GN=HFE PE=2 SV=1	U	Intracellular trafficking, secretion, and vesicular transport	PREDICTED: hereditary hemochromatosis protein isoform X1 [Bos mutus]	biological process: biological regulation (GO:0065007);; molecular function: binding (GO:0005488);; cellular component: extracellular region (GO:0005576);; cellular component: extracellular region part (GO:0044421);; cellular component: cell (GO:0005623);; cellular component: organelle (GO:0043226);; cellular component: cell part (GO:0044464);; biological process: cellular process (GO:0009987);; …
ppy-miR-122	ENSBMUG00000012683	UGGAGUGUGACAAUGGUGUUUG	22	0.37939684357002	0.520086438366057	1.49411689064443	2.30009324344101	3.02499703550291	2.84728464251185	0.000521757682194842	0.946704401276958	up	--	--	Cellular Component: intracellular (GO:0005622);; Biological Process: endosome to lysosome transport (GO:0008333);; Molecular Function: Rab guanyl-nucleotide exchange factor activity (GO:0017112);; Biological Process: positive regulation of GTPase activity (GO:0043547);; Biological Process: cellular protein catabolic process (GO:0044257);;	K20162|0|bom:102282149|K20162 DENN domain-containing protein 3 | (RefSeq) DENND3; DENN domain containing 3	--	[T]	Signal transduction mechanisms	DENN (AEX-3) domain;; uDENN domain	--	S	Function unknown	PREDICTED: DENN domain-containing protein 3, partial [Bubalus bubalis]	cellular component: cell (GO:0005623);; cellular component: cell part (GO:0044464);; biological process: single-organism process (GO:0044699);; biological process: localization (GO:0051179);; biological process: biological regulation (GO:0065007);; molecular function: guanyl-nucleotide exchange factor activity (GO:0005085);; biological process: metabolic process (GO:0008152);; biological process:…
ppy-miR-122	ENSBMUG00000016962	UGGAGUGUGACAAUGGUGUUUG	22	0.37939684357002	0.520086438366057	1.49411689064443	2.30009324344101	3.02499703550291	2.84728464251185	0.000521757682194842	0.946704401276958	up	[R]	General function prediction only	Biological Process: cell fate determination (GO:0001709);; Molecular Function: smoothened binding (GO:0005119);; Biological Process: signal transduction (GO:0007165);; Molecular Function: hedgehog receptor activity (GO:0008158);; Biological Process: epidermal cell fate specification (GO:0009957);; Cellular Component: integral component of membrane (GO:0016021);; Biological Process: hair cycle (GO…	K11101|0|bom:102273702|K11101 patched 2 | (RefSeq) PTCH2; patched 2	Basal cell carcinoma (ko05217)	[T]	Signal transduction mechanisms	Patched family;; Sterol-sensing domain of SREBP cleavage-activation	NPC intracellular cholesterol transporter 1 OS=Sus scrofa OX=9823 GN=NPC1 PE=2 SV=1	U	Intracellular trafficking, secretion, and vesicular transport	PREDICTED: protein patched homolog 2 [Bos mutus]	biological process: cellular process (GO:0009987);; biological process: developmental process (GO:0032502);; biological process: single-organism process (GO:0044699);; molecular function: binding (GO:0005488);; biological process: response to stimulus (GO:0050896);; biological process: biological regulation (GO:0065007);; biological process: signaling (GO:0023052);; molecular function: receptor a…
ppy-miR-122	ENSBMUG00000017033	UGGAGUGUGACAAUGGUGUUUG	22	0.37939684357002	0.520086438366057	1.49411689064443	2.30009324344101	3.02499703550291	2.84728464251185	0.000521757682194842	0.946704401276958	up	[E]	Amino acid transport and metabolism	--	K11141|0|bom:102285341|K11141 glutamyl aminopeptidase [EC:3.4.11.7] | (RefSeq) ENPEP; glutamyl aminopeptidase	Renin-angiotensin system (ko04614)	[EO]	--	Peptidase family M1 domain;; ERAP1-like C-terminal domain	Glutamyl aminopeptidase OS=Bos taurus OX=9913 GN=ENPEP PE=2 SV=1	E	Amino acid transport and metabolism	PREDICTED: glutamyl aminopeptidase [Bos mutus]	--
chi-miR-381	ENSBMUG00000016999	UAUACAAGGGCAAGCUCUCUGU	22	51.3269729801156	31.7252727403294	50.0770144961149	23.507732640592	20.78997962582	25.305242260324	0.000659310235703574	-0.681653021419156	down	[T]	Signal transduction mechanisms	--	--	--	[M]	Cell wall/membrane/envelope biogenesis	Ankyrin repeats (3 copies);; Ankyrin repeats (many copies);; Ankyrin repeats (many copies);; Ankyrin repeat;; Ankyrin repeat	Ankyrin repeat domain-containing protein 54 OS=Bos taurus OX=9913 GN=ANKRD54 PE=2 SV=1	S	Function unknown	PREDICTED: ankyrin repeat domain-containing protein 60 [Bos indicus]	--
chi-miR-381	ENSBMUG00000018143	UAUACAAGGGCAAGCUCUCUGU	22	51.3269729801156	31.7252727403294	50.0770144961149	23.507732640592	20.78997962582	25.305242260324	0.000659310235703574	-0.681653021419156	down	--	--	--	K16882|0|oas:101123291|K16882 protein piccolo | (RefSeq) PCLO; piccolo presynaptic cytomatrix protein	Insulin secretion (ko04911)	--	--	C2 domain;; PDZ domain (Also known as DHR or GLGF)	Rabphilin-3A OS=Bos taurus OX=9913 GN=RPH3A PE=1 SV=1	S	Function unknown	PREDICTED: protein piccolo isoform X1 [Ovis aries]	--
xla-miR-126-2-3p	--	CGUACCGUGAGUAAUAAUGCG	21	6.39554679160891	6.76112369875873	8.00075496280565	19.1804385724233	23.7049767691228	8.11476123115876	0.000668441435019935	0.885295011537625	up	--	--	--	--	--	--	--	--	--	--
bta-miR-3431	Bos_mutus_newGene_15216	CCUCAGUCAGCCUUGUGGAUGU	22	91.2720406531306	87.2144950490772	86.5141877002177	47.1324191749183	46.9149540233451	45.9836469765663	3.98403423127619e-08	-0.755026234029902	down	--	--	--	--	--	--	--	--	--	--
bta-miR-3431	Bos_mutus_newGene_1526	CCUCAGUCAGCCUUGUGGAUGU	22	91.2720406531306	87.2144950490772	86.5141877002177	47.1324191749183	46.9149540233451	45.9836469765663	3.98403423127619e-08	-0.755026234029902	down	--	--	--	--	--	--	--	--	--	--	--	PREDICTED: uncharacterized protein LOC103667048 isoform X1 [Ursus maritimus]	--
bta-miR-3431	Bos_mutus_newGene_15313	CCUCAGUCAGCCUUGUGGAUGU	22	91.2720406531306	87.2144950490772	86.5141877002177	47.1324191749183	46.9149540233451	45.9836469765663	3.98403423127619e-08	-0.755026234029902	down	--	--	Molecular Function: trace-amine receptor activity (GO:0001594);; Molecular Function: ATP binding (GO:0005524);; Cellular Component: cytoplasm (GO:0005737);; Biological Process: G-protein coupled receptor signaling pathway (GO:0007186);; Cellular Component: integral component of membrane (GO:0016021);; Biological Process: vesicle-mediated transport (GO:0016192);; Molecular Function: ATPase activit…	--	--	--	--	--	--	--	--	PREDICTED: ATP-binding cassette sub-family B member 7, mitochondrial isoform X2 [Bos indicus]	biological process: cellular process (GO:0009987);; biological process: signaling (GO:0023052);; biological process: single-organism process (GO:0044699);; biological process: response to stimulus (GO:0050896);; biological process: biological regulation (GO:0065007);; molecular function: receptor activity (GO:0004872);; molecular function: molecular transducer activity (GO:0060089);; molecular fu…
bta-miR-3431	Bos_mutus_newGene_17885	CCUCAGUCAGCCUUGUGGAUGU	22	91.2720406531306	87.2144950490772	86.5141877002177	47.1324191749183	46.9149540233451	45.9836469765663	3.98403423127619e-08	-0.755026234029902	down	--	--	--	--	--	--	--	--	--	--
bta-miR-3431	Bos_mutus_newGene_19564	CCUCAGUCAGCCUUGUGGAUGU	22	91.2720406531306	87.2144950490772	86.5141877002177	47.1324191749183	46.9149540233451	45.9836469765663	3.98403423127619e-08	-0.755026234029902	down	--	--	--	--	--	--	--	--	--	--
bta-miR-3431	Bos_mutus_newGene_1975	CCUCAGUCAGCCUUGUGGAUGU	22	91.2720406531306	87.2144950490772	86.5141877002177	47.1324191749183	46.9149540233451	45.9836469765663	3.98403423127619e-08	-0.755026234029902	down	--	--	Molecular Function: ion channel activity (GO:0005216);; Cellular Component: membrane (GO:0016020);; Biological Process: ion transmembrane transport (GO:0034220);;	--	--	--	--	--	Junctophilin-2 OS=Oryctolagus cuniculus OX=9986 GN=JPH2 PE=2 SV=1	S	Function unknown	PREDICTED: junctophilin-2 [Bison bison bison]	biological process: cellular process (GO:0009987);; biological process: single-organism process (GO:0044699);; biological process: localization (GO:0051179);; molecular function: transporter activity (GO:0005215);; cellular component: membrane (GO:0016020)
bta-miR-3431	Bos_mutus_newGene_24351	CCUCAGUCAGCCUUGUGGAUGU	22	91.2720406531306	87.2144950490772	86.5141877002177	47.1324191749183	46.9149540233451	45.9836469765663	3.98403423127619e-08	-0.755026234029902	down	--	--	Biological Process: transport (GO:0006810);;	--	--	--	--	--	--	S	Function unknown	PREDICTED: uncharacterized protein LOC106826625 [Equus asinus]	biological process: localization (GO:0051179)
bta-miR-3431	Bos_mutus_newGene_30499	CCUCAGUCAGCCUUGUGGAUGU	22	91.2720406531306	87.2144950490772	86.5141877002177	47.1324191749183	46.9149540233451	45.9836469765663	3.98403423127619e-08	-0.755026234029902	down	--	--	Molecular Function: nucleic acid binding (GO:0003676);; Molecular Function: RNA-directed DNA polymerase activity (GO:0003964);; Molecular Function: phospholipid binding (GO:0005543);; Cellular Component: intracellular (GO:0005622);; Cellular Component: fascia adherens (GO:0005916);; Biological Process: RNA-dependent DNA biosynthetic process (GO:0006278);; Biological Process: regulation of transcr…	K09228|1.18176e-78|bta:100138479|K09228 KRAB domain-containing zinc finger protein | (RefSeq) zinc finger protein 510	--	[R]	General function prediction only	--	--	S	Function unknown	reverse transcriptase-like [Bos taurus]	molecular function: binding (GO:0005488);; biological process: metabolic process (GO:0008152);; biological process: cellular process (GO:0009987);; molecular function: catalytic activity (GO:0003824);; cellular component: cell (GO:0005623);; cellular component: cell part (GO:0044464);; cellular component: cell junction (GO:0030054);; biological process: biological regulation (GO:0065007);; biolog…
bta-miR-3431	Bos_mutus_newGene_35456	CCUCAGUCAGCCUUGUGGAUGU	22	91.2720406531306	87.2144950490772	86.5141877002177	47.1324191749183	46.9149540233451	45.9836469765663	3.98403423127619e-08	-0.755026234029902	down	--	--	Molecular Function: phosphomannomutase activity (GO:0004615);; Cellular Component: cytoplasm (GO:0005737);; Cellular Component: plasma membrane (GO:0005886);; Biological Process: mannose metabolic process (GO:0006013);; Biological Process: GDP-mannose biosynthetic process (GO:0009298);; Cellular Component: integral component of membrane (GO:0016021);; Cellular Component: neuronal cell body (GO:00…	K06727|1.62835e-07|oas:101112371|K06727 Fc receptor-like protein | (RefSeq) FCRL5; Fc receptor like 5	--	--	--	--	--	--	--	PR domain zinc finger protein 12, partial [Bos mutus]	biological process: metabolic process (GO:0008152);; molecular function: catalytic activity (GO:0003824);; cellular component: cell (GO:0005623);; cellular component: cell part (GO:0044464);; cellular component: membrane (GO:0016020);; biological process: single-organism process (GO:0044699);; biological process: cellular process (GO:0009987);; cellular component: membrane part (GO:0044425);; cel…
bta-miR-3431	Bos_mutus_newGene_402	CCUCAGUCAGCCUUGUGGAUGU	22	91.2720406531306	87.2144950490772	86.5141877002177	47.1324191749183	46.9149540233451	45.9836469765663	3.98403423127619e-08	-0.755026234029902	down	--	--	--	--	--	--	--	--	--	--
bta-miR-3431	Bos_mutus_newGene_52911	CCUCAGUCAGCCUUGUGGAUGU	22	91.2720406531306	87.2144950490772	86.5141877002177	47.1324191749183	46.9149540233451	45.9836469765663	3.98403423127619e-08	-0.755026234029902	down	--	--	--	--	--	--	--	--	--	--	--	Sodium channel protein type 11 subunit alpha, partial [Bos mutus]	--
bta-miR-3431	Bos_mutus_newGene_54441	CCUCAGUCAGCCUUGUGGAUGU	22	91.2720406531306	87.2144950490772	86.5141877002177	47.1324191749183	46.9149540233451	45.9836469765663	3.98403423127619e-08	-0.755026234029902	down	--	--	Biological Process: detection of chemical stimulus involved in sensory perception of bitter taste (GO:0001580);; Molecular Function: nucleic acid binding (GO:0003676);; Molecular Function: structural constituent of ribosome (GO:0003735);; Molecular Function: G-protein coupled receptor activity (GO:0004930);; Molecular Function: receptor binding (GO:0005102);; Molecular Function: voltage-gated ion…	--	--	[J]	Translation, ribosomal structure and biogenesis	--	60S ribosomal protein L17 OS=Bos taurus OX=9913 GN=RPL17 PE=2 SV=3	--	--	PREDICTED: uncharacterized protein LOC106991855 [Ovis aries]	biological process: multicellular organismal process (GO:0032501);; biological process: single-organism process (GO:0044699);; biological process: response to stimulus (GO:0050896);; molecular function: binding (GO:0005488);; molecular function: structural molecule activity (GO:0005198);; biological process: cellular process (GO:0009987);; biological process: signaling (GO:0023052);; biological p…
bta-miR-3431	Bos_mutus_newGene_55999	CCUCAGUCAGCCUUGUGGAUGU	22	91.2720406531306	87.2144950490772	86.5141877002177	47.1324191749183	46.9149540233451	45.9836469765663	3.98403423127619e-08	-0.755026234029902	down	--	--	--	--	--	--	--	--	--	--
bta-miR-3431	Bos_mutus_newGene_57541	CCUCAGUCAGCCUUGUGGAUGU	22	91.2720406531306	87.2144950490772	86.5141877002177	47.1324191749183	46.9149540233451	45.9836469765663	3.98403423127619e-08	-0.755026234029902	down	--	--	--	--	--	--	--	--	--	S	Function unknown	PREDICTED: LOW QUALITY PROTEIN: probable N-acetyltransferase 16 [Capra hircus]	--
bta-miR-3431	Bos_mutus_newGene_6288	CCUCAGUCAGCCUUGUGGAUGU	22	91.2720406531306	87.2144950490772	86.5141877002177	47.1324191749183	46.9149540233451	45.9836469765663	3.98403423127619e-08	-0.755026234029902	down	--	--	Molecular Function: trace-amine receptor activity (GO:0001594);; Molecular Function: nucleic acid binding (GO:0003676);; Molecular Function: actin binding (GO:0003779);; Molecular Function: RNA-directed DNA polymerase activity (GO:0003964);; Molecular Function: phospholipid binding (GO:0005543);; Cellular Component: proteinaceous extracellular matrix (GO:0005578);; Cellular Component: mitochondri…	K08111|4.56632e-22|bom:102284894|K08111 glypican 5 | (RefSeq) GPC5, Glypican-5; glypican 5	--	--	--	--	--	O	Posttranslational modification, protein turnover, chaperones	reverse transcriptase-like [Bos taurus]	biological process: cellular process (GO:0009987);; biological process: signaling (GO:0023052);; biological process: single-organism process (GO:0044699);; biological process: response to stimulus (GO:0050896);; biological process: biological regulation (GO:0065007);; molecular function: receptor activity (GO:0004872);; molecular function: molecular transducer activity (GO:0060089);; molecular fu…
bta-miR-3431	Bos_mutus_newGene_67624	CCUCAGUCAGCCUUGUGGAUGU	22	91.2720406531306	87.2144950490772	86.5141877002177	47.1324191749183	46.9149540233451	45.9836469765663	3.98403423127619e-08	-0.755026234029902	down	--	--	--	--	--	--	--	--	--	--
bta-miR-3431	Bos_mutus_newGene_67696	CCUCAGUCAGCCUUGUGGAUGU	22	91.2720406531306	87.2144950490772	86.5141877002177	47.1324191749183	46.9149540233451	45.9836469765663	3.98403423127619e-08	-0.755026234029902	down	--	--	--	--	--	--	--	--	--	--
bta-miR-3431	Bos_mutus_newGene_68004	CCUCAGUCAGCCUUGUGGAUGU	22	91.2720406531306	87.2144950490772	86.5141877002177	47.1324191749183	46.9149540233451	45.9836469765663	3.98403423127619e-08	-0.755026234029902	down	--	--	--	K09228|3.93654e-39|oas:100527962|K09228 KRAB domain-containing zinc finger protein | (RefSeq) ZNF33B; zinc finger protein 33B	--	[R]	General function prediction only	--	--	S	Function unknown	hypothetical protein M91_09415, partial [Bos mutus]	--
bta-miR-3431	Bos_mutus_newGene_68201	CCUCAGUCAGCCUUGUGGAUGU	22	91.2720406531306	87.2144950490772	86.5141877002177	47.1324191749183	46.9149540233451	45.9836469765663	3.98403423127619e-08	-0.755026234029902	down	--	--	--	--	--	--	--	--	--	--
bta-miR-3431	Bos_mutus_newGene_7129	CCUCAGUCAGCCUUGUGGAUGU	22	91.2720406531306	87.2144950490772	86.5141877002177	47.1324191749183	46.9149540233451	45.9836469765663	3.98403423127619e-08	-0.755026234029902	down	--	--	Biological Process: detection of chemical stimulus involved in sensory perception of bitter taste (GO:0001580);; Molecular Function: RNA binding (GO:0003723);; Molecular Function: metalloendopeptidase activity (GO:0004222);; Molecular Function: G-protein coupled receptor activity (GO:0004930);; Molecular Function: ATP binding (GO:0005524);; Cellular Component: extracellular space (GO:0005615);; C…	K08474|1.57784e-27|bta:664647|K08474 taste receptor type 2 | (RefSeq) T2R65A; bitter taste receptor Bota-T2R65A	--	--	--	--	--	--	--	bitter taste receptor Bota-T2R65A [Bos taurus]	biological process: multicellular organismal process (GO:0032501);; biological process: single-organism process (GO:0044699);; biological process: response to stimulus (GO:0050896);; molecular function: binding (GO:0005488);; biological process: metabolic process (GO:0008152);; molecular function: catalytic activity (GO:0003824);; biological process: cellular process (GO:0009987);; biological pro…
bta-miR-3431	Bos_mutus_newGene_73558	CCUCAGUCAGCCUUGUGGAUGU	22	91.2720406531306	87.2144950490772	86.5141877002177	47.1324191749183	46.9149540233451	45.9836469765663	3.98403423127619e-08	-0.755026234029902	down	--	--	--	--	--	--	--	--	--	--	--	PREDICTED: uncharacterized protein LOC107131500 isoform X2 [Bos taurus]	--
bta-miR-3431	Bos_mutus_newGene_78685	CCUCAGUCAGCCUUGUGGAUGU	22	91.2720406531306	87.2144950490772	86.5141877002177	47.1324191749183	46.9149540233451	45.9836469765663	3.98403423127619e-08	-0.755026234029902	down	[O]	Posttranslational modification, protein turnover, chaperones	Biological Process: negative regulation of transcription from RNA polymerase II promoter (GO:0000122);; Molecular Function: interferon-gamma receptor binding (GO:0005133);; Molecular Function: ATP binding (GO:0005524);; Cellular Component: nucleus (GO:0005634);; Cellular Component: actin filament (GO:0005884);; Biological Process: mitochondrial DNA replication (GO:0006264);; Biological Process: p…	K09504|1.14209e-107|bom:102277725|K09504 DnaJ homolog subfamily A member 3 | (RefSeq) DNAJA3; DnaJ heat shock protein family (Hsp40) member A3	Viral carcinogenesis (ko05203)	[O]	Posttranslational modification, protein turnover, chaperones	DnaJ C terminal domain	--	O	Posttranslational modification, protein turnover, chaperones	PREDICTED: dnaJ homolog subfamily A member 3, mitochondrial, partial [Bos mutus]	biological process: biological regulation (GO:0065007);; molecular function: binding (GO:0005488);; cellular component: cell (GO:0005623);; cellular component: organelle (GO:0043226);; cellular component: cell part (GO:0044464);; cellular component: macromolecular complex (GO:0032991);; cellular component: organelle part (GO:0044422);; biological process: metabolic process (GO:0008152);; biologic…
bta-miR-3431	Bos_mutus_newGene_81243	CCUCAGUCAGCCUUGUGGAUGU	22	91.2720406531306	87.2144950490772	86.5141877002177	47.1324191749183	46.9149540233451	45.9836469765663	3.98403423127619e-08	-0.755026234029902	down	--	--	--	--	--	--	--	--	--	--	--	hypothetical protein PAL_GLEAN10018483 [Pteropus alecto]	--
bta-miR-3431	Bos_mutus_newGene_86062	CCUCAGUCAGCCUUGUGGAUGU	22	91.2720406531306	87.2144950490772	86.5141877002177	47.1324191749183	46.9149540233451	45.9836469765663	3.98403423127619e-08	-0.755026234029902	down	--	--	--	--	--	--	--	--	--	--
bta-miR-3431	Bos_mutus_newGene_88512	CCUCAGUCAGCCUUGUGGAUGU	22	91.2720406531306	87.2144950490772	86.5141877002177	47.1324191749183	46.9149540233451	45.9836469765663	3.98403423127619e-08	-0.755026234029902	down	--	--	--	--	--	--	--	--	--	--
bta-miR-3431	Bos_mutus_newGene_9145	CCUCAGUCAGCCUUGUGGAUGU	22	91.2720406531306	87.2144950490772	86.5141877002177	47.1324191749183	46.9149540233451	45.9836469765663	3.98403423127619e-08	-0.755026234029902	down	--	--	--	--	--	--	--	--	--	--	--	PREDICTED: uncharacterized protein LOC106503744 isoform X2 [Capra hircus]	--
bta-miR-3431	Bos_mutus_newGene_95191	CCUCAGUCAGCCUUGUGGAUGU	22	91.2720406531306	87.2144950490772	86.5141877002177	47.1324191749183	46.9149540233451	45.9836469765663	3.98403423127619e-08	-0.755026234029902	down	--	--	Biological Process: growth plate cartilage chondrocyte development (GO:0003431);; Molecular Function: extracellular matrix structural constituent (GO:0005201);; Cellular Component: fibrillar collagen trimer (GO:0005583);; Biological Process: extracellular matrix organization (GO:0030198);;	K19721|0|bom:102276388|K19721 collagen, type V/XI/XXIV/XXVII, alpha | (RefSeq) COL27A1; collagen alpha-1(XXVII) chain	Protein digestion and absorption (ko04974)	--	--	Collagen triple helix repeat (20 copies);; Collagen triple helix repeat (20 copies)	Collagen alpha-2(XI) chain OS=Bos taurus OX=9913 GN=COL11A2 PE=3 SV=1	S	Function unknown	PREDICTED: collagen alpha-1(XXVII) chain, partial [Bos mutus]	biological process: cellular process (GO:0009987);; biological process: multicellular organismal process (GO:0032501);; biological process: developmental process (GO:0032502);; biological process: single-organism process (GO:0044699);; molecular function: structural molecule activity (GO:0005198);; cellular component: extracellular region (GO:0005576);; cellular component: collagen trimer (GO:000…
bta-miR-3431	Bos_mutus_newGene_98148	CCUCAGUCAGCCUUGUGGAUGU	22	91.2720406531306	87.2144950490772	86.5141877002177	47.1324191749183	46.9149540233451	45.9836469765663	3.98403423127619e-08	-0.755026234029902	down	--	--	--	--	--	--	--	--	--	--
bta-miR-3431	ENSBMUG00000000063	CCUCAGUCAGCCUUGUGGAUGU	22	91.2720406531306	87.2144950490772	86.5141877002177	47.1324191749183	46.9149540233451	45.9836469765663	3.98403423127619e-08	-0.755026234029902	down	--	--	Biological Process: store-operated calcium entry (GO:0002115);; Molecular Function: calcium channel regulator activity (GO:0005246);; Molecular Function: calcium ion binding (GO:0005509);; Biological Process: detection of calcium ion (GO:0005513);; Cellular Component: microtubule (GO:0005874);; Cellular Component: integral component of plasma membrane (GO:0005887);; Biological Process: myotube di…	K16059|0|umr:103678004|K16059 stromal interaction molecule 1 | (RefSeq) STIM1; stromal interaction molecule 1	Platelet activation (ko04611)	[R]	General function prediction only	STIM1 Orai1-activating region;; SAM domain (Sterile alpha motif)	Stromal interaction molecule 1 OS=Bos taurus OX=9913 GN=STIM1 PE=2 SV=1	U	Intracellular trafficking, secretion, and vesicular transport	PREDICTED: stromal interaction molecule 1 isoform X1 [Bison bison bison]	biological process: single-organism process (GO:0044699);; biological process: localization (GO:0051179);; molecular function: channel regulator activity (GO:0016247);; molecular function: binding (GO:0005488);; biological process: response to stimulus (GO:0050896);; cellular component: cell (GO:0005623);; cellular component: macromolecular complex (GO:0032991);; cellular component: organelle (GO…
bta-miR-3431	ENSBMUG00000000101	CCUCAGUCAGCCUUGUGGAUGU	22	91.2720406531306	87.2144950490772	86.5141877002177	47.1324191749183	46.9149540233451	45.9836469765663	3.98403423127619e-08	-0.755026234029902	down	--	--	Molecular Function: nucleotide binding (GO:0000166);; Molecular Function: RNA polymerase II core binding (GO:0000993);; Molecular Function: nucleic acid binding (GO:0003676);; Cellular Component: cytoplasm (GO:0005737);; Cellular Component: centrosome (GO:0005813);; Biological Process: positive regulation of cell proliferation (GO:0008284);; Biological Process: regulation of cell cycle process (G…	K15559|0|cge:100759004|K15559 regulator of Ty1 transposition protein 103 | (RefSeq) Rprd1b; regulation of nuclear pre-mRNA domain containing 1B	--	[A]	RNA processing and modification	Cell-cycle alteration and expression-elevated protein in tumour;; RNA polymerase II-binding domain.	Regulation of nuclear pre-mRNA domain-containing protein 1A OS=Pongo abelii OX=9601 GN=RPRD1A PE=2 SV=1	S	Function unknown	PREDICTED: regulation of nuclear pre-mRNA domain-containing protein 1B [Eptesicus fuscus]	molecular function: binding (GO:0005488);; cellular component: cell (GO:0005623);; cellular component: cell part (GO:0044464);; cellular component: organelle (GO:0043226);; cellular component: organelle part (GO:0044422);; biological process: biological regulation (GO:0065007);; cellular component: membrane-enclosed lumen (GO:0031974);; cellular component: macromolecular complex (GO:0032991);; bi…
bta-miR-3431	ENSBMUG00000000282	CCUCAGUCAGCCUUGUGGAUGU	22	91.2720406531306	87.2144950490772	86.5141877002177	47.1324191749183	46.9149540233451	45.9836469765663	3.98403423127619e-08	-0.755026234029902	down	--	--	Molecular Function: zinc ion binding (GO:0008270);; Molecular Function: hydrolase activity, acting on carbon-nitrogen (but not peptide) bonds, in cyclic amidines (GO:0016814);;	K18750|3.66268e-134|bom:106701008|K18750 C->U-editing enzyme APOBEC3 [EC:3.5.4.-] | (RefSeq) DNA dC->dU-editing enzyme APOBEC-3G-like	--	--	--	APOBEC-like N-terminal domain;; APOBEC-like C-terminal domain	DNA dC-	L	Replication, recombination and repair	DNA dC-	molecular function: binding (GO:0005488);; biological process: metabolic process (GO:0008152);; molecular function: catalytic activity (GO:0003824)
bta-miR-3431	ENSBMUG00000001037	CCUCAGUCAGCCUUGUGGAUGU	22	91.2720406531306	87.2144950490772	86.5141877002177	47.1324191749183	46.9149540233451	45.9836469765663	3.98403423127619e-08	-0.755026234029902	down	--	--	Biological Process: cristae formation (GO:0042407);; Cellular Component: myelin sheath (GO:0043209);; Molecular Function: RNA binding (GO:0044822);; Biological Process: mitochondrial calcium ion homeostasis (GO:0051560);; Cellular Component: MICOS complex (GO:0061617);;	K17785|0|oas:101105896|K17785 mitofilin | (RefSeq) IMMT; inner membrane mitochondrial protein	--	[M]	Cell wall/membrane/envelope biogenesis	Mitochondrial inner membrane protein	--	U	Intracellular trafficking, secretion, and vesicular transport	PREDICTED: MICOS complex subunit MIC60 isoform X2 [Capra hircus]	biological process: cellular process (GO:0009987);; biological process: single-organism process (GO:0044699);; biological process: cellular component organization or biogenesis (GO:0071840);; cellular component: cell (GO:0005623);; cellular component: cell part (GO:0044464);; molecular function: binding (GO:0005488);; biological process: biological regulation (GO:0065007);; cellular component: me…
bta-miR-3431	ENSBMUG00000001887	CCUCAGUCAGCCUUGUGGAUGU	22	91.2720406531306	87.2144950490772	86.5141877002177	47.1324191749183	46.9149540233451	45.9836469765663	3.98403423127619e-08	-0.755026234029902	down	--	--	Cellular Component: cytoplasmic microtubule (GO:0005881);; Cellular Component: bicellular tight junction (GO:0005923);; Cellular Component: cell surface (GO:0009986);; Cellular Component: integral component of membrane (GO:0016021);; Biological Process: digestive tract development (GO:0048565);; Cellular Component: extracellular exosome (GO:0070062);;	K06789|0|bta:516565|K06789 adipocyte-specific adhesion molecule | (RefSeq) CLMP, ASAM; CXADR like membrane protein	--	--	--	Immunoglobulin V-set domain;; Immunoglobulin domain;; Immunoglobulin domain;; Immunoglobulin domain;; Immunoglobulin I-set domain;; CD47 immunoglobulin-like domain	Coxsackievirus and adenovirus receptor homolog OS=Bos taurus OX=9913 GN=CXADR PE=2 SV=1	S	Function unknown	PREDICTED: CXADR-like membrane protein [Bison bison bison]	cellular component: cell (GO:0005623);; cellular component: macromolecular complex (GO:0032991);; cellular component: organelle (GO:0043226);; cellular component: organelle part (GO:0044422);; cellular component: cell part (GO:0044464);; cellular component: cell junction (GO:0030054);; cellular component: membrane (GO:0016020);; cellular component: membrane part (GO:0044425);; biological process:…
bta-miR-3431	ENSBMUG00000002941	CCUCAGUCAGCCUUGUGGAUGU	22	91.2720406531306	87.2144950490772	86.5141877002177	47.1324191749183	46.9149540233451	45.9836469765663	3.98403423127619e-08	-0.755026234029902	down	[J]	Translation, ribosomal structure and biogenesis	Biological Process: ribosomal small subunit assembly (GO:0000028);; Biological Process: maturation of SSU-rRNA from tricistronic rRNA transcript (SSU-rRNA, 5.8S rRNA, LSU-rRNA) (GO:0000462);; Molecular Function: structural constituent of ribosome (GO:0003735);; Cellular Component: mitochondrial inner membrane (GO:0005743);; Cellular Component: mitochondrial small ribosomal subunit (GO:0005763);; …	K02948|1.26091e-102|bom:102266727|K02948 small subunit ribosomal protein S11 | (RefSeq) MRPS11; mitochondrial ribosomal protein S11	Ribosome (ko03010)	[J]	Translation, ribosomal structure and biogenesis	Ribosomal protein S11	28S ribosomal protein S11, mitochondrial OS=Bos taurus OX=9913 GN=MRPS11 PE=1 SV=2	J	Translation, ribosomal structure and biogenesis	PREDICTED: 28S ribosomal protein S11, mitochondrial isoform X1 [Bos mutus]	biological process: cellular component organization or biogenesis (GO:0071840);; biological process: metabolic process (GO:0008152);; biological process: cellular process (GO:0009987);; molecular function: structural molecule activity (GO:0005198);; cellular component: cell (GO:0005623);; cellular component: membrane (GO:0016020);; cellular component: organelle (GO:0043226);; cellular component: …
bta-miR-3431	ENSBMUG00000003047	CCUCAGUCAGCCUUGUGGAUGU	22	91.2720406531306	87.2144950490772	86.5141877002177	47.1324191749183	46.9149540233451	45.9836469765663	3.98403423127619e-08	-0.755026234029902	down	--	--	Cellular Component: Hrd1p ubiquitin ligase complex (GO:0000836);; Cellular Component: nucleoplasm (GO:0005654);; Cellular Component: smooth endoplasmic reticulum (GO:0005790);; Molecular Function: zinc ion binding (GO:0008270);; Cellular Component: integral component of membrane (GO:0016021);; Biological Process: protein N-linked glycosylation via asparagine (GO:0018279);; Biological Process: ubi…	K10601|0|chx:102171307|K10601 E3 ubiquitin-protein ligase synoviolin [EC:2.3.2.27] | (RefSeq) SYVN1; synoviolin 1	Protein processing in endoplasmic reticulum (ko04141)	[O]	Posttranslational modification, protein turnover, chaperones	Ring finger domain;; Zinc finger, C3HC4 type (RING finger)	E3 ubiquitin-protein ligase RNF139 OS=Pongo abelii OX=9601 GN=RNF139 PE=2 SV=1	O	Posttranslational modification, protein turnover, chaperones	PREDICTED: LOW QUALITY PROTEIN: E3 ubiquitin-protein ligase synoviolin [Acinonyx jubatus]	cellular component: cell (GO:0005623);; cellular component: membrane (GO:0016020);; cellular component: macromolecular complex (GO:0032991);; cellular component: organelle (GO:0043226);; cellular component: organelle part (GO:0044422);; cellular component: membrane part (GO:0044425);; cellular component: cell part (GO:0044464);; molecular function: binding (GO:0005488);; biological process: metab…
bta-miR-3431	ENSBMUG00000003101	CCUCAGUCAGCCUUGUGGAUGU	22	91.2720406531306	87.2144950490772	86.5141877002177	47.1324191749183	46.9149540233451	45.9836469765663	3.98403423127619e-08	-0.755026234029902	down	[K]	Transcription	--	K10908|0|bom:102279635|K10908 DNA-directed RNA polymerase, mitochondrial [EC:2.7.7.6] | (RefSeq) POLRMT; RNA polymerase mitochondrial	--	[KL]	--	DNA-dependent RNA polymerase;; DNA-directed RNA polymerase N-terminal	--	K	Transcription	PREDICTED: LOW QUALITY PROTEIN: DNA-directed RNA polymerase, mitochondrial [Bos mutus]	--
bta-miR-3431	ENSBMUG00000003712	CCUCAGUCAGCCUUGUGGAUGU	22	91.2720406531306	87.2144950490772	86.5141877002177	47.1324191749183	46.9149540233451	45.9836469765663	3.98403423127619e-08	-0.755026234029902	down	[L]	Replication, recombination and repair	Biological Process: double-strand break repair via homologous recombination (GO:0000724);; Biological Process: DNA strand renaturation (GO:0000733);; Molecular Function: DNA binding (GO:0003677);; Molecular Function: ATP binding (GO:0005524);; Cellular Component: nucleoplasm (GO:0005654);; Cellular Component: chromosome (GO:0005694);; Cellular Component: cytoplasm (GO:0005737);; Molecular Functio…	K10899|0|bom:102288080|K10899 ATP-dependent DNA helicase Q1 [EC:3.6.4.12] | (RefSeq) RECQL; RecQ like helicase	--	[R]	General function prediction only	Helicase conserved C-terminal domain;; DEAD/DEAH box helicase;; RecQ zinc-binding;; Type III restriction enzyme, res subunit	ATP-dependent DNA helicase Q1 OS=Pongo abelii OX=9601 GN=RECQL PE=2 SV=1	L	Replication, recombination and repair	PREDICTED: ATP-dependent DNA helicase Q1 [Bos mutus]	biological process: metabolic process (GO:0008152);; biological process: cellular process (GO:0009987);; biological process: single-organism process (GO:0044699);; biological process: response to stimulus (GO:0050896);; molecular function: binding (GO:0005488);; cellular component: cell (GO:0005623);; cellular component: organelle (GO:0043226);; cellular component: organelle part (GO:0044422);; c…
bta-miR-3431	ENSBMUG00000003757	CCUCAGUCAGCCUUGUGGAUGU	22	91.2720406531306	87.2144950490772	86.5141877002177	47.1324191749183	46.9149540233451	45.9836469765663	3.98403423127619e-08	-0.755026234029902	down	--	--	Molecular Function: nucleotide binding (GO:0000166);; Molecular Function: guanyl-nucleotide exchange factor activity (GO:0005085);; Cellular Component: intracellular (GO:0005622);; Biological Process: small GTPase mediated signal transduction (GO:0007264);; Biological Process: positive regulation of GTPase activity (GO:0043547);;	--	--	[T]	Signal transduction mechanisms	RasGEF domain	Rap guanine nucleotide exchange factor-like 1 OS=Pongo pygmaeus OX=9600 GN=RAPGEFL1 PE=2 SV=1	T	Signal transduction mechanisms	PREDICTED: rap guanine nucleotide exchange factor-like 1 [Pantholops hodgsonii]	molecular function: binding (GO:0005488);; molecular function: guanyl-nucleotide exchange factor activity (GO:0005085);; cellular component: cell (GO:0005623);; cellular component: cell part (GO:0044464);; biological process: cellular process (GO:0009987);; biological process: signaling (GO:0023052);; biological process: single-organism process (GO:0044699);; biological process: response to stimu…
bta-miR-3431	ENSBMUG00000003940	CCUCAGUCAGCCUUGUGGAUGU	22	91.2720406531306	87.2144950490772	86.5141877002177	47.1324191749183	46.9149540233451	45.9836469765663	3.98403423127619e-08	-0.755026234029902	down	--	--	Cellular Component: photoreceptor inner segment (GO:0001917);; Molecular Function: actin binding (GO:0003779);; Molecular Function: structural molecule activity (GO:0005198);; Cellular Component: centriole (GO:0005814);; Cellular Component: plasma membrane (GO:0005886);; Biological Process: centriole-centriole cohesion (GO:0010457);; Biological Process: epithelial structure maintenance (GO:001066…	K16469|0|aml:100470624|K16469 rootletin | (RefSeq) CROCC; ciliary rootlet coiled-coil, rootletin	--	--	--	Ciliary rootlet component, centrosome cohesion	--	S	Function unknown	hypothetical protein PANDA_013297, partial [Ailuropoda melanoleuca]	cellular component: cell (GO:0005623);; cellular component: cell part (GO:0044464);; molecular function: binding (GO:0005488);; molecular function: structural molecule activity (GO:0005198);; cellular component: organelle (GO:0043226);; cellular component: organelle part (GO:0044422);; cellular component: membrane (GO:0016020);; biological process: cellular process (GO:0009987);; biological proce…
bta-miR-3431	ENSBMUG00000004038	CCUCAGUCAGCCUUGUGGAUGU	22	91.2720406531306	87.2144950490772	86.5141877002177	47.1324191749183	46.9149540233451	45.9836469765663	3.98403423127619e-08	-0.755026234029902	down	[S]	Function unknown	Biological Process: proteolysis (GO:0006508);; Molecular Function: metallopeptidase activity (GO:0008237);; Molecular Function: zinc ion binding (GO:0008270);; Biological Process: bone morphogenesis (GO:0060349);; Cellular Component: extracellular exosome (GO:0070062);;	K08647|0|bom:102284453|K08647 pappalysin-2 [EC:3.4.24.-] | (RefSeq) PAPPA2; pappalysin 2	--	--	--	Concanavalin A-like lectin/glucanases superfamily;; Sushi repeat (SCR repeat);; Pregnancy-associated plasma protein-A;; LNR domain	E-selectin OS=Equus caballus OX=9796 GN=SELE PE=2 SV=1	O	Posttranslational modification, protein turnover, chaperones	PREDICTED: LOW QUALITY PROTEIN: pappalysin-2 [Bos mutus]	biological process: metabolic process (GO:0008152);; molecular function: catalytic activity (GO:0003824);; molecular function: binding (GO:0005488);; biological process: multicellular organismal process (GO:0032501);; biological process: developmental process (GO:0032502);; biological process: single-organism process (GO:0044699);; cellular component: extracellular region (GO:0005576);; cellular …
bta-miR-3431	ENSBMUG00000005086	CCUCAGUCAGCCUUGUGGAUGU	22	91.2720406531306	87.2144950490772	86.5141877002177	47.1324191749183	46.9149540233451	45.9836469765663	3.98403423127619e-08	-0.755026234029902	down	--	--	--	K10691|0|bom:102266998|K10691 E3 ubiquitin-protein ligase UBR4 [EC:2.3.2.27] | (RefSeq) UBR4; ubiquitin protein ligase E3 component n-recognin 4	Viral carcinogenesis (ko05203)	[T]	Signal transduction mechanisms	E3 ubiquitin-protein ligase UBR4;; Putative zinc finger in N-recognin (UBR box)	--	O	Posttranslational modification, protein turnover, chaperones	PREDICTED: LOW QUALITY PROTEIN: E3 ubiquitin-protein ligase UBR4 [Bos mutus]	--
bta-miR-3431	ENSBMUG00000005924	CCUCAGUCAGCCUUGUGGAUGU	22	91.2720406531306	87.2144950490772	86.5141877002177	47.1324191749183	46.9149540233451	45.9836469765663	3.98403423127619e-08	-0.755026234029902	down	[T]	Signal transduction mechanisms	--	K04368|0|pps:100988422|K04368 mitogen-activated protein kinase kinase 1 [EC:2.7.12.2] | (RefSeq) MAP2K1; mitogen-activated protein kinase kinase 1	Choline metabolism in cancer (ko05231)	[T]	Signal transduction mechanisms	Protein kinase domain;; Protein tyrosine kinase	Dual specificity mitogen-activated protein kinase kinase 1 OS=Oryctolagus cuniculus OX=9986 GN=MAP2K1 PE=1 SV=2	T	Signal transduction mechanisms	PREDICTED: dual specificity mitogen-activated protein kinase kinase 1 isoform X1 [Hipposideros armiger]	--
bta-miR-3431	ENSBMUG00000007329	CCUCAGUCAGCCUUGUGGAUGU	22	91.2720406531306	87.2144950490772	86.5141877002177	47.1324191749183	46.9149540233451	45.9836469765663	3.98403423127619e-08	-0.755026234029902	down	--	--	Molecular Function: GTP binding (GO:0005525);; Cellular Component: integral component of membrane (GO:0016021);;	--	--	--	--	AIG1 family;; 50S ribosome-binding GTPase	GTPase IMAP family member 6 OS=Bos taurus OX=9913 GN=GIMAP6 PE=2 SV=1	U	Intracellular trafficking, secretion, and vesicular transport	PREDICTED: GTPase, IMAP family member 5-like isoform X2 [Bos taurus]	molecular function: binding (GO:0005488);; cellular component: membrane (GO:0016020);; cellular component: membrane part (GO:0044425)
bta-miR-3431	ENSBMUG00000007729	CCUCAGUCAGCCUUGUGGAUGU	22	91.2720406531306	87.2144950490772	86.5141877002177	47.1324191749183	46.9149540233451	45.9836469765663	3.98403423127619e-08	-0.755026234029902	down	[E]	Amino acid transport and metabolism	Molecular Function: choline:sodium symporter activity (GO:0005307);; Cellular Component: integral component of plasma membrane (GO:0005887);; Biological Process: synaptic transmission, cholinergic (GO:0007271);; Biological Process: neuromuscular synaptic transmission (GO:0007274);; Biological Process: acetylcholine biosynthetic process (GO:0008292);; Biological Process: choline transport (GO:0015…	K14387|0|bom:102279242|K14387 solute carrier family 5 (high affinity choline transporter), member 7 | (RefSeq) SLC5A7; solute carrier family 5 member 7	Choline metabolism in cancer (ko05231)	[I]	Lipid transport and metabolism	Sodium:solute symporter family	Sodium/glucose cotransporter 1 OS=Oryctolagus cuniculus OX=9986 GN=SLC5A1 PE=1 SV=1	E	Amino acid transport and metabolism	PREDICTED: high affinity choline transporter 1 [Bos mutus]	biological process: cellular process (GO:0009987);; biological process: single-organism process (GO:0044699);; biological process: localization (GO:0051179);; molecular function: transporter activity (GO:0005215);; cellular component: cell (GO:0005623);; cellular component: membrane (GO:0016020);; cellular component: membrane part (GO:0044425);; cellular component: cell part (GO:0044464);; biolog…
bta-miR-3431	ENSBMUG00000007740	CCUCAGUCAGCCUUGUGGAUGU	22	91.2720406531306	87.2144950490772	86.5141877002177	47.1324191749183	46.9149540233451	45.9836469765663	3.98403423127619e-08	-0.755026234029902	down	[QV]	Secondary metabolites biosynthesis, transport and catabolism ;; Defense mechanisms	Molecular Function: NADPH-hemoprotein reductase activity (GO:0003958);; Cellular Component: endoplasmic reticulum membrane (GO:0005789);; Molecular Function: FMN binding (GO:0010181);; Cellular Component: integral component of membrane (GO:0016021);; Molecular Function: [methionine synthase] reductase activity (GO:0030586);; Biological Process: positive regulation of monooxygenase activity (GO:00…	K00327|0|bom:102283470|K00327 NADPH-ferrihemoprotein reductase [EC:1.6.2.4] | (RefSeq) POR; P450 (cytochrome) oxidoreductase	--	[C]	Energy production and conversion	FAD binding domain;; Flavodoxin;; Oxidoreductase NAD-binding domain	NADPH--cytochrome P450 reductase OS=Bos taurus OX=9913 GN=POR PE=2 SV=3	P	Inorganic ion transport and metabolism	PREDICTED: NADPH--cytochrome P450 reductase isoform X1 [Bos indicus]	biological process: metabolic process (GO:0008152);; biological process: single-organism process (GO:0044699);; molecular function: catalytic activity (GO:0003824);; cellular component: cell (GO:0005623);; cellular component: membrane (GO:0016020);; cellular component: organelle (GO:0043226);; cellular component: organelle part (GO:0044422);; cellular component: membrane part (GO:0044425);; cellu…
bta-miR-3431	ENSBMUG00000007766	CCUCAGUCAGCCUUGUGGAUGU	22	91.2720406531306	87.2144950490772	86.5141877002177	47.1324191749183	46.9149540233451	45.9836469765663	3.98403423127619e-08	-0.755026234029902	down	--	--	--	--	--	--	--	--	--	S	Function unknown	PREDICTED: uncharacterized protein C5orf42 homolog, partial [Bos mutus]	--
bta-miR-3431	ENSBMUG00000008042	CCUCAGUCAGCCUUGUGGAUGU	22	91.2720406531306	87.2144950490772	86.5141877002177	47.1324191749183	46.9149540233451	45.9836469765663	3.98403423127619e-08	-0.755026234029902	down	[R]	General function prediction only	Cellular Component: endoplasmic reticulum (GO:0005783);; Molecular Function: protein kinase binding (GO:0019901);; Biological Process: endoplasmic reticulum unfolded protein response (GO:0030968);; Molecular Function: translation initiation factor binding (GO:0031369);; Biological Process: cellular response to glucose starvation (GO:0042149);; Molecular Function: RNA binding (GO:0044822);; Molecu…	--	--	[R]	General function prediction only	WD domain, G-beta repeat;; Anaphase-promoting complex subunit 4 WD40 domain	Probable cytosolic iron-sulfur protein assembly protein CIAO1 OS=Bos taurus OX=9913 GN=CIAO1 PE=2 SV=1	S	Function unknown	PREDICTED: transducin beta-like protein 2 isoform X2 [Bos mutus]	cellular component: cell (GO:0005623);; cellular component: organelle (GO:0043226);; cellular component: cell part (GO:0044464);; molecular function: binding (GO:0005488);; biological process: cellular process (GO:0009987);; biological process: signaling (GO:0023052);; biological process: single-organism process (GO:0044699);; biological process: response to stimulus (GO:0050896);; biological pro…
bta-miR-3431	ENSBMUG00000008387	CCUCAGUCAGCCUUGUGGAUGU	22	91.2720406531306	87.2144950490772	86.5141877002177	47.1324191749183	46.9149540233451	45.9836469765663	3.98403423127619e-08	-0.755026234029902	down	--	--	Molecular Function: receptor binding (GO:0005102);; Cellular Component: laminin-1 complex (GO:0005606);; Cellular Component: laminin-3 complex (GO:0005608);; Cellular Component: extracellular space (GO:0005615);; Biological Process: regulation of cell adhesion (GO:0030155);; Biological Process: regulation of cell migration (GO:0030334);; Biological Process: regulation of embryonic development (GO…	K05637|0|bom:102275509|K05637 laminin, alpha 1/2 | (RefSeq) LAMA1; laminin subunit alpha 1	Small cell lung cancer (ko05222)	[W]	Extracellular structures	Laminin G domain;; Laminin EGF domain;; Laminin G domain;; Laminin N-terminal (Domain VI);; Laminin B (Domain IV);; Laminin Domain I;; Laminin Domain II;; Concanavalin A-like lectin/glucanases superfamily	Laminin subunit gamma-2 OS=Equus caballus OX=9796 GN=LAMC2 PE=2 SV=1	S	Function unknown	PREDICTED: LOW QUALITY PROTEIN: laminin subunit alpha-1 [Bos mutus]	molecular function: binding (GO:0005488);; cellular component: extracellular region (GO:0005576);; cellular component: extracellular matrix (GO:0031012);; cellular component: macromolecular complex (GO:0032991);; cellular component: extracellular matrix part (GO:0044420);; cellular component: extracellular region part (GO:0044421);; biological process: biological regulation (GO:0065007)
bta-miR-3431	ENSBMUG00000008693	CCUCAGUCAGCCUUGUGGAUGU	22	91.2720406531306	87.2144950490772	86.5141877002177	47.1324191749183	46.9149540233451	45.9836469765663	3.98403423127619e-08	-0.755026234029902	down	[R]	General function prediction only	--	--	--	[R]	General function prediction only	WD domain, G-beta repeat;; NACHT domain;; Anaphase-promoting complex subunit 4 WD40 domain;; Nup133 N terminal like	Dynein assembly factor with WDR repeat domains 1 OS=Bos taurus OX=9913 GN=DAW1 PE=2 SV=1	S	Function unknown	PREDICTED: NACHT domain- and WD repeat-containing protein 1 [Bos mutus]	--
bta-miR-3431	ENSBMUG00000008881	CCUCAGUCAGCCUUGUGGAUGU	22	91.2720406531306	87.2144950490772	86.5141877002177	47.1324191749183	46.9149540233451	45.9836469765663	3.98403423127619e-08	-0.755026234029902	down	--	--	Molecular Function: structural molecule activity (GO:0005198);; Cellular Component: intermediate filament (GO:0005882);;	K07605|4.45976e-22|ocu:100352658|K07605 type II keratin, basic | (RefSeq) KRT5; keratin 5	--	--	--	Keratin type II head	Keratin, type II cytoskeletal 5 OS=Bos taurus OX=9913 GN=KRT5 PE=1 SV=1	S	Function unknown	Keratin, type II cytoskeletal 5, partial [Bos mutus]	molecular function: structural molecule activity (GO:0005198);; cellular component: cell (GO:0005623);; cellular component: macromolecular complex (GO:0032991);; cellular component: organelle (GO:0043226);; cellular component: organelle part (GO:0044422);; cellular component: cell part (GO:0044464)
bta-miR-3431	ENSBMUG00000008889	CCUCAGUCAGCCUUGUGGAUGU	22	91.2720406531306	87.2144950490772	86.5141877002177	47.1324191749183	46.9149540233451	45.9836469765663	3.98403423127619e-08	-0.755026234029902	down	--	--	Molecular Function: structural molecule activity (GO:0005198);; Cellular Component: keratin filament (GO:0045095);;	K07605|0|bom:102273368|K07605 type II keratin, basic | (RefSeq) keratin, type II cytoskeletal 6A	--	--	--	Intermediate filament protein;; Keratin type II head	Keratin, type II cytoskeletal 5 OS=Pan troglodytes OX=9598 GN=KRT5 PE=2 SV=1	S	Function unknown	PREDICTED: keratin, type II cytoskeletal 6A [Bos mutus]	molecular function: structural molecule activity (GO:0005198);; cellular component: cell (GO:0005623);; cellular component: macromolecular complex (GO:0032991);; cellular component: organelle (GO:0043226);; cellular component: organelle part (GO:0044422);; cellular component: cell part (GO:0044464)
bta-miR-3431	ENSBMUG00000008904	CCUCAGUCAGCCUUGUGGAUGU	22	91.2720406531306	87.2144950490772	86.5141877002177	47.1324191749183	46.9149540233451	45.9836469765663	3.98403423127619e-08	-0.755026234029902	down	--	--	Molecular Function: structural molecule activity (GO:0005198);; Cellular Component: keratin filament (GO:0045095);;	K07605|0|bom:102273368|K07605 type II keratin, basic | (RefSeq) keratin, type II cytoskeletal 6A	--	--	--	Intermediate filament protein;; Keratin type II head	Keratin, type II cytoskeletal 5 OS=Pan troglodytes OX=9598 GN=KRT5 PE=2 SV=1	S	Function unknown	PREDICTED: keratin, type II cytoskeletal 6A [Bos mutus]	molecular function: structural molecule activity (GO:0005198);; cellular component: cell (GO:0005623);; cellular component: macromolecular complex (GO:0032991);; cellular component: organelle (GO:0043226);; cellular component: organelle part (GO:0044422);; cellular component: cell part (GO:0044464)
bta-miR-3431	ENSBMUG00000008914	CCUCAGUCAGCCUUGUGGAUGU	22	91.2720406531306	87.2144950490772	86.5141877002177	47.1324191749183	46.9149540233451	45.9836469765663	3.98403423127619e-08	-0.755026234029902	down	--	--	Molecular Function: structural molecule activity (GO:0005198);; Cellular Component: keratin filament (GO:0045095);;	K07605|0|bta:614456|K07605 type II keratin, basic | (RefSeq) KRT6A; keratin 6A	--	--	--	Intermediate filament protein;; Keratin type II head	Keratin, type II cytoskeletal 5 OS=Pan troglodytes OX=9598 GN=KRT5 PE=2 SV=1	S	Function unknown	PREDICTED: keratin, type II cytoskeletal 6C [Bos indicus]	molecular function: structural molecule activity (GO:0005198);; cellular component: cell (GO:0005623);; cellular component: macromolecular complex (GO:0032991);; cellular component: organelle (GO:0043226);; cellular component: organelle part (GO:0044422);; cellular component: cell part (GO:0044464)
bta-miR-3431	ENSBMUG00000008936	CCUCAGUCAGCCUUGUGGAUGU	22	91.2720406531306	87.2144950490772	86.5141877002177	47.1324191749183	46.9149540233451	45.9836469765663	3.98403423127619e-08	-0.755026234029902	down	--	--	Molecular Function: structural molecule activity (GO:0005198);; Cellular Component: nucleus (GO:0005634);; Cellular Component: mitochondrion (GO:0005739);; Cellular Component: plasma membrane (GO:0005886);; Biological Process: epithelial cell differentiation (GO:0030855);; Cellular Component: keratin filament (GO:0045095);; Biological Process: negative regulation of epithelial cell proliferation …	K07605|0|bta:281268|K07605 type II keratin, basic | (RefSeq) KRT5; keratin 5	--	--	--	Intermediate filament protein;; Keratin type II head	Keratin, type II cytoskeletal 5 OS=Bos taurus OX=9913 GN=KRT5 PE=1 SV=1	S	Function unknown	keratin, type II cytoskeletal 5 [Bos taurus]	molecular function: structural molecule activity (GO:0005198);; cellular component: cell (GO:0005623);; cellular component: organelle (GO:0043226);; cellular component: cell part (GO:0044464);; cellular component: membrane (GO:0016020);; biological process: cellular process (GO:0009987);; biological process: developmental process (GO:0032502);; biological process: single-organism process (GO:0044…
bta-miR-3431	ENSBMUG00000009162	CCUCAGUCAGCCUUGUGGAUGU	22	91.2720406531306	87.2144950490772	86.5141877002177	47.1324191749183	46.9149540233451	45.9836469765663	3.98403423127619e-08	-0.755026234029902	down	--	--	Molecular Function: structural molecule activity (GO:0005198);; Cellular Component: nucleus (GO:0005634);; Biological Process: cytoskeleton organization (GO:0007010);; Cellular Component: cell surface (GO:0009986);; Biological Process: epithelial cell differentiation (GO:0030855);; Cellular Component: keratin filament (GO:0045095);; Biological Process: negative regulation of epithelial cell proli…	K07605|0|bom:102271099|K07605 type II keratin, basic | (RefSeq) KRT4; keratin 4	--	--	--	Intermediate filament protein;; Keratin type II head	Keratin, type II cytoskeletal 5 OS=Pan troglodytes OX=9598 GN=KRT5 PE=2 SV=1	Z	Cytoskeleton	PREDICTED: keratin, type II cytoskeletal 4 isoform X1 [Bos mutus]	molecular function: structural molecule activity (GO:0005198);; cellular component: cell (GO:0005623);; cellular component: organelle (GO:0043226);; cellular component: cell part (GO:0044464);; biological process: cellular process (GO:0009987);; biological process: cellular component organization or biogenesis (GO:0071840);; biological process: developmental process (GO:0032502);; biological proc…
bta-miR-3431	ENSBMUG00000009303	CCUCAGUCAGCCUUGUGGAUGU	22	91.2720406531306	87.2144950490772	86.5141877002177	47.1324191749183	46.9149540233451	45.9836469765663	3.98403423127619e-08	-0.755026234029902	down	[J]	Translation, ribosomal structure and biogenesis	Molecular Function: nucleotide binding (GO:0000166);; Molecular Function: mRNA binding (GO:0003729);; Cellular Component: mRNA cleavage and polyadenylation specificity factor complex (GO:0005847);; Biological Process: pre-mRNA cleavage required for polyadenylation (GO:0098789);;	K14407|8.64042e-129|phd:102343745|K14407 cleavage stimulation factor subunit 2 | (RefSeq) CSTF2T; cleavage stimulation factor subunit 2 tau variant	mRNA surveillance pathway (ko03015)	[A]	RNA processing and modification	Hinge domain of cleavage stimulation factor subunit 2;; RNA recognition motif. (a.k.a. RRM, RBD, or RNP domain)	Cleavage stimulation factor subunit 2 OS=Bos taurus OX=9913 GN=CSTF2 PE=2 SV=1	S	Function unknown	PREDICTED: cleavage stimulation factor subunit 2 tau variant isoform X2 [Pantholops hodgsonii]	molecular function: binding (GO:0005488);; cellular component: cell (GO:0005623);; cellular component: membrane-enclosed lumen (GO:0031974);; cellular component: macromolecular complex (GO:0032991);; cellular component: organelle (GO:0043226);; cellular component: organelle part (GO:0044422);; cellular component: cell part (GO:0044464)
bta-miR-3431	ENSBMUG00000009349	CCUCAGUCAGCCUUGUGGAUGU	22	91.2720406531306	87.2144950490772	86.5141877002177	47.1324191749183	46.9149540233451	45.9836469765663	3.98403423127619e-08	-0.755026234029902	down	--	--	Biological Process: negative regulation of protein phosphorylation (GO:0001933);; Biological Process: positive regulation of protein phosphorylation (GO:0001934);; Cellular Component: mitochondrion (GO:0005739);; Biological Process: negative regulation of signal transduction (GO:0009968);; Biological Process: regulation of fibroblast migration (GO:0010762);; Biological Process: positive regulatio…	--	--	--	--	HbrB-like	Proline-rich protein 5-like OS=Bos taurus OX=9913 GN=PRR5L PE=2 SV=1	S	Function unknown	PREDICTED: proline-rich protein 5-like isoform X1 [Bos taurus]	biological process: biological regulation (GO:0065007);; cellular component: cell (GO:0005623);; cellular component: organelle (GO:0043226);; cellular component: cell part (GO:0044464);; molecular function: binding (GO:0005488);; cellular component: macromolecular complex (GO:0032991);; biological process: cellular process (GO:0009987);; biological process: signaling (GO:0023052);; biological pro…
bta-miR-3431	ENSBMUG00000009673	CCUCAGUCAGCCUUGUGGAUGU	22	91.2720406531306	87.2144950490772	86.5141877002177	47.1324191749183	46.9149540233451	45.9836469765663	3.98403423127619e-08	-0.755026234029902	down	[E]	Amino acid transport and metabolism	Cellular Component: cytosol (GO:0005829);; Biological Process: glycine biosynthetic process (GO:0006545);; Biological Process: threonine catabolic process (GO:0006567);; Molecular Function: L-allo-threonine aldolase activity (GO:0008732);;	K01620|0|bta:507443|K01620 threonine aldolase [EC:4.1.2.48] | (RefSeq) probable low-specificity L-threonine aldolase 2	Biosynthesis of amino acids (ko01230)	[E]	Amino acid transport and metabolism	Beta-eliminating lyase;; Aminotransferase class I and II	--	E	Amino acid transport and metabolism	Putative protein R102.4, partial [Bos mutus]	cellular component: cell (GO:0005623);; cellular component: cell part (GO:0044464);; biological process: metabolic process (GO:0008152);; biological process: cellular process (GO:0009987);; biological process: single-organism process (GO:0044699);; molecular function: catalytic activity (GO:0003824)
bta-miR-3431	ENSBMUG00000010080	CCUCAGUCAGCCUUGUGGAUGU	22	91.2720406531306	87.2144950490772	86.5141877002177	47.1324191749183	46.9149540233451	45.9836469765663	3.98403423127619e-08	-0.755026234029902	down	--	--	Molecular Function: G-protein coupled receptor activity (GO:0004930);; Molecular Function: olfactory receptor activity (GO:0004984);; Molecular Function: odorant binding (GO:0005549);; Cellular Component: plasma membrane (GO:0005886);; Biological Process: G-protein coupled receptor signaling pathway (GO:0007186);; Cellular Component: integral component of membrane (GO:0016021);; Biological Proces…	K04257|0|bom:102278416|K04257 olfactory receptor | (RefSeq) olfactory receptor 8K1	Olfactory transduction (ko04740)	--	--	Olfactory receptor;; 7 transmembrane receptor (rhodopsin family)	Olfactory receptor-like protein OLF2 OS=Canis lupus familiaris OX=9615 PE=3 SV=1	U	Intracellular trafficking, secretion, and vesicular transport	PREDICTED: olfactory receptor 8K1 [Bos mutus]	biological process: cellular process (GO:0009987);; biological process: signaling (GO:0023052);; biological process: single-organism process (GO:0044699);; biological process: response to stimulus (GO:0050896);; biological process: biological regulation (GO:0065007);; molecular function: receptor activity (GO:0004872);; molecular function: molecular transducer activity (GO:0060089);; molecular fu…
bta-miR-3431	ENSBMUG00000010159	CCUCAGUCAGCCUUGUGGAUGU	22	91.2720406531306	87.2144950490772	86.5141877002177	47.1324191749183	46.9149540233451	45.9836469765663	3.98403423127619e-08	-0.755026234029902	down	[G]	Carbohydrate transport and metabolism	Biological Process: glomerular filtration (GO:0003094);; Molecular Function: intracellular cGMP activated cation channel activity (GO:0005223);; Molecular Function: potassium channel activity (GO:0005267);; Cellular Component: integral component of plasma membrane (GO:0005887);; Biological Process: cGMP biosynthetic process (GO:0006182);; Molecular Function: ammonium transmembrane transporter act…	K09864|0|bta:282653|K09864 aquaporin-1 | (RefSeq) AQP1, AQP-1, CHIP29; aquaporin 1 (Colton blood group)	Bile secretion (ko04976)	[G]	Carbohydrate transport and metabolism	Major intrinsic protein	Aquaporin-1 OS=Bos taurus OX=9913 GN=AQP1 PE=1 SV=3	G	Carbohydrate transport and metabolism	Aquaporin-1, partial [Bos mutus]	biological process: multicellular organismal process (GO:0032501);; biological process: single-organism process (GO:0044699);; biological process: cellular process (GO:0009987);; biological process: localization (GO:0051179);; molecular function: transporter activity (GO:0005215);; cellular component: cell (GO:0005623);; cellular component: membrane (GO:0016020);; cellular component: membrane par…
bta-miR-3431	ENSBMUG00000010271	CCUCAGUCAGCCUUGUGGAUGU	22	91.2720406531306	87.2144950490772	86.5141877002177	47.1324191749183	46.9149540233451	45.9836469765663	3.98403423127619e-08	-0.755026234029902	down	--	--	Molecular Function: protease binding (GO:0002020);; Molecular Function: nucleic acid binding (GO:0003676);; Molecular Function: hormone activity (GO:0005179);; Cellular Component: extracellular region (GO:0005576);; Biological Process: positive regulation of epithelial cell migration (GO:0010634);; Biological Process: DNA integration (GO:0015074);; Molecular Function: metal ion binding (GO:004687…	--	--	[R]	General function prediction only	Zinc finger, C2H2 type	Zinc finger protein 16 OS=Gorilla gorilla gorilla OX=9595 GN=ZNF16 PE=3 SV=1	S	Function unknown	PREDICTED: zinc finger protein Rlf [Bos mutus]	molecular function: binding (GO:0005488);; cellular component: extracellular region (GO:0005576);; biological process: biological regulation (GO:0065007);; biological process: metabolic process (GO:0008152);; biological process: cellular process (GO:0009987);; biological process: cellular component organization or biogenesis (GO:0071840)
bta-miR-3431	ENSBMUG00000010809	CCUCAGUCAGCCUUGUGGAUGU	22	91.2720406531306	87.2144950490772	86.5141877002177	47.1324191749183	46.9149540233451	45.9836469765663	3.98403423127619e-08	-0.755026234029902	down	--	--	--	--	--	--	--	--	--	S	Function unknown	PREDICTED: uncharacterized protein C9orf117 homolog isoform X2 [Bos taurus]	--
bta-miR-3431	ENSBMUG00000010974	CCUCAGUCAGCCUUGUGGAUGU	22	91.2720406531306	87.2144950490772	86.5141877002177	47.1324191749183	46.9149540233451	45.9836469765663	3.98403423127619e-08	-0.755026234029902	down	[G]	Carbohydrate transport and metabolism	--	K03841|1.89659e-179|bta:513483|K03841 fructose-1,6-bisphosphatase I [EC:3.1.3.11] | (RefSeq) FBP1; fructose-bisphosphatase 1	Insulin signaling pathway (ko04910)	[G]	Carbohydrate transport and metabolism	Fructose-1-6-bisphosphatase, N-terminal domain;; Inositol monophosphatase family	Fructose-1,6-bisphosphatase 1 OS=Bos taurus OX=9913 GN=FBP1 PE=2 SV=3	G	Carbohydrate transport and metabolism	Fructose-1,6-bisphosphatase 1, partial [Bos mutus]	--
bta-miR-3431	ENSBMUG00000011303	CCUCAGUCAGCCUUGUGGAUGU	22	91.2720406531306	87.2144950490772	86.5141877002177	47.1324191749183	46.9149540233451	45.9836469765663	3.98403423127619e-08	-0.755026234029902	down	[I]	Lipid transport and metabolism	Cellular Component: extracellular region (GO:0005576);;	--	--	[R]	General function prediction only	Thioesterase-like superfamily;; Thioesterase superfamily	Protein THEM6 OS=Bos taurus OX=9913 GN=THEM6 PE=2 SV=1	S	Function unknown	PREDICTED: protein THEM6 isoform X2 [Bos indicus]	cellular component: extracellular region (GO:0005576)
bta-miR-3431	ENSBMUG00000012368	CCUCAGUCAGCCUUGUGGAUGU	22	91.2720406531306	87.2144950490772	86.5141877002177	47.1324191749183	46.9149540233451	45.9836469765663	3.98403423127619e-08	-0.755026234029902	down	--	--	--	K13348|2.67978e-102|bta:618791|K13348 protein Mpv17 | (RefSeq) MPV17L2; MPV17 mitochondrial inner membrane protein like 2	Peroxisome (ko04146)	[R]	General function prediction only	Mpv17 / PMP22 family	Mpv17-like protein 2 OS=Bos taurus OX=9913 GN=MPV17L2 PE=2 SV=1	S	Function unknown	Mpv17-like protein 2, partial [Bos mutus]	--
bta-miR-3431	ENSBMUG00000012382	CCUCAGUCAGCCUUGUGGAUGU	22	91.2720406531306	87.2144950490772	86.5141877002177	47.1324191749183	46.9149540233451	45.9836469765663	3.98403423127619e-08	-0.755026234029902	down	--	--	--	K18436|0|bom:102277971|K18436 high affinity cAMP-specific 3',5'-cyclic phosphodiesterase 7 [EC:3.1.4.53] | (RefSeq) PDE7B; phosphodiesterase 7B	Morphine addiction (ko05032)	[T]	Signal transduction mechanisms	3'5'-cyclic nucleotide phosphodiesterase	Calcium/calmodulin-dependent 3&apos;,5&apos;-cyclic nucleotide phosphodiesterase 1B OS=Bos taurus OX=9913 GN=PDE1B PE=1 SV=1	T	Signal transduction mechanisms	PREDICTED: cAMP-specific 3&apos;,5&apos;-cyclic phosphodiesterase 7B isoform X2 [Bison bison bison]	--
bta-miR-3431	ENSBMUG00000012662	CCUCAGUCAGCCUUGUGGAUGU	22	91.2720406531306	87.2144950490772	86.5141877002177	47.1324191749183	46.9149540233451	45.9836469765663	3.98403423127619e-08	-0.755026234029902	down	[L]	Replication, recombination and repair	Molecular Function: DNA binding (GO:0003677);; Molecular Function: GTPase activity (GO:0003924);; Molecular Function: ATP-dependent DNA helicase activity (GO:0004003);; Molecular Function: ATP-dependent RNA helicase activity (GO:0004004);; Molecular Function: ATP binding (GO:0005524);; Cellular Component: nucleus (GO:0005634);; Cellular Component: eukaryotic translation initiation factor 3 comple…	K11594|0|oas:101104719|K11594 ATP-dependent RNA helicase DDX3X [EC:3.6.4.13] | (RefSeq) DDX3X; DEAD-box helicase 3, X-linked	Viral carcinogenesis (ko05203)	[A]	RNA processing and modification	DEAD/DEAH box helicase;; Helicase conserved C-terminal domain	ATP-dependent RNA helicase DDX3Y OS=Pongo abelii OX=9601 GN=DDX3Y PE=2 SV=1	L	Replication, recombination and repair	ATP-dependent RNA helicase DDX3X, partial [Bos mutus]	molecular function: binding (GO:0005488);; biological process: metabolic process (GO:0008152);; molecular function: catalytic activity (GO:0003824);; biological process: cellular process (GO:0009987);; biological process: single-organism process (GO:0044699);; cellular component: cell (GO:0005623);; cellular component: organelle (GO:0043226);; cellular component: cell part (GO:0044464);; cellular…
bta-miR-3431	ENSBMUG00000012675	CCUCAGUCAGCCUUGUGGAUGU	22	91.2720406531306	87.2144950490772	86.5141877002177	47.1324191749183	46.9149540233451	45.9836469765663	3.98403423127619e-08	-0.755026234029902	down	[O]	Posttranslational modification, protein turnover, chaperones	Molecular Function: adenyl-nucleotide exchange factor activity (GO:0000774);; Cellular Component: nucleus (GO:0005634);; Cellular Component: mitochondrial matrix (GO:0005759);; Biological Process: protein folding (GO:0006457);; Molecular Function: protein homodimerization activity (GO:0042803);; Biological Process: regulation of catalytic activity (GO:0050790);; Molecular Function: unfolded prote…	K03687|3.81268e-143|bom:102282222|K03687 molecular chaperone GrpE | (RefSeq) GRPEL1; GrpE like 1, mitochondrial	--	[O]	Posttranslational modification, protein turnover, chaperones	GrpE	GrpE protein homolog 1, mitochondrial OS=Bos taurus OX=9913 GN=GRPEL1 PE=1 SV=1	O	Posttranslational modification, protein turnover, chaperones	PREDICTED: grpE protein homolog 1, mitochondrial [Bos mutus]	biological process: biological regulation (GO:0065007);; molecular function: binding (GO:0005488);; molecular function: enzyme regulator activity (GO:0030234);; cellular component: cell (GO:0005623);; cellular component: organelle (GO:0043226);; cellular component: cell part (GO:0044464);; cellular component: membrane-enclosed lumen (GO:0031974);; cellular component: organelle part (GO:0044422);;…
bta-miR-3431	ENSBMUG00000012738	CCUCAGUCAGCCUUGUGGAUGU	22	91.2720406531306	87.2144950490772	86.5141877002177	47.1324191749183	46.9149540233451	45.9836469765663	3.98403423127619e-08	-0.755026234029902	down	[S]	Function unknown	Biological Process: branching involved in ureteric bud morphogenesis (GO:0001658);; Biological Process: heart morphogenesis (GO:0003007);; Molecular Function: calcium ion binding (GO:0005509);; Cellular Component: intracellular (GO:0005622);; Cellular Component: plasma membrane (GO:0005886);; Biological Process: homophilic cell adhesion via plasma membrane adhesion molecules (GO:0007156);; Biolog…	K16507|0|bta:515576|K16507 protocadherin-16/23 | (RefSeq) DCHS1; dachsous cadherin-related 1	Hippo signaling pathway -multiple species (ko04392)	[S]	Function unknown	Cadherin domain;; Cadherin-like;; Cadherin-like;; Cadherin prodomain like	Protocadherin-11 X-linked OS=Sus scrofa OX=9823 GN=PCDH11X PE=2 SV=1	S	Function unknown	PREDICTED: protocadherin-16 [Bos taurus]	biological process: multicellular organismal process (GO:0032501);; biological process: developmental process (GO:0032502);; biological process: single-organism process (GO:0044699);; molecular function: binding (GO:0005488);; cellular component: cell (GO:0005623);; cellular component: cell part (GO:0044464);; cellular component: membrane (GO:0016020);; biological process: biological adhesion (GO…
bta-miR-3431	ENSBMUG00000012850	CCUCAGUCAGCCUUGUGGAUGU	22	91.2720406531306	87.2144950490772	86.5141877002177	47.1324191749183	46.9149540233451	45.9836469765663	3.98403423127619e-08	-0.755026234029902	down	--	--	--	--	--	[S]	Function unknown	Nucleotidyltransferase	Putative nucleotidyltransferase FAM46C OS=Macaca fascicularis OX=9541 GN=FAM46C PE=2 SV=1	S	Function unknown	PREDICTED: protein FAM46C [Bos mutus]	--
bta-miR-3431	ENSBMUG00000013030	CCUCAGUCAGCCUUGUGGAUGU	22	91.2720406531306	87.2144950490772	86.5141877002177	47.1324191749183	46.9149540233451	45.9836469765663	3.98403423127619e-08	-0.755026234029902	down	--	--	--	--	--	--	--	GDNF/GAS1 domain	GDNF family receptor alpha-2 OS=Bos taurus OX=9913 GN=GFRA2 PE=2 SV=1	O	Posttranslational modification, protein turnover, chaperones	PREDICTED: GDNF family receptor alpha-2 isoform X1 [Bos mutus]	--
bta-miR-3431	ENSBMUG00000013255	CCUCAGUCAGCCUUGUGGAUGU	22	91.2720406531306	87.2144950490772	86.5141877002177	47.1324191749183	46.9149540233451	45.9836469765663	3.98403423127619e-08	-0.755026234029902	down	[M]	Cell wall/membrane/envelope biogenesis	Cellular Component: cyclin-dependent protein kinase holoenzyme complex (GO:0000307);; Cellular Component: ruffle (GO:0001726);; Biological Process: positive regulation of cell-matrix adhesion (GO:0001954);; Biological Process: type B pancreatic cell development (GO:0003323);; Molecular Function: cyclin-dependent protein serine/threonine kinase activity (GO:0004693);; Molecular Function: ATP bindi…	K02091|0|bom:102264992|K02091 cyclin-dependent kinase 6 [EC:2.7.11.22] | (RefSeq) CDK6; cyclin dependent kinase 6	Non-small cell lung cancer (ko05223)	[R]	General function prediction only	Protein kinase domain;; Protein tyrosine kinase;; Phosphotransferase enzyme family;; Lipopolysaccharide kinase (Kdo/WaaP) family	Cyclin-dependent kinase 4 OS=Sus scrofa OX=9823 GN=CDK4 PE=3 SV=1	T	Signal transduction mechanisms	PREDICTED: cyclin-dependent kinase 6 [Bos mutus]	cellular component: cell (GO:0005623);; cellular component: macromolecular complex (GO:0032991);; cellular component: cell part (GO:0044464);; biological process: biological regulation (GO:0065007);; biological process: cellular process (GO:0009987);; biological process: developmental process (GO:0032502);; biological process: single-organism process (GO:0044699);; biological process: metabolic p…
bta-miR-3431	ENSBMUG00000013281	CCUCAGUCAGCCUUGUGGAUGU	22	91.2720406531306	87.2144950490772	86.5141877002177	47.1324191749183	46.9149540233451	45.9836469765663	3.98403423127619e-08	-0.755026234029902	down	--	--	Cellular Component: nucleoplasm (GO:0005654);;	--	--	--	--	Protein of unknown function (DUF1143)	UPF0686 protein C11orf1 homolog OS=Bos taurus OX=9913 PE=2 SV=1	S	Function unknown	UPF0686 protein C11orf1 homolog [Bos taurus]	cellular component: cell (GO:0005623);; cellular component: organelle (GO:0043226);; cellular component: organelle part (GO:0044422);; cellular component: cell part (GO:0044464)
bta-miR-3431	ENSBMUG00000014418	CCUCAGUCAGCCUUGUGGAUGU	22	91.2720406531306	87.2144950490772	86.5141877002177	47.1324191749183	46.9149540233451	45.9836469765663	3.98403423127619e-08	-0.755026234029902	down	--	--	Cellular Component: integral component of membrane (GO:0016021);;	--	--	--	--	TMEM164 family	Transmembrane protein 164 OS=Bos taurus OX=9913 GN=TMEM164 PE=2 SV=1	S	Function unknown	PREDICTED: transmembrane protein 164 isoform X1 [Bos taurus]	cellular component: membrane (GO:0016020);; cellular component: membrane part (GO:0044425)
bta-miR-3431	ENSBMUG00000015038	CCUCAGUCAGCCUUGUGGAUGU	22	91.2720406531306	87.2144950490772	86.5141877002177	47.1324191749183	46.9149540233451	45.9836469765663	3.98403423127619e-08	-0.755026234029902	down	[QV]	Secondary metabolites biosynthesis, transport and catabolism ;; Defense mechanisms	Molecular Function: iron ion binding (GO:0005506);; Cellular Component: mitochondrial inner membrane (GO:0005743);; Biological Process: C21-steroid hormone biosynthetic process (GO:0006700);; Biological Process: glucocorticoid biosynthetic process (GO:0006704);; Biological Process: cholesterol metabolic process (GO:0008203);; Molecular Function: cholesterol monooxygenase (side-chain-cleaving) act…	K00498|0|bom:102282116|K00498 cholesterol monooxygenase (side-chain-cleaving) [EC:1.14.15.6] | (RefSeq) cholesterol side-chain cleavage enzyme, mitochondrial	Aldosterone synthesis and secretion (ko04925)	[Q]	Secondary metabolites biosynthesis, transport and catabolism	Cytochrome P450	Cholesterol side-chain cleavage enzyme, mitochondrial OS=Bos taurus OX=9913 GN=CYP11A1 PE=1 SV=1	Q	Secondary metabolites biosynthesis, transport and catabolism	PREDICTED: cholesterol side-chain cleavage enzyme, mitochondrial [Bos mutus]	molecular function: binding (GO:0005488);; cellular component: cell (GO:0005623);; cellular component: membrane (GO:0016020);; cellular component: organelle (GO:0043226);; cellular component: organelle part (GO:0044422);; cellular component: cell part (GO:0044464);; biological process: metabolic process (GO:0008152);; biological process: cellular process (GO:0009987);; biological process: single-…
bta-miR-3431	ENSBMUG00000015108	CCUCAGUCAGCCUUGUGGAUGU	22	91.2720406531306	87.2144950490772	86.5141877002177	47.1324191749183	46.9149540233451	45.9836469765663	3.98403423127619e-08	-0.755026234029902	down	--	;;	Molecular Function: nucleic acid binding (GO:0003676);; Molecular Function: GPI-linked ephrin receptor activity (GO:0005004);; Molecular Function: ATP binding (GO:0005524);; Cellular Component: integral component of plasma membrane (GO:0005887);; Biological Process: substrate-dependent cell migration (GO:0006929);; Biological Process: axon guidance (GO:0007411);; Biological Process: neuron remode…	K05109|0|bom:102269583|K05109 Eph receptor A8 [EC:2.7.10.1] | (RefSeq) EPHA8; EPH receptor A8	Axon guidance (ko04360)	[T]	Signal transduction mechanisms	Protein tyrosine kinase;; Ephrin receptor ligand binding domain;; Protein kinase domain;; Fibronectin type III domain;; SAM domain (Sterile alpha motif);; SAM domain (Sterile alpha motif);; Ephrin type-A receptor 2 transmembrane domain;; Purple acid Phosphatase, N-terminal domain;; Fibronectin type III domain	Ephrin type-A receptor 2 OS=Macaca fascicularis OX=9541 GN=EPHA2 PE=2 SV=1	T	Signal transduction mechanisms	PREDICTED: ephrin type-A receptor 8 [Bos mutus]	molecular function: binding (GO:0005488);; biological process: metabolic process (GO:0008152);; biological process: cellular process (GO:0009987);; biological process: signaling (GO:0023052);; biological process: single-organism process (GO:0044699);; biological process: response to stimulus (GO:0050896);; biological process: biological regulation (GO:0065007);; molecular function: catalytic acti…
bta-miR-3431	ENSBMUG00000015133	CCUCAGUCAGCCUUGUGGAUGU	22	91.2720406531306	87.2144950490772	86.5141877002177	47.1324191749183	46.9149540233451	45.9836469765663	3.98403423127619e-08	-0.755026234029902	down	--	--	Biological Process: G1/S transition of mitotic cell cycle (GO:0000082);; Biological Process: activation of MAPK activity (GO:0000187);; Molecular Function: GTPase activator activity (GO:0005096);; Molecular Function: calmodulin binding (GO:0005516);; Cellular Component: cytoplasm (GO:0005737);; Cellular Component: cell-cell junction (GO:0005911);; Biological Process: Ras protein signal transducti…	K05767|0|bom:102285260|K05767 Ras GTPase-activating-like protein IQGAP2/3 | (RefSeq) IQGAP3; IQ motif containing GTPase activating protein 3	Regulation of actin cytoskeleton (ko04810)	[T]	Signal transduction mechanisms	GTPase-activator protein for Ras-like GTPase;; RasGAP C-terminus;; Calponin homology (CH) domain;; IQ calmodulin-binding motif	--	Z	Cytoskeleton	PREDICTED: LOW QUALITY PROTEIN: ras GTPase-activating-like protein IQGAP3 [Bos mutus]	biological process: cellular process (GO:0009987);; biological process: single-organism process (GO:0044699);; biological process: biological regulation (GO:0065007);; molecular function: enzyme regulator activity (GO:0030234);; molecular function: binding (GO:0005488);; cellular component: cell (GO:0005623);; cellular component: cell part (GO:0044464);; cellular component: cell junction (GO:0030…
bta-miR-3431	ENSBMUG00000015557	CCUCAGUCAGCCUUGUGGAUGU	22	91.2720406531306	87.2144950490772	86.5141877002177	47.1324191749183	46.9149540233451	45.9836469765663	3.98403423127619e-08	-0.755026234029902	down	--	--	Cellular Component: cytosol (GO:0005829);; Cellular Component: focal adhesion (GO:0005925);; Biological Process: cell adhesion (GO:0007155);; Cellular Component: filamentous actin (GO:0031941);; Biological Process: keratinocyte proliferation (GO:0043616);; Biological Process: keratinocyte migration (GO:0051546);; Biological Process: establishment of epithelial cell polarity (GO:0090162);;	K17082|0|bta:524427|K17082 kindlin 1 | (RefSeq) FERMT1; fermitin family member 1	--	[D]	Cell cycle control, cell division, chromosome partitioning	FERM central domain;; PH domain	Fermitin family homolog 1 OS=Pongo abelii OX=9601 GN=FERMT1 PE=2 SV=1	S	Function unknown	fermitin family homolog 1 [Bos taurus]	cellular component: cell (GO:0005623);; cellular component: cell part (GO:0044464);; cellular component: cell junction (GO:0030054);; biological process: biological adhesion (GO:0022610);; cellular component: macromolecular complex (GO:0032991);; cellular component: organelle (GO:0043226);; cellular component: organelle part (GO:0044422);; biological process: single-organism process (GO:0044699);…
bta-miR-3431	ENSBMUG00000015606	CCUCAGUCAGCCUUGUGGAUGU	22	91.2720406531306	87.2144950490772	86.5141877002177	47.1324191749183	46.9149540233451	45.9836469765663	3.98403423127619e-08	-0.755026234029902	down	--	--	Biological Process: protein localization to paranode region of axon (GO:0002175);; Biological Process: cytoskeleton organization (GO:0007010);; Cellular Component: voltage-gated potassium channel complex (GO:0008076);; Biological Process: neuronal action potential propagation (GO:0019227);; Biological Process: paranodal junction assembly (GO:0030913);; Cellular Component: paranode region of axon …	K07379|0|bom:102278066|K07379 contactin associated protein 1 | (RefSeq) CNTNAP1; contactin associated protein 1	Cell adhesion molecules (CAMs) (ko04514)	[T]	Signal transduction mechanisms	Laminin G domain;; Laminin G domain;; F5/8 type C domain;; EGF-like domain	Contactin-associated protein-like 2 OS=Pongo abelii OX=9601 GN=CNTNAP2 PE=2 SV=1	S	Function unknown	PREDICTED: contactin-associated protein 1 [Capra hircus]	biological process: localization (GO:0051179);; biological process: cellular process (GO:0009987);; biological process: cellular component organization or biogenesis (GO:0071840);; cellular component: cell (GO:0005623);; cellular component: membrane (GO:0016020);; cellular component: macromolecular complex (GO:0032991);; cellular component: membrane part (GO:0044425);; cellular component: cell pa…
bta-miR-3431	ENSBMUG00000016626	CCUCAGUCAGCCUUGUGGAUGU	22	91.2720406531306	87.2144950490772	86.5141877002177	47.1324191749183	46.9149540233451	45.9836469765663	3.98403423127619e-08	-0.755026234029902	down	[O]	Posttranslational modification, protein turnover, chaperones	Biological Process: proteolysis (GO:0006508);; Molecular Function: peptidase activity (GO:0008233);; Cellular Component: membrane (GO:0016020);;	K11867|0|bom:102273622|K11867 AMSH-like protease [EC:3.4.19.12] | (RefSeq) STAMBPL1; STAM binding protein like 1	--	[T]	Signal transduction mechanisms	USP8 dimerisation domain;; JAB1/Mov34/MPN/PAD-1 ubiquitin protease;; Prokaryotic homologs of the JAB domain	AMSH-like protease OS=Pongo abelii OX=9601 GN=STAMBPL1 PE=2 SV=1	S	Function unknown	PREDICTED: AMSH-like protease [Bos mutus]	biological process: metabolic process (GO:0008152);; molecular function: catalytic activity (GO:0003824);; cellular component: membrane (GO:0016020)
bta-miR-3431	ENSBMUG00000016737	CCUCAGUCAGCCUUGUGGAUGU	22	91.2720406531306	87.2144950490772	86.5141877002177	47.1324191749183	46.9149540233451	45.9836469765663	3.98403423127619e-08	-0.755026234029902	down	[E]	Amino acid transport and metabolism	--	K01712|0|bom:102287299|K01712 urocanate hydratase [EC:4.2.1.49] | (RefSeq) UROC1; urocanate hydratase 1	Histidine metabolism (ko00340)	--	--	Urocanase C-terminal domain;; Urocanase Rossmann-like domain;; Urocanase N-terminal domain	--	E	Amino acid transport and metabolism	PREDICTED: urocanate hydratase [Bos mutus]	--
bta-miR-3431	ENSBMUG00000016760	CCUCAGUCAGCCUUGUGGAUGU	22	91.2720406531306	87.2144950490772	86.5141877002177	47.1324191749183	46.9149540233451	45.9836469765663	3.98403423127619e-08	-0.755026234029902	down	[O]	Posttranslational modification, protein turnover, chaperones	--	K03984|0|bom:102280489|K03984 alpha-1-antitrypsin | (RefSeq) SERPINA1; serpin family A member 1	Complement and coagulation cascades (ko04610)	[V]	Defense mechanisms	Serpin (serine protease inhibitor)	Alpha-1-antiproteinase OS=Bos taurus OX=9913 GN=SERPINA1 PE=1 SV=1	O	Posttranslational modification, protein turnover, chaperones	Alpha-1-antiproteinase, partial [Bos mutus]	--
bta-miR-3431	ENSBMUG00000016832	CCUCAGUCAGCCUUGUGGAUGU	22	91.2720406531306	87.2144950490772	86.5141877002177	47.1324191749183	46.9149540233451	45.9836469765663	3.98403423127619e-08	-0.755026234029902	down	[O]	Posttranslational modification, protein turnover, chaperones	--	--	--	--	--	N-terminal domain of Peptidase_S41 in eukaryotic IRBP;; Peptidase family S41	Retinol-binding protein 3 OS=Bos taurus OX=9913 GN=RBP3 PE=1 SV=1	S	Function unknown	Retinol-binding protein 3 [Bos mutus]	--
bta-miR-3431	ENSBMUG00000016839	CCUCAGUCAGCCUUGUGGAUGU	22	91.2720406531306	87.2144950490772	86.5141877002177	47.1324191749183	46.9149540233451	45.9836469765663	3.98403423127619e-08	-0.755026234029902	down	[R]	General function prediction only	--	--	--	[U]	Intracellular trafficking, secretion, and vesicular transport	Beige/BEACH domain;; Domain of unknown function (DUF4800);; Domain of unknown function (DUF4704);; PH domain associated with Beige/BEACH;; WD domain, G-beta repeat	Lysosomal-trafficking regulator OS=Bos taurus OX=9913 GN=LYST PE=1 SV=1	S	Function unknown	PREDICTED: LOW QUALITY PROTEIN: neurobeachin-like protein 2 [Bos mutus]	--
bta-miR-3431	ENSBMUG00000017017	CCUCAGUCAGCCUUGUGGAUGU	22	91.2720406531306	87.2144950490772	86.5141877002177	47.1324191749183	46.9149540233451	45.9836469765663	3.98403423127619e-08	-0.755026234029902	down	--	--	--	--	--	[U]	Intracellular trafficking, secretion, and vesicular transport	Uso1 / p115 like vesicle tethering protein, head region;; Uso1 / p115 like vesicle tethering protein, C terminal region	General vesicular transport factor p115 OS=Bos taurus OX=9913 GN=USO1 PE=1 SV=1	U	Intracellular trafficking, secretion, and vesicular transport	PREDICTED: general vesicular transport factor p115 isoform X1 [Bos mutus]	--
bta-miR-3431	ENSBMUG00000017041	CCUCAGUCAGCCUUGUGGAUGU	22	91.2720406531306	87.2144950490772	86.5141877002177	47.1324191749183	46.9149540233451	45.9836469765663	3.98403423127619e-08	-0.755026234029902	down	--	--	--	--	--	--	--	Xin repeat	--	S	Function unknown	PREDICTED: xin actin-binding repeat-containing protein 1 isoform X1 [Bos mutus]	--
bta-miR-3431	ENSBMUG00000017386	CCUCAGUCAGCCUUGUGGAUGU	22	91.2720406531306	87.2144950490772	86.5141877002177	47.1324191749183	46.9149540233451	45.9836469765663	3.98403423127619e-08	-0.755026234029902	down	[Q]	Secondary metabolites biosynthesis, transport and catabolism	--	--	--	[R]	General function prediction only	AMP-binding enzyme;; DMAP1-binding Domain	--	IQ	--	PREDICTED: disco-interacting protein 2 homolog A isoform X2 [Bos taurus]	--
bta-miR-3431	ENSBMUG00000017418	CCUCAGUCAGCCUUGUGGAUGU	22	91.2720406531306	87.2144950490772	86.5141877002177	47.1324191749183	46.9149540233451	45.9836469765663	3.98403423127619e-08	-0.755026234029902	down	--	--	--	K04257|0|bom:102265484|K04257 olfactory receptor | (RefSeq) olfactory receptor 8K1-like	Olfactory transduction (ko04740)	--	--	Olfactory receptor;; 7 transmembrane receptor (rhodopsin family)	Olfactory receptor-like protein OLF2 OS=Canis lupus familiaris OX=9615 PE=3 SV=1	U	Intracellular trafficking, secretion, and vesicular transport	PREDICTED: olfactory receptor 8K1-like [Bos mutus]	--
bta-miR-3431	ENSBMUG00000017440	CCUCAGUCAGCCUUGUGGAUGU	22	91.2720406531306	87.2144950490772	86.5141877002177	47.1324191749183	46.9149540233451	45.9836469765663	3.98403423127619e-08	-0.755026234029902	down	--	--	--	--	--	[A]	RNA processing and modification	G-patch domain;; Zinc finger C-x8-C-x5-C-x3-H type (and similar)	Zinc finger CCCH-type with G patch domain-containing protein OS=Bos taurus OX=9913 GN=ZGPAT PE=2 SV=1	K	Transcription	PREDICTED: zinc finger CCCH-type with G patch domain-containing protein [Bubalus bubalis]	--
bta-miR-3431	ENSBMUG00000017487	CCUCAGUCAGCCUUGUGGAUGU	22	91.2720406531306	87.2144950490772	86.5141877002177	47.1324191749183	46.9149540233451	45.9836469765663	3.98403423127619e-08	-0.755026234029902	down	--	--	--	K14943|0|bacu:103013199|K14943 muscleblind | (RefSeq) MBNL1; muscleblind-like splicing regulator 1	--	[K]	Transcription	Zinc finger C-x8-C-x5-C-x3-H type (and similar)	Muscleblind-like protein 2 OS=Pongo abelii OX=9601 GN=MBNL2 PE=2 SV=2	S	Function unknown	PREDICTED: muscleblind-like protein 1-like isoform X7 [Balaenoptera acutorostrata scammoni]	--
bta-miR-3431	ENSBMUG00000017541	CCUCAGUCAGCCUUGUGGAUGU	22	91.2720406531306	87.2144950490772	86.5141877002177	47.1324191749183	46.9149540233451	45.9836469765663	3.98403423127619e-08	-0.755026234029902	down	[I]	Lipid transport and metabolism	Molecular Function: stearoyl-CoA 9-desaturase activity (GO:0004768);; Molecular Function: iron ion binding (GO:0005506);; Cellular Component: endoplasmic reticulum membrane (GO:0005789);; Biological Process: unsaturated fatty acid biosynthetic process (GO:0006636);; Cellular Component: integral component of membrane (GO:0016021);; Biological Process: oxidation-reduction process (GO:0055114);; Bio…	K00507|0|bom:102280846|K00507 stearoyl-CoA desaturase (Delta-9 desaturase) [EC:1.14.19.1] | (RefSeq) SCD; stearoyl-CoA desaturase	AMPK signaling pathway (ko04152)	[I]	Lipid transport and metabolism	Fatty acid desaturase	Acyl-CoA desaturase OS=Bos taurus OX=9913 GN=SCD PE=2 SV=2	I	Lipid transport and metabolism	PREDICTED: acyl-CoA desaturase [Bos mutus]	biological process: metabolic process (GO:0008152);; biological process: single-organism process (GO:0044699);; molecular function: catalytic activity (GO:0003824);; molecular function: binding (GO:0005488);; cellular component: cell (GO:0005623);; cellular component: membrane (GO:0016020);; cellular component: organelle (GO:0043226);; cellular component: organelle part (GO:0044422);; cellular co…
bta-miR-3431	ENSBMUG00000017863	CCUCAGUCAGCCUUGUGGAUGU	22	91.2720406531306	87.2144950490772	86.5141877002177	47.1324191749183	46.9149540233451	45.9836469765663	3.98403423127619e-08	-0.755026234029902	down	[V]	Defense mechanisms	Biological Process: peptide secretion (GO:0002790);; Molecular Function: receptor binding (GO:0005102);; Molecular Function: ATP binding (GO:0005524);; Molecular Function: phospholipid transporter activity (GO:0005548);; Cellular Component: Golgi apparatus (GO:0005794);; Cellular Component: integral component of plasma membrane (GO:0005887);; Biological Process: protein lipidation (GO:0006497);; …	K05641|0|bom:102280059|K05641 ATP-binding cassette, subfamily A (ABC1), member 1 | (RefSeq) ABCA1; ATP binding cassette subfamily A member 1	Fat digestion and absorption (ko04975)	[IR]	--	ABC-2 family transporter protein;; ABC transporter;; AAA domain, putative AbiEii toxin, Type IV TA system	ATP-binding cassette sub-family B member 8, mitochondrial OS=Pongo abelii OX=9601 GN=ABCB8 PE=2 SV=1	V	Defense mechanisms	PREDICTED: ATP-binding cassette sub-family A member 1 isoform X2 [Bos indicus]	biological process: single-organism process (GO:0044699);; biological process: localization (GO:0051179);; molecular function: binding (GO:0005488);; molecular function: transporter activity (GO:0005215);; cellular component: cell (GO:0005623);; cellular component: organelle (GO:0043226);; cellular component: cell part (GO:0044464);; cellular component: membrane (GO:0016020);; cellular component:…
bta-miR-3431	ENSBMUG00000017879	CCUCAGUCAGCCUUGUGGAUGU	22	91.2720406531306	87.2144950490772	86.5141877002177	47.1324191749183	46.9149540233451	45.9836469765663	3.98403423127619e-08	-0.755026234029902	down	--	--	Cellular Component: voltage-gated sodium channel complex (GO:0001518);; Biological Process: positive regulation of heart rate (GO:0010460);; Biological Process: positive regulation of sodium ion transport (GO:0010765);; Molecular Function: sodium channel regulator activity (GO:0017080);; Cellular Component: Z disc (GO:0030018);; Molecular Function: ion channel binding (GO:0044325);; Biological Pr…	K04847|1.55263e-133|oas:101113095|K04847 voltage-gated sodium channel type III beta | (RefSeq) SCN3B; sodium voltage-gated channel beta subunit 3	--	--	--	Immunoglobulin V-set domain	Sodium channel subunit beta-3 OS=Bos taurus OX=9913 GN=SCN3B PE=2 SV=1	U	Intracellular trafficking, secretion, and vesicular transport	sodium channel subunit beta-3 precursor [Bos taurus]	cellular component: cell (GO:0005623);; cellular component: membrane (GO:0016020);; cellular component: macromolecular complex (GO:0032991);; cellular component: membrane part (GO:0044425);; cellular component: cell part (GO:0044464);; biological process: biological regulation (GO:0065007);; molecular function: channel regulator activity (GO:0016247);; cellular component: organelle (GO:0043226);;…
bta-miR-3431	ENSBMUG00000018681	CCUCAGUCAGCCUUGUGGAUGU	22	91.2720406531306	87.2144950490772	86.5141877002177	47.1324191749183	46.9149540233451	45.9836469765663	3.98403423127619e-08	-0.755026234029902	down	--	--	Molecular Function: actin binding (GO:0003779);; Molecular Function: structural molecule activity (GO:0005198);; Cellular Component: nucleoplasm (GO:0005654);; Cellular Component: cytoplasm (GO:0005737);; Cellular Component: cytoskeleton (GO:0005856);; Cellular Component: plasma membrane (GO:0005886);; Cellular Component: focal adhesion (GO:0005925);; Cellular Component: COP9 signalosome (GO:0008…	K06107|0|bom:102267385|K06107 erythrocyte membrane protein band 4.1 | (RefSeq) EPB41L2; erythrocyte membrane protein band 4.1 like 2	Tight junction (ko04530)	[R]	General function prediction only	4.1 protein C-terminal domain (CTD);; SAB domain	Protein 4.1 OS=Bos taurus OX=9913 GN=EPB41 PE=2 SV=1	S	Function unknown	TPA: erythrocyte membrane protein band 4.1-like 2 [Bos taurus]	molecular function: binding (GO:0005488);; molecular function: structural molecule activity (GO:0005198);; cellular component: cell (GO:0005623);; cellular component: organelle (GO:0043226);; cellular component: organelle part (GO:0044422);; cellular component: cell part (GO:0044464);; cellular component: membrane (GO:0016020);; cellular component: cell junction (GO:0030054);; cellular component:…
bta-miR-3431	ENSBMUG00000018897	CCUCAGUCAGCCUUGUGGAUGU	22	91.2720406531306	87.2144950490772	86.5141877002177	47.1324191749183	46.9149540233451	45.9836469765663	3.98403423127619e-08	-0.755026234029902	down	--	--	Cellular Component: stress fiber (GO:0001725);; Molecular Function: phosphatidylserine binding (GO:0001786);; Biological Process: growth plate cartilage chondrocyte differentiation (GO:0003418);; Molecular Function: calcium channel activity (GO:0005262);; Molecular Function: calcium ion binding (GO:0005509);; Molecular Function: GTP binding (GO:0005525);; Molecular Function: calcium-dependent pho…	K17094|0|chx:102189754|K17094 annexin A6 | (RefSeq) ANXA6; annexin A6	--	[U]	Intracellular trafficking, secretion, and vesicular transport	Annexin	Annexin A6 OS=Bos taurus OX=9913 GN=ANXA6 PE=1 SV=2	S	Function unknown	PREDICTED: annexin A6 [Bos mutus]	cellular component: cell (GO:0005623);; cellular component: organelle (GO:0043226);; cellular component: organelle part (GO:0044422);; cellular component: cell part (GO:0044464);; molecular function: binding (GO:0005488);; biological process: cellular process (GO:0009987);; biological process: multicellular organismal process (GO:0032501);; biological process: developmental process (GO:0032502);;…
bta-miR-3431	ENSBMUG00000018949	CCUCAGUCAGCCUUGUGGAUGU	22	91.2720406531306	87.2144950490772	86.5141877002177	47.1324191749183	46.9149540233451	45.9836469765663	3.98403423127619e-08	-0.755026234029902	down	--	--	Molecular Function: gap junction channel activity (GO:0005243);; Cellular Component: connexin complex (GO:0005922);; Biological Process: cell communication (GO:0007154);; Cellular Component: integral component of membrane (GO:0016021);; Biological Process: transmembrane transport (GO:0055085);;	K07612|4.86565e-152|bta:100140301|K07612 gap junction protein, alpha 3 | (RefSeq) GJA3; gap junction protein alpha 3	--	--	--	Connexin	Gap junction alpha-3 protein OS=Bos taurus OX=9913 GN=GJA3 PE=2 SV=3	D	Cell cycle control, cell division, chromosome partitioning	PREDICTED: gap junction alpha-3 protein [Bubalus bubalis]	biological process: cellular process (GO:0009987);; biological process: single-organism process (GO:0044699);; biological process: localization (GO:0051179);; molecular function: transporter activity (GO:0005215);; cellular component: cell (GO:0005623);; cellular component: membrane (GO:0016020);; cellular component: macromolecular complex (GO:0032991);; cellular component: membrane part (GO:0044…
bta-miR-3431	ENSBMUG00000019001	CCUCAGUCAGCCUUGUGGAUGU	22	91.2720406531306	87.2144950490772	86.5141877002177	47.1324191749183	46.9149540233451	45.9836469765663	3.98403423127619e-08	-0.755026234029902	down	--	--	Cellular Component: nucleoplasm (GO:0005654);; Cellular Component: cytoplasm (GO:0005737);; Cellular Component: plasma membrane (GO:0005886);; Biological Process: mRNA polyadenylation (GO:0006378);; Biological Process: positive regulation of protein dephosphorylation (GO:0035307);;	K06100|0|bta:100337373|K06100 symplekin | (RefSeq) SYMPK; symplekin	Tight junction (ko04530)	[A]	RNA processing and modification	Symplekin tight junction protein C terminal;; Domain of unknown function (DUF3453)	--	S	Function unknown	symplekin [Bos taurus]	cellular component: cell (GO:0005623);; cellular component: organelle (GO:0043226);; cellular component: organelle part (GO:0044422);; cellular component: cell part (GO:0044464);; cellular component: membrane (GO:0016020);; biological process: metabolic process (GO:0008152);; biological process: cellular process (GO:0009987);; biological process: biological regulation (GO:0065007)
bta-miR-3431	ENSBMUG00000019028	CCUCAGUCAGCCUUGUGGAUGU	22	91.2720406531306	87.2144950490772	86.5141877002177	47.1324191749183	46.9149540233451	45.9836469765663	3.98403423127619e-08	-0.755026234029902	down	[I]	Lipid transport and metabolism	Cellular Component: lipid droplet (GO:0005811);; Biological Process: lipid catabolic process (GO:0016042);; Biological Process: lipid storage (GO:0019915);; Molecular Function: carboxylic ester hydrolase activity (GO:0052689);;	K13698|0|phd:102318604|K13698 abhydrolase domain-containing protein 4 | (RefSeq) abhydrolase domain-containing protein 4-like	--	[R]	General function prediction only	alpha/beta hydrolase fold;; Alpha/beta hydrolase family;; Serine aminopeptidase, S33;; Platelet-activating factor acetylhydrolase, isoform II	Protein ABHD4 OS=Bos taurus OX=9913 GN=ABHD4 PE=2 SV=1	S	Function unknown	protein ABHD4 [Bos taurus]	cellular component: cell (GO:0005623);; cellular component: organelle (GO:0043226);; cellular component: cell part (GO:0044464);; biological process: metabolic process (GO:0008152);; biological process: single-organism process (GO:0044699);; biological process: localization (GO:0051179);; biological process: biological regulation (GO:0065007);; molecular function: catalytic activity (GO:0003824)
bta-miR-3431	ENSBMUG00000019092	CCUCAGUCAGCCUUGUGGAUGU	22	91.2720406531306	87.2144950490772	86.5141877002177	47.1324191749183	46.9149540233451	45.9836469765663	3.98403423127619e-08	-0.755026234029902	down	[T]	Signal transduction mechanisms	Molecular Function: calmodulin-dependent protein kinase activity (GO:0004683);; Molecular Function: calmodulin binding (GO:0005516);; Molecular Function: ATP binding (GO:0005524);; Cellular Component: nucleoplasm (GO:0005654);; Cellular Component: cytoplasm (GO:0005737);; Biological Process: regulation of translation (GO:0006417);; Molecular Function: calcium-dependent protein serine/threonine ki…	K04372|0|bom:102284499|K04372 MAP kinase interacting serine/threonine kinase [EC:2.7.11.1] | (RefSeq) MKNK1; MAP kinase interacting serine/threonine kinase 1	Insulin signaling pathway (ko04910)	[T]	Signal transduction mechanisms	Protein kinase domain;; Protein tyrosine kinase;; Lipopolysaccharide kinase (Kdo/WaaP) family	MAP kinase-interacting serine/threonine-protein kinase 1 OS=Bos taurus OX=9913 GN=MKNK1 PE=2 SV=2	T	Signal transduction mechanisms	PREDICTED: MAP kinase-interacting serine/threonine-protein kinase 1 isoform X1 [Bison bison bison]	biological process: metabolic process (GO:0008152);; biological process: cellular process (GO:0009987);; molecular function: catalytic activity (GO:0003824);; molecular function: binding (GO:0005488);; cellular component: cell (GO:0005623);; cellular component: organelle (GO:0043226);; cellular component: organelle part (GO:0044422);; cellular component: cell part (GO:0044464);; biological proces…
bta-miR-3431	ENSBMUG00000019401	CCUCAGUCAGCCUUGUGGAUGU	22	91.2720406531306	87.2144950490772	86.5141877002177	47.1324191749183	46.9149540233451	45.9836469765663	3.98403423127619e-08	-0.755026234029902	down	[Z]	Cytoskeleton	Cellular Component: cytoplasm (GO:0005737);; Biological Process: double-strand break repair (GO:0006302);; Biological Process: regulation of transcription, DNA-templated (GO:0006355);; Cellular Component: Ino80 complex (GO:0031011);; Biological Process: UV-damage excision repair (GO:0070914);;	K11672|0|bta:100297865|K11672 actin-related protein 5 | (RefSeq) ACTR5; ARP5 actin-related protein 5 homolog	--	[Z]	Cytoskeleton	Actin	Beta-centractin OS=Bos taurus OX=9913 GN=ACTR1B PE=2 SV=1	Z	Cytoskeleton	Actin-related protein 5, partial [Bos mutus]	cellular component: cell (GO:0005623);; cellular component: cell part (GO:0044464);; biological process: metabolic process (GO:0008152);; biological process: cellular process (GO:0009987);; biological process: single-organism process (GO:0044699);; biological process: response to stimulus (GO:0050896);; biological process: biological regulation (GO:0065007);; cellular component: membrane-enclosed…
bta-miR-3431	ENSBMUG00000020033	CCUCAGUCAGCCUUGUGGAUGU	22	91.2720406531306	87.2144950490772	86.5141877002177	47.1324191749183	46.9149540233451	45.9836469765663	3.98403423127619e-08	-0.755026234029902	down	[J]	Translation, ribosomal structure and biogenesis	Molecular Function: tRNA binding (GO:0000049);; Molecular Function: magnesium ion binding (GO:0000287);; Molecular Function: phenylalanine-tRNA ligase activity (GO:0004826);; Molecular Function: ATP binding (GO:0005524);; Cellular Component: mitochondrion (GO:0005739);; Biological Process: phenylalanyl-tRNA aminoacylation (GO:0006432);; Biological Process: tRNA processing (GO:0008033);;	K01889|0|bom:102283083|K01889 phenylalanyl-tRNA synthetase alpha chain [EC:6.1.1.20] | (RefSeq) FARS2; phenylalanyl-tRNA synthetase 2, mitochondrial	Aminoacyl-tRNA biosynthesis (ko00970)	[J]	Translation, ribosomal structure and biogenesis	tRNA synthetases class II core domain (F);; Ferredoxin-fold anticodon binding domain	--	J	Translation, ribosomal structure and biogenesis	PREDICTED: phenylalanine--tRNA ligase, mitochondrial isoform X1 [Bubalus bubalis]	molecular function: binding (GO:0005488);; biological process: metabolic process (GO:0008152);; molecular function: catalytic activity (GO:0003824);; cellular component: cell (GO:0005623);; cellular component: organelle (GO:0043226);; cellular component: cell part (GO:0044464);; biological process: cellular process (GO:0009987);; biological process: single-organism process (GO:0044699)
bta-miR-3431	ENSBMUG00000020057	CCUCAGUCAGCCUUGUGGAUGU	22	91.2720406531306	87.2144950490772	86.5141877002177	47.1324191749183	46.9149540233451	45.9836469765663	3.98403423127619e-08	-0.755026234029902	down	[F]	Nucleotide transport and metabolism	Molecular Function: adenosine deaminase activity (GO:0004000);; Cellular Component: cytosol (GO:0005829);; Biological Process: adenosine catabolic process (GO:0006154);; Biological Process: nucleotide metabolic process (GO:0009117);; Biological Process: hypoxanthine salvage (GO:0043103);; Biological Process: inosine biosynthetic process (GO:0046103);; Molecular Function: metal ion binding (GO:004…	--	--	[F]	Nucleotide transport and metabolism	Adenosine/AMP deaminase;; Amidohydrolase family	Adenosine deaminase-like protein OS=Bos taurus OX=9913 GN=ADAL PE=2 SV=1	F	Nucleotide transport and metabolism	PREDICTED: adenosine deaminase-like protein [Bos mutus]	biological process: metabolic process (GO:0008152);; molecular function: catalytic activity (GO:0003824);; cellular component: cell (GO:0005623);; cellular component: cell part (GO:0044464);; biological process: cellular process (GO:0009987);; biological process: single-organism process (GO:0044699);; molecular function: binding (GO:0005488)
bta-miR-3431	ENSBMUG00000020325	CCUCAGUCAGCCUUGUGGAUGU	22	91.2720406531306	87.2144950490772	86.5141877002177	47.1324191749183	46.9149540233451	45.9836469765663	3.98403423127619e-08	-0.755026234029902	down	--	--	Cellular Component: endoplasmic reticulum membrane (GO:0005789);; Cellular Component: integral component of membrane (GO:0016021);; Biological Process: regulation of intracellular estrogen receptor signaling pathway (GO:0033146);; Biological Process: response to endoplasmic reticulum stress (GO:0034976);; Molecular Function: ubiquitin-like protein ligase binding (GO:0044389);; Biological Process:…	--	--	[S]	Function unknown	DDRGK domain	DDRGK domain-containing protein 1 OS=Bos taurus OX=9913 GN=DDRGK1 PE=2 SV=1	S	Function unknown	PREDICTED: DDRGK domain-containing protein 1 [Capra hircus]	cellular component: cell (GO:0005623);; cellular component: membrane (GO:0016020);; cellular component: organelle (GO:0043226);; cellular component: organelle part (GO:0044422);; cellular component: membrane part (GO:0044425);; cellular component: cell part (GO:0044464);; biological process: biological regulation (GO:0065007);; biological process: cellular process (GO:0009987);; biological proces…
bta-miR-3431	ENSBMUG00000020382	CCUCAGUCAGCCUUGUGGAUGU	22	91.2720406531306	87.2144950490772	86.5141877002177	47.1324191749183	46.9149540233451	45.9836469765663	3.98403423127619e-08	-0.755026234029902	down	--	--	--	--	--	[R]	General function prediction only	--	Protein CC2D2B homolog OS=Macaca fascicularis OX=9541 GN=QtsA-10739 PE=2 SV=1	S	Function unknown	PREDICTED: uncharacterized protein C10orf131 homolog isoform X3 [Bison bison bison]	--
bta-miR-3431	ENSBMUG00000020548	CCUCAGUCAGCCUUGUGGAUGU	22	91.2720406531306	87.2144950490772	86.5141877002177	47.1324191749183	46.9149540233451	45.9836469765663	3.98403423127619e-08	-0.755026234029902	down	--	--	Molecular Function: exonuclease activity (GO:0004527);; Cellular Component: nucleus (GO:0005634);; Cellular Component: Golgi apparatus (GO:0005794);; Cellular Component: plasma membrane (GO:0005886);; Biological Process: rRNA catabolic process (GO:0016075);; Molecular Function: RNA binding (GO:0044822);; Cellular Component: intermediate filament cytoskeleton (GO:0045111);; Biological Process: nuc…	K12618|0|oas:101106821|K12618 5'-3' exoribonuclease 1 [EC:3.1.13.-] | (RefSeq) XRN1; 5'-3' exoribonuclease 1	RNA degradation (ko03018)	[LD]	--	XRN 5'-3' exonuclease N-terminus	5&apos;-3&apos; exoribonuclease 2 OS=Pongo abelii OX=9601 GN=XRN2 PE=2 SV=1	ADL	--	PREDICTED: 5&apos;-3&apos; exoribonuclease 1 isoform X1 [Bison bison bison]	biological process: metabolic process (GO:0008152);; biological process: cellular process (GO:0009987);; molecular function: catalytic activity (GO:0003824);; cellular component: cell (GO:0005623);; cellular component: organelle (GO:0043226);; cellular component: cell part (GO:0044464);; cellular component: membrane (GO:0016020);; molecular function: binding (GO:0005488)
bta-miR-3431	ENSBMUG00000020764	CCUCAGUCAGCCUUGUGGAUGU	22	91.2720406531306	87.2144950490772	86.5141877002177	47.1324191749183	46.9149540233451	45.9836469765663	3.98403423127619e-08	-0.755026234029902	down	--	--	Molecular Function: protein serine/threonine phosphatase activity (GO:0004722);; Molecular Function: protein tyrosine phosphatase activity (GO:0004725);; Cellular Component: extracellular space (GO:0005615);; Biological Process: transforming growth factor beta receptor signaling pathway (GO:0007179);; Biological Process: peptidyl-tyrosine dephosphorylation (GO:0035335);; Molecular Function: metal…	K18082|0|bom:102268447|K18082 myotubularin-related protein 3/4 [EC:3.1.3.48 3.1.3.64 3.1.3.95] | (RefSeq) MTMR4; myotubularin related protein 4	Phosphatidylinositol signaling system (ko04070)	[IU]	--	Myotubularin-like phosphatase domain;; FYVE zinc finger	Myotubularin-related protein 2 OS=Bos taurus OX=9913 GN=MTMR2 PE=2 SV=1	S	Function unknown	PREDICTED: myotubularin-related protein 4 [Bos mutus]	biological process: metabolic process (GO:0008152);; biological process: cellular process (GO:0009987);; molecular function: catalytic activity (GO:0003824);; cellular component: extracellular region (GO:0005576);; cellular component: extracellular region part (GO:0044421);; biological process: signaling (GO:0023052);; biological process: single-organism process (GO:0044699);; biological process:…
bta-miR-3431	ENSBMUG00000020807	CCUCAGUCAGCCUUGUGGAUGU	22	91.2720406531306	87.2144950490772	86.5141877002177	47.1324191749183	46.9149540233451	45.9836469765663	3.98403423127619e-08	-0.755026234029902	down	[M]	Cell wall/membrane/envelope biogenesis	Biological Process: germinal center formation (GO:0002467);; Biological Process: B cell receptor signaling pathway (GO:0050853);;	K10444|0|bta:527363|K10444 kelch-like protein 6 | (RefSeq) KLHL6; kelch like family member 6	--	[TR]	--	Kelch motif;; BTB And C-terminal Kelch;; BTB/POZ domain;; Kelch motif;; Kelch motif;; Galactose oxidase, central domain;; Galactose oxidase, central domain;; Kelch motif	Kelch-like protein 20 OS=Bos taurus OX=9913 GN=KLHL20 PE=2 SV=3	S	Function unknown	Kelch-like protein 6, partial [Bos mutus]	biological process: immune system process (GO:0002376);; biological process: response to stimulus (GO:0050896);; biological process: cellular process (GO:0009987);; biological process: signaling (GO:0023052);; biological process: single-organism process (GO:0044699);; biological process: biological regulation (GO:0065007)
bta-miR-3431	ENSBMUG00000020942	CCUCAGUCAGCCUUGUGGAUGU	22	91.2720406531306	87.2144950490772	86.5141877002177	47.1324191749183	46.9149540233451	45.9836469765663	3.98403423127619e-08	-0.755026234029902	down	[E]	Amino acid transport and metabolism	Molecular Function: D-amino-acid oxidase activity (GO:0003884);; Molecular Function: receptor binding (GO:0005102);; Cellular Component: mitochondrial outer membrane (GO:0005741);; Cellular Component: peroxisomal membrane (GO:0005778);; Cellular Component: cytosol (GO:0005829);; Biological Process: proline catabolic process (GO:0006562);; Biological Process: D-serine catabolic process (GO:0036088…	K00273|0|bom:102288350|K00273 D-amino-acid oxidase [EC:1.4.3.3] | (RefSeq) DAO; D-amino acid oxidase	Peroxisome (ko04146)	[E]	Amino acid transport and metabolism	FAD dependent oxidoreductase	D-amino-acid oxidase OS=Sus scrofa OX=9823 GN=DAO PE=1 SV=2	E	Amino acid transport and metabolism	D-amino-acid oxidase, partial [Bos mutus]	biological process: metabolic process (GO:0008152);; biological process: single-organism process (GO:0044699);; molecular function: catalytic activity (GO:0003824);; molecular function: binding (GO:0005488);; cellular component: cell (GO:0005623);; cellular component: membrane (GO:0016020);; cellular component: organelle (GO:0043226);; cellular component: organelle part (GO:0044422);; cellular co…
bta-miR-3431	ENSBMUG00000020963	CCUCAGUCAGCCUUGUGGAUGU	22	91.2720406531306	87.2144950490772	86.5141877002177	47.1324191749183	46.9149540233451	45.9836469765663	3.98403423127619e-08	-0.755026234029902	down	--	--	Cellular Component: cytoplasm (GO:0005737);; Cellular Component: polysome (GO:0005844);; Biological Process: regulation of translation (GO:0006417);; Cellular Component: membrane (GO:0016020);; Molecular Function: protein kinase regulator activity (GO:0019887);; Molecular Function: protein kinase binding (GO:0019901);; Biological Process: positive regulation of kinase activity (GO:0033674);; Biol…	--	--	[J]	Translation, ribosomal structure and biogenesis	HEAT repeat;; HEAT repeats;; HEAT-like repeat;; non-SMC mitotic condensation complex subunit 1;; CLASP N terminal;; Vacuolar 14 Fab1-binding region;; RNAPII transcription regulator C-terminal;; UME (NUC010) domain;; Adaptin N terminal region;; Domain of unknown function (DUF3385);; Parkin co-regulated protein	--	U	Intracellular trafficking, secretion, and vesicular transport	PREDICTED: translational activator GCN1 [Bos mutus]	cellular component: cell (GO:0005623);; cellular component: cell part (GO:0044464);; cellular component: macromolecular complex (GO:0032991);; biological process: biological regulation (GO:0065007);; cellular component: membrane (GO:0016020);; molecular function: enzyme regulator activity (GO:0030234);; molecular function: binding (GO:0005488);; biological process: cellular process (GO:0009987);;…
bta-miR-3431	ENSBMUG00000021053	CCUCAGUCAGCCUUGUGGAUGU	22	91.2720406531306	87.2144950490772	86.5141877002177	47.1324191749183	46.9149540233451	45.9836469765663	3.98403423127619e-08	-0.755026234029902	down	[D]	Cell cycle control, cell division, chromosome partitioning	Biological Process: atrial septum development (GO:0003283);; Cellular Component: intracellular (GO:0005622);; Biological Process: positive regulation of gene expression (GO:0010628);; Biological Process: regulation of cardiac muscle contraction by regulation of the release of sequestered calcium ion (GO:0010881);; Cellular Component: basolateral plasma membrane (GO:0016323);; Molecular Function: …	K10380|0|oas:101115623|K10380 ankyrin | (RefSeq) ANK2; ankyrin 2	Proteoglycans in cancer (ko05205)	[M]	Cell wall/membrane/envelope biogenesis	Ankyrin repeats (3 copies);; Ankyrin repeat;; Ankyrin repeats (many copies);; Ankyrin repeats (many copies);; Ankyrin repeat;; ZU5 domain;; Death domain	Inversin OS=Canis lupus familiaris OX=9615 GN=INVS PE=1 SV=1	S	Function unknown	PREDICTED: ankyrin-2 isoform X1 [Bos mutus]	biological process: multicellular organismal process (GO:0032501);; biological process: developmental process (GO:0032502);; biological process: single-organism process (GO:0044699);; cellular component: cell (GO:0005623);; cellular component: cell part (GO:0044464);; biological process: biological regulation (GO:0065007);; biological process: cellular process (GO:0009987);; biological process: s…
bta-miR-3431	ENSBMUG00000021173	CCUCAGUCAGCCUUGUGGAUGU	22	91.2720406531306	87.2144950490772	86.5141877002177	47.1324191749183	46.9149540233451	45.9836469765663	3.98403423127619e-08	-0.755026234029902	down	--	--	Molecular Function: actin monomer binding (GO:0003785);; Molecular Function: calcium ion binding (GO:0005509);; Biological Process: post-embryonic development (GO:0009791);; Cellular Component: myosin complex (GO:0016459);; Biological Process: negative regulation of cell growth (GO:0030308);; Cellular Component: A band (GO:0031672);; Biological Process: muscle cell fate specification (GO:0042694)…	K10351|5.68683e-83|bom:102275987|K10351 myosin regulatory light chain 2 | (RefSeq) MYL2; myosin light chain 2	Dilated cardiomyopathy (ko05414)	[Z]	Cytoskeleton	EF-hand domain;; EF hand;; EF-hand domain pair	Myosin regulatory light chain 2, ventricular/cardiac muscle isoform OS=Bos taurus OX=9913 GN=MYL2 PE=1 SV=1	DTZ	--	PREDICTED: myosin regulatory light chain 2, ventricular/cardiac muscle isoform [Miniopterus natalensis]	molecular function: binding (GO:0005488);; biological process: multicellular organismal process (GO:0032501);; biological process: developmental process (GO:0032502);; biological process: single-organism process (GO:0044699);; cellular component: cell (GO:0005623);; cellular component: macromolecular complex (GO:0032991);; cellular component: organelle (GO:0043226);; cellular component: organelle…
bta-miR-3431	ENSBMUG00000021259	CCUCAGUCAGCCUUGUGGAUGU	22	91.2720406531306	87.2144950490772	86.5141877002177	47.1324191749183	46.9149540233451	45.9836469765663	3.98403423127619e-08	-0.755026234029902	down	[H]	Coenzyme transport and metabolism	Molecular Function: ubiquitin activating enzyme activity (GO:0004839);; Molecular Function: ubiquitin-protein transferase activity (GO:0004842);; Molecular Function: calcium ion binding (GO:0005509);; Molecular Function: ATP binding (GO:0005524);; Cellular Component: nucleus (GO:0005634);; Cellular Component: cytosol (GO:0005829);; Cellular Component: plasma membrane (GO:0005886);; Biological Pro…	K10698|0|bom:102271225|K10698 ubiquitin-activating enzyme E1-like [EC:6.2.1.45] | (RefSeq) UBA7; ubiquitin like modifier activating enzyme 7	Parkinson's disease (ko05012)	[O]	Posttranslational modification, protein turnover, chaperones	ThiF family;; Ubiquitin-activating enzyme active site;; Ubiquitin-activating enzyme E1 FCCH domain;; Ubiquitin fold domain;; Ubiquitin-activating enzyme E1 four-helix bundle	Ubiquitin-like modifier-activating enzyme 1 OS=Bos taurus OX=9913 GN=UBA1 PE=2 SV=1	H	Coenzyme transport and metabolism	PREDICTED: ubiquitin-like modifier-activating enzyme 7 [Bos indicus]	biological process: metabolic process (GO:0008152);; molecular function: catalytic activity (GO:0003824);; molecular function: binding (GO:0005488);; cellular component: cell (GO:0005623);; cellular component: organelle (GO:0043226);; cellular component: cell part (GO:0044464);; cellular component: membrane (GO:0016020);; biological process: biological adhesion (GO:0022610);; cellular component: …
bta-miR-3431	ENSBMUG00000021286	CCUCAGUCAGCCUUGUGGAUGU	22	91.2720406531306	87.2144950490772	86.5141877002177	47.1324191749183	46.9149540233451	45.9836469765663	3.98403423127619e-08	-0.755026234029902	down	[L]	Replication, recombination and repair	Molecular Function: zinc ion binding (GO:0008270);;	--	--	[A]	RNA processing and modification	AAA domain;; AAA domain;; Protein of unknown function (DUF2439);; GRF zinc finger;; Viral (Superfamily 1) RNA helicase	DNA replication ATP-dependent helicase/nuclease DNA2 OS=Bos taurus OX=9913 GN=DNA2 PE=3 SV=3	S	Function unknown	PREDICTED: LOW QUALITY PROTEIN: protein ZGRF1 [Bos mutus]	molecular function: binding (GO:0005488)
bta-miR-3431	ENSBMUG00000021477	CCUCAGUCAGCCUUGUGGAUGU	22	91.2720406531306	87.2144950490772	86.5141877002177	47.1324191749183	46.9149540233451	45.9836469765663	3.98403423127619e-08	-0.755026234029902	down	--	--	Molecular Function: RNA polymerase I CORE element sequence-specific DNA binding (GO:0001164);; Biological Process: in utero embryonic development (GO:0001701);; Molecular Function: translation initiation factor activity (GO:0003743);; Cellular Component: nucleolus (GO:0005730);; Biological Process: transcription initiation from RNA polymerase I promoter (GO:0006361);; Biological Process: translat…	K15216|0|bom:102287277|K15216 RNA polymerase I-specific transcription initiation factor RRN3 | (RefSeq) RRN3; RRN3 homolog, RNA polymerase I transcription factor	--	[K]	Transcription	RNA polymerase I specific transcription initiation factor RRN3	RNA polymerase I-specific transcription initiation factor RRN3 OS=Pongo abelii OX=9601 GN=RRN3 PE=2 SV=1	K	Transcription	PREDICTED: RNA polymerase I-specific transcription initiation factor RRN3 [Bison bison bison]	molecular function: binding (GO:0005488);; biological process: multicellular organismal process (GO:0032501);; biological process: developmental process (GO:0032502);; biological process: single-organism process (GO:0044699);; biological process: metabolic process (GO:0008152);; biological process: cellular process (GO:0009987);; cellular component: cell (GO:0005623);; cellular component: organel…
bta-miR-3431	ENSBMUG00000021984	CCUCAGUCAGCCUUGUGGAUGU	22	91.2720406531306	87.2144950490772	86.5141877002177	47.1324191749183	46.9149540233451	45.9836469765663	3.98403423127619e-08	-0.755026234029902	down	--	--	Cellular Component: integral component of membrane (GO:0016021);; Molecular Function: SH3 domain binding (GO:0017124);;	K06551|0|bom:102284822|K06551 signal-regulatory protein alpha/beta1/gamma | (RefSeq) SIRPA; signal regulatory protein alpha	Osteoclast differentiation (ko04380)	--	--	Immunoglobulin C1-set domain;; Immunoglobulin V-set domain;; Immunoglobulin domain;; Immunoglobulin domain;; CD80-like C2-set immunoglobulin domain;; Immunoglobulin I-set domain;; Immunoglobulin domain	Tyrosine-protein phosphatase non-receptor type substrate 1 OS=Bos taurus OX=9913 GN=SIRPA PE=2 SV=1	S	Function unknown	PREDICTED: tyrosine-protein phosphatase non-receptor type substrate 1 [Bos mutus]	cellular component: membrane (GO:0016020);; cellular component: membrane part (GO:0044425);; molecular function: binding (GO:0005488)
bta-miR-3431	ENSBMUG00000022149	CCUCAGUCAGCCUUGUGGAUGU	22	91.2720406531306	87.2144950490772	86.5141877002177	47.1324191749183	46.9149540233451	45.9836469765663	3.98403423127619e-08	-0.755026234029902	down	--	--	Molecular Function: motor activity (GO:0003774);; Molecular Function: actin binding (GO:0003779);; Molecular Function: ATP binding (GO:0005524);; Cellular Component: myosin complex (GO:0016459);;	K10356|0|bom:102277464|K10356 myosin I | (RefSeq) MYO1H, Myosin-Ih; myosin IH	--	[Z]	Cytoskeleton	Myosin head (motor domain);; Unconventional myosin tail, actin- and lipid-binding	Unconventional myosin-Ic OS=Bos taurus OX=9913 GN=MYO1C PE=1 SV=3	Z	Cytoskeleton	PREDICTED: unconventional myosin-Ih [Bos mutus]	biological process: metabolic process (GO:0008152);; molecular function: catalytic activity (GO:0003824);; molecular function: binding (GO:0005488);; cellular component: cell (GO:0005623);; cellular component: macromolecular complex (GO:0032991);; cellular component: organelle (GO:0043226);; cellular component: organelle part (GO:0044422);; cellular component: cell part (GO:0044464)
bta-miR-3431	ENSBMUG00000022167	CCUCAGUCAGCCUUGUGGAUGU	22	91.2720406531306	87.2144950490772	86.5141877002177	47.1324191749183	46.9149540233451	45.9836469765663	3.98403423127619e-08	-0.755026234029902	down	--	--	Biological Process: protein complex assembly (GO:0006461);; Biological Process: exocytosis (GO:0006887);; Cellular Component: membrane (GO:0016020);; Molecular Function: Rab GTPase binding (GO:0017137);; Molecular Function: RNA binding (GO:0044822);; Molecular Function: metal ion binding (GO:0046872);; Cellular Component: presynaptic active zone (GO:0048786);; Biological Process: positive regulat…	K15291|0|lve:103084876|K15291 regulating synaptic membrane exocytosis protein 1 | (RefSeq) RIMS1; regulating synaptic membrane exocytosis 1	Retrograde endocannabinoid signaling (ko04723)	[U]	Intracellular trafficking, secretion, and vesicular transport	C2 domain;; PDZ domain (Also known as DHR or GLGF);; FYVE-type zinc finger	Phosphatidylinositol 4-phosphate 3-kinase C2 domain-containing subunit alpha OS=Pongo abelii OX=9601 GN=PIK3C2A PE=2 SV=1	S	Function unknown	Regulating synaptic membrane exocytosis protein 1, partial [Bos mutus]	biological process: cellular component organization or biogenesis (GO:0071840);; biological process: cellular process (GO:0009987);; biological process: single-organism process (GO:0044699);; biological process: localization (GO:0051179);; cellular component: membrane (GO:0016020);; molecular function: binding (GO:0005488);; cellular component: cell (GO:0005623);; cellular component: synapse part…
bta-miR-3431	ENSBMUG00000022818	CCUCAGUCAGCCUUGUGGAUGU	22	91.2720406531306	87.2144950490772	86.5141877002177	47.1324191749183	46.9149540233451	45.9836469765663	3.98403423127619e-08	-0.755026234029902	down	--	--	Cellular Component: cytoplasm (GO:0005737);; Biological Process: axonogenesis (GO:0007409);; Biological Process: cytokine-mediated signaling pathway (GO:0019221);; Biological Process: protein metabolic process (GO:0019538);; Biological Process: lateral ventricle development (GO:0021670);; Biological Process: neuroblast division in subventricular zone (GO:0021849);; Biological Process: adherens ju…	K06057|0|ocu:100338948|K06057 numb | (RefSeq) NUMBL; NUMB like, endocytic adaptor protein	Notch signaling pathway (ko04330)	[T]	Signal transduction mechanisms	NUMB domain;; Phosphotyrosine interaction domain (PTB/PID);; Phosphotyrosine-binding domain;; Phosphotyrosine interaction domain (PTB/PID)	--	S	Function unknown	PREDICTED: numb-like protein isoform X2 [Oryctolagus cuniculus]	cellular component: cell (GO:0005623);; cellular component: cell part (GO:0044464);; biological process: cellular process (GO:0009987);; biological process: multicellular organismal process (GO:0032501);; biological process: developmental process (GO:0032502);; biological process: single-organism process (GO:0044699);; biological process: cellular component organization or biogenesis (GO:0071840)…
bta-miR-3431	ENSBMUG00000023067	CCUCAGUCAGCCUUGUGGAUGU	22	91.2720406531306	87.2144950490772	86.5141877002177	47.1324191749183	46.9149540233451	45.9836469765663	3.98403423127619e-08	-0.755026234029902	down	--	--	--	--	--	[R]	General function prediction only	Zinc finger, C2H2 type;; C2H2-type zinc finger;; Zinc-finger double domain;; Zinc-finger double-stranded RNA-binding;; C2H2-type zinc finger;; zinc-finger C2H2-type;; C2H2-type zinc-finger domain	Zinc finger protein 184 OS=Bos taurus OX=9913 GN=ZNF184 PE=2 SV=1	S	Function unknown	PREDICTED: PR domain zinc finger protein 16 [Bos mutus]	--
bta-miR-3431	ENSBMUG00000023205	CCUCAGUCAGCCUUGUGGAUGU	22	91.2720406531306	87.2144950490772	86.5141877002177	47.1324191749183	46.9149540233451	45.9836469765663	3.98403423127619e-08	-0.755026234029902	down	--	--	--	K17901|2.97968e-124|ssc:100511902|K17901 calcipressin-1 | (RefSeq) RCAN1; regulator of calcineurin 1	Oxytocin signaling pathway (ko04921)	[TR]	--	Calcipressin	Calcipressin-1 OS=Ovis aries OX=9940 GN=RCAN1 PE=2 SV=1	K	Transcription	PREDICTED: calcipressin-1 isoform X2 [Orycteropus afer afer]	--
bta-miR-3431	ENSBMUG00000023453	CCUCAGUCAGCCUUGUGGAUGU	22	91.2720406531306	87.2144950490772	86.5141877002177	47.1324191749183	46.9149540233451	45.9836469765663	3.98403423127619e-08	-0.755026234029902	down	--	--	Biological Process: negative regulation of transcription from RNA polymerase II promoter (GO:0000122);; Biological Process: vasculogenesis (GO:0001570);; Biological Process: osteoblast differentiation (GO:0001649);; Biological Process: in utero embryonic development (GO:0001701);; Biological Process: cell fate specification (GO:0001708);; Biological Process: neural crest cell migration (GO:000175…	K06226|0|bta:539308|K06226 smoothened | (RefSeq) SMO; smoothened, frizzled class receptor	Basal cell carcinoma (ko05217)	[T]	Signal transduction mechanisms	Frizzled/Smoothened family membrane region;; Fz domain;; Slime mold cyclic AMP receptor	Frizzled-6 OS=Pongo abelii OX=9601 GN=FZD6 PE=2 SV=1	U	Intracellular trafficking, secretion, and vesicular transport	smoothened homolog precursor [Bos taurus]	biological process: biological regulation (GO:0065007);; biological process: cellular process (GO:0009987);; biological process: developmental process (GO:0032502);; biological process: single-organism process (GO:0044699);; biological process: multicellular organismal process (GO:0032501);; biological process: locomotion (GO:0040011);; biological process: localization (GO:0051179);; biological p…
bta-miR-3431	ENSBMUG00000023493	CCUCAGUCAGCCUUGUGGAUGU	22	91.2720406531306	87.2144950490772	86.5141877002177	47.1324191749183	46.9149540233451	45.9836469765663	3.98403423127619e-08	-0.755026234029902	down	[H]	Coenzyme transport and metabolism	Molecular Function: adenosylhomocysteinase activity (GO:0004013);; Molecular Function: protein binding (GO:0005515);; Cellular Component: endoplasmic reticulum (GO:0005783);; Cellular Component: cytosol (GO:0005829);; Biological Process: one-carbon metabolic process (GO:0006730);; Biological Process: S-adenosylmethionine cycle (GO:0033353);; Cellular Component: neuron projection (GO:0043005);;	K01251|0|ptr:463719|K01251 adenosylhomocysteinase [EC:3.3.1.1] | (RefSeq) AHCYL2; adenosylhomocysteinase like 2	Cysteine and methionine metabolism (ko00270)	[H]	Coenzyme transport and metabolism	S-adenosyl-L-homocysteine hydrolase;; S-adenosyl-L-homocysteine hydrolase, NAD binding domain;; D-isomer specific 2-hydroxyacid dehydrogenase, NAD binding domain;; Tetrahydrofolate dehydrogenase/cyclohydrolase, NAD(P)-binding domain	Adenosylhomocysteinase 3 OS=Bos taurus OX=9913 GN=AHCYL2 PE=1 SV=1	H	Coenzyme transport and metabolism	PREDICTED: adenosylhomocysteinase 3 isoform X3 [Bos mutus]	biological process: metabolic process (GO:0008152);; molecular function: catalytic activity (GO:0003824);; molecular function: binding (GO:0005488);; cellular component: cell (GO:0005623);; cellular component: organelle (GO:0043226);; cellular component: cell part (GO:0044464);; biological process: cellular process (GO:0009987);; biological process: single-organism process (GO:0044699)
bta-miR-3431	ENSBMUG00000024948	CCUCAGUCAGCCUUGUGGAUGU	22	91.2720406531306	87.2144950490772	86.5141877002177	47.1324191749183	46.9149540233451	45.9836469765663	3.98403423127619e-08	-0.755026234029902	down	--	--	Biological Process: regulation of the force of heart contraction (GO:0002026);; Molecular Function: actin monomer binding (GO:0003785);; Molecular Function: calcium ion binding (GO:0005509);; Cellular Component: A band (GO:0031672);; Biological Process: positive regulation of ATPase activity (GO:0032781);; Molecular Function: actin filament binding (GO:0051015);; Biological Process: cardiac muscl…	K12750|3.17701e-105|phd:102333905|K12750 myosin light chain 4 | (RefSeq) MYL4; myosin light chain 4	Adrenergic signaling in cardiomyocytes (ko04261)	[Z]	Cytoskeleton	EF-hand domain	Myosin light chain 4 OS=Sus scrofa OX=9823 GN=MYL4 PE=1 SV=3	DTZ	--	PREDICTED: myosin light chain 4 isoform X1 [Bubalus bubalis]	biological process: biological regulation (GO:0065007);; molecular function: binding (GO:0005488);; cellular component: cell (GO:0005623);; cellular component: organelle (GO:0043226);; cellular component: organelle part (GO:0044422);; cellular component: cell part (GO:0044464);; biological process: multicellular organismal process (GO:0032501);; biological process: single-organism process (GO:004…
bta-miR-3431	ENSBMUG00000025142	CCUCAGUCAGCCUUGUGGAUGU	22	91.2720406531306	87.2144950490772	86.5141877002177	47.1324191749183	46.9149540233451	45.9836469765663	3.98403423127619e-08	-0.755026234029902	down	--	--	--	K14766|0|bta:516995|K14766 nucleolar protein 14 | (RefSeq) NOP14, NOL14; NOP14 nucleolar protein	--	[J]	Translation, ribosomal structure and biogenesis	Nop14-like family	--	S	Function unknown	PREDICTED: nucleolar protein 14 [Bison bison bison]	--
bta-miR-3431	ENSBMUG00000025188	CCUCAGUCAGCCUUGUGGAUGU	22	91.2720406531306	87.2144950490772	86.5141877002177	47.1324191749183	46.9149540233451	45.9836469765663	3.98403423127619e-08	-0.755026234029902	down	--	--	--	--	--	--	--	--	--	S	Function unknown	PREDICTED: coiled-coil domain-containing protein 57 isoform X4 [Bison bison bison]	--
bta-miR-3431	ENSBMUG00000025810	CCUCAGUCAGCCUUGUGGAUGU	22	91.2720406531306	87.2144950490772	86.5141877002177	47.1324191749183	46.9149540233451	45.9836469765663	3.98403423127619e-08	-0.755026234029902	down	[G]	Carbohydrate transport and metabolism	Molecular Function: calcium ion binding (GO:0005509);; Cellular Component: nucleolus (GO:0005730);; Cellular Component: lysosomal membrane (GO:0005765);; Cellular Component: plasma membrane (GO:0005886);; Cellular Component: focal adhesion (GO:0005925);; Cellular Component: integral component of membrane (GO:0016021);; Molecular Function: protein complex binding (GO:0032403);; Molecular Function:…	K04550|0|bta:533894|K04550 low-density lipoprotein receptor-related protein 1 (alpha-2-macroglobulin receptor) | (RefSeq) LRP1; LDL receptor related protein 1	Malaria (ko05144)	[T]	Signal transduction mechanisms	Low-density lipoprotein receptor domain class A;; Low-density lipoprotein receptor repeat class B;; Coagulation Factor Xa inhibitory site;; Domain of unknown function (DUF5050);; SMP-30/Gluconolaconase/LRE-like region;; Complement Clr-like EGF-like;; Calcium-binding EGF domain;; Arylesterase	Low-density lipoprotein receptor-related protein 2 OS=Sus scrofa OX=9823 GN=LRP2 PE=1 SV=1	S	Function unknown	PREDICTED: LOW QUALITY PROTEIN: prolow-density lipoprotein receptor-related protein 1 isoform X2 [Bos taurus]	molecular function: binding (GO:0005488);; cellular component: cell (GO:0005623);; cellular component: organelle (GO:0043226);; cellular component: organelle part (GO:0044422);; cellular component: cell part (GO:0044464);; cellular component: membrane (GO:0016020);; cellular component: cell junction (GO:0030054);; cellular component: membrane part (GO:0044425);; cellular component: macromolecular…
bta-miR-3431	ENSBMUG00000026191	CCUCAGUCAGCCUUGUGGAUGU	22	91.2720406531306	87.2144950490772	86.5141877002177	47.1324191749183	46.9149540233451	45.9836469765663	3.98403423127619e-08	-0.755026234029902	down	[L]	Replication, recombination and repair	Molecular Function: ATP-dependent RNA helicase activity (GO:0004004);; Molecular Function: ATP binding (GO:0005524);; Cellular Component: nucleolus (GO:0005730);; Biological Process: rRNA processing (GO:0006364);; Biological Process: RNA secondary structure unwinding (GO:0010501);; Cellular Component: membrane (GO:0016020);; Molecular Function: RNA binding (GO:0044822);;	K14810|0|bta:508728|K14810 ATP-dependent RNA helicase DDX56/DBP9 [EC:3.6.4.13] | (RefSeq) DDX56; DEAD-box helicase 56	--	[A]	RNA processing and modification	DEAD/DEAH box helicase;; Helicase conserved C-terminal domain;; Type III restriction enzyme, res subunit	Probable ATP-dependent RNA helicase DDX56 OS=Bos taurus OX=9913 GN=DDX56 PE=2 SV=1	L	Replication, recombination and repair	probable ATP-dependent RNA helicase DDX56 [Bos taurus]	biological process: metabolic process (GO:0008152);; biological process: cellular process (GO:0009987);; biological process: single-organism process (GO:0044699);; molecular function: catalytic activity (GO:0003824);; molecular function: binding (GO:0005488);; cellular component: cell (GO:0005623);; cellular component: organelle (GO:0043226);; cellular component: organelle part (GO:0044422);; cel…
mdo-miR-122-5p	Bos_mutus_newGene_13279	UGGAGUGUGACAAUGGUGUUUGUGU	25	0.37939684357002	0.520086438366057	1.49411689064443	2.30009324344101	3.02499703550291	2.84728464251185	0.000521757682194842	0.946704401276958	up	--	--	--	--	--	--	--	u-PAR/Ly-6 domain	--	--	--	--	--
mdo-miR-122-5p	Bos_mutus_newGene_27246	UGGAGUGUGACAAUGGUGUUUGUGU	25	0.37939684357002	0.520086438366057	1.49411689064443	2.30009324344101	3.02499703550291	2.84728464251185	0.000521757682194842	0.946704401276958	up	--	--	--	--	--	--	--	--	--	--
mdo-miR-122-5p	Bos_mutus_newGene_32830	UGGAGUGUGACAAUGGUGUUUGUGU	25	0.37939684357002	0.520086438366057	1.49411689064443	2.30009324344101	3.02499703550291	2.84728464251185	0.000521757682194842	0.946704401276958	up	--	--	Biological Process: polyamine catabolic process (GO:0006598);; Biological Process: ion transport (GO:0006811);; Biological Process: apoptotic process (GO:0006915);; Biological Process: signal transduction (GO:0007165);; Molecular Function: oxidoreductase activity, acting on the CH-NH group of donors, oxygen as acceptor (GO:0016647);; Biological Process: positive regulation of cellular metabolic p…	--	--	--	--	--	--	S	Function unknown	PREDICTED: little elongation complex subunit 1 [Bison bison bison]	biological process: metabolic process (GO:0008152);; biological process: cellular process (GO:0009987);; biological process: single-organism process (GO:0044699);; biological process: localization (GO:0051179);; biological process: response to stimulus (GO:0050896);; biological process: biological regulation (GO:0065007);; molecular function: catalytic activity (GO:0003824);; cellular component: …
mdo-miR-122-5p	Bos_mutus_newGene_44236	UGGAGUGUGACAAUGGUGUUUGUGU	25	0.37939684357002	0.520086438366057	1.49411689064443	2.30009324344101	3.02499703550291	2.84728464251185	0.000521757682194842	0.946704401276958	up	--	--	--	--	--	[R]	General function prediction only	--	--	S	Function unknown	PREDICTED: uncharacterized protein LOC108636659, partial [Capra hircus]	--
mdo-miR-122-5p	Bos_mutus_newGene_54395	UGGAGUGUGACAAUGGUGUUUGUGU	25	0.37939684357002	0.520086438366057	1.49411689064443	2.30009324344101	3.02499703550291	2.84728464251185	0.000521757682194842	0.946704401276958	up	--	--	--	--	--	--	--	--	--	--	--	LYPLA1 [Cervus elaphus hippelaphus]	--
mdo-miR-122-5p	Bos_mutus_newGene_55865	UGGAGUGUGACAAUGGUGUUUGUGU	25	0.37939684357002	0.520086438366057	1.49411689064443	2.30009324344101	3.02499703550291	2.84728464251185	0.000521757682194842	0.946704401276958	up	--	--	--	--	--	--	--	--	--	--
mdo-miR-122-5p	Bos_mutus_newGene_6057	UGGAGUGUGACAAUGGUGUUUGUGU	25	0.37939684357002	0.520086438366057	1.49411689064443	2.30009324344101	3.02499703550291	2.84728464251185	0.000521757682194842	0.946704401276958	up	--	--	Molecular Function: metalloendopeptidase activity (GO:0004222);; Cellular Component: proteinaceous extracellular matrix (GO:0005578);; Biological Process: proteolysis (GO:0006508);; Molecular Function: zinc ion binding (GO:0008270);; Biological Process: collagen fibril organization (GO:0030199);;	K08628|5.47884e-168|bta:510214|K08628 a disintegrin and metalloproteinase with thrombospondin motifs 14 [EC:3.4.24.-] | (RefSeq) ADAMTS14; ADAM metallopeptidase with thrombospondin type 1 motif 14	--	[O]	Posttranslational modification, protein turnover, chaperones	Reprolysin family propeptide	A disintegrin and metalloproteinase with thrombospondin motifs 2 OS=Bos taurus OX=9913 GN=ADAMTS2 PE=1 SV=1	S	Function unknown	PREDICTED: A disintegrin and metalloproteinase with thrombospondin motifs 14 [Bison bison bison]	biological process: metabolic process (GO:0008152);; molecular function: catalytic activity (GO:0003824);; cellular component: extracellular region (GO:0005576);; cellular component: extracellular matrix (GO:0031012);; cellular component: extracellular region part (GO:0044421);; molecular function: binding (GO:0005488);; biological process: cellular process (GO:0009987);; biological process: sing…
mdo-miR-122-5p	Bos_mutus_newGene_63575	UGGAGUGUGACAAUGGUGUUUGUGU	25	0.37939684357002	0.520086438366057	1.49411689064443	2.30009324344101	3.02499703550291	2.84728464251185	0.000521757682194842	0.946704401276958	up	--	--	Molecular Function: nucleic acid binding (GO:0003676);; Molecular Function: RNA-directed DNA polymerase activity (GO:0003964);; Molecular Function: phospholipid binding (GO:0005543);; Cellular Component: proteinaceous extracellular matrix (GO:0005578);; Cellular Component: mitochondrion (GO:0005739);; Cellular Component: plasma membrane (GO:0005886);; Cellular Component: fascia adherens (GO:00059…	K09228|3.90906e-40|bta:100138479|K09228 KRAB domain-containing zinc finger protein | (RefSeq) zinc finger protein 510	--	--	--	--	--	--	--	reverse transcriptase-like [Bos taurus]	molecular function: binding (GO:0005488);; biological process: metabolic process (GO:0008152);; biological process: cellular process (GO:0009987);; molecular function: catalytic activity (GO:0003824);; cellular component: extracellular region (GO:0005576);; cellular component: extracellular matrix (GO:0031012);; cellular component: extracellular region part (GO:0044421);; cellular component: cell…
mdo-miR-122-5p	Bos_mutus_newGene_86989	UGGAGUGUGACAAUGGUGUUUGUGU	25	0.37939684357002	0.520086438366057	1.49411689064443	2.30009324344101	3.02499703550291	2.84728464251185	0.000521757682194842	0.946704401276958	up	--	--	Molecular Function: nucleic acid binding (GO:0003676);; Molecular Function: RNA-directed DNA polymerase activity (GO:0003964);; Cellular Component: fascia adherens (GO:0005916);; Biological Process: RNA-dependent DNA biosynthetic process (GO:0006278);; Biological Process: regulation of transcription, DNA-templated (GO:0006355);; Biological Process: intracellular protein transport (GO:0006886);; M…	K09228|7.32048e-46|oas:100527962|K09228 KRAB domain-containing zinc finger protein | (RefSeq) ZNF33B; zinc finger protein 33B	--	--	--	--	--	S	Function unknown	reverse transcriptase-like [Bos taurus]	molecular function: binding (GO:0005488);; biological process: metabolic process (GO:0008152);; biological process: cellular process (GO:0009987);; molecular function: catalytic activity (GO:0003824);; cellular component: cell junction (GO:0030054);; biological process: biological regulation (GO:0065007);; biological process: localization (GO:0051179);; cellular component: membrane (GO:0016020);;…
mdo-miR-122-5p	Bos_mutus_newGene_8852	UGGAGUGUGACAAUGGUGUUUGUGU	25	0.37939684357002	0.520086438366057	1.49411689064443	2.30009324344101	3.02499703550291	2.84728464251185	0.000521757682194842	0.946704401276958	up	--	--	--	--	--	--	--	--	--	--
mdo-miR-122-5p	Bos_mutus_newGene_99050	UGGAGUGUGACAAUGGUGUUUGUGU	25	0.37939684357002	0.520086438366057	1.49411689064443	2.30009324344101	3.02499703550291	2.84728464251185	0.000521757682194842	0.946704401276958	up	--	--	--	--	--	--	--	--	--	--
mdo-miR-122-5p	ENSBMUG00000000802	UGGAGUGUGACAAUGGUGUUUGUGU	25	0.37939684357002	0.520086438366057	1.49411689064443	2.30009324344101	3.02499703550291	2.84728464251185	0.000521757682194842	0.946704401276958	up	--	--	Biological Process: negative regulation of T cell antigen processing and presentation (GO:0002626);; Biological Process: negative regulation of T cell cytokine production (GO:0002725);; Molecular Function: antigen binding (GO:0003823);; Cellular Component: extracellular space (GO:0005615);; Cellular Component: early endosome (GO:0005769);; Biological Process: cellular iron ion homeostasis (GO:000…	--	--	--	--	Class I Histocompatibility antigen, domains alpha 1 and 2;; Immunoglobulin C1-set domain	Hereditary hemochromatosis protein homolog OS=Dicerorhinus sumatrensis OX=89632 GN=HFE PE=2 SV=1	U	Intracellular trafficking, secretion, and vesicular transport	PREDICTED: hereditary hemochromatosis protein isoform X1 [Bos mutus]	biological process: biological regulation (GO:0065007);; molecular function: binding (GO:0005488);; cellular component: extracellular region (GO:0005576);; cellular component: extracellular region part (GO:0044421);; cellular component: cell (GO:0005623);; cellular component: organelle (GO:0043226);; cellular component: cell part (GO:0044464);; biological process: cellular process (GO:0009987);; …
mdo-miR-122-5p	ENSBMUG00000001938	UGGAGUGUGACAAUGGUGUUUGUGU	25	0.37939684357002	0.520086438366057	1.49411689064443	2.30009324344101	3.02499703550291	2.84728464251185	0.000521757682194842	0.946704401276958	up	[M]	Cell wall/membrane/envelope biogenesis	Cellular Component: cyclin K-CDK12 complex (GO:0002944);; Molecular Function: cyclin-dependent protein serine/threonine kinase activity (GO:0004693);; Molecular Function: ATP binding (GO:0005524);; Cellular Component: nucleolus (GO:0005730);; Biological Process: mRNA processing (GO:0006397);; Molecular Function: RNA polymerase II carboxy-terminal domain kinase activity (GO:0008353);; Biological P…	K08819|0|bom:102265430|K08819 cyclin-dependent kinase 12/13 [EC:2.7.11.22 2.7.11.23] | (RefSeq) CDK12; cyclin dependent kinase 12	--	[D]	Cell cycle control, cell division, chromosome partitioning	Protein kinase domain;; Protein tyrosine kinase;; Haspin like kinase domain	Cyclin-dependent kinase 12 OS=Ailuropoda melanoleuca OX=9646 GN=CDK12 PE=3 SV=1	T	Signal transduction mechanisms	PREDICTED: cyclin-dependent kinase 12 isoform X1 [Bos mutus]	cellular component: cell (GO:0005623);; cellular component: macromolecular complex (GO:0032991);; cellular component: cell part (GO:0044464);; biological process: metabolic process (GO:0008152);; biological process: cellular process (GO:0009987);; biological process: biological regulation (GO:0065007);; molecular function: catalytic activity (GO:0003824);; molecular function: binding (GO:0005488)…
mdo-miR-122-5p	ENSBMUG00000001978	UGGAGUGUGACAAUGGUGUUUGUGU	25	0.37939684357002	0.520086438366057	1.49411689064443	2.30009324344101	3.02499703550291	2.84728464251185	0.000521757682194842	0.946704401276958	up	[D]	Cell cycle control, cell division, chromosome partitioning	Cellular Component: cytoplasm (GO:0005737);; Cellular Component: plasma membrane (GO:0005886);; Biological Process: ER to Golgi vesicle-mediated transport (GO:0006888);; Biological Process: signal transduction (GO:0007165);; Molecular Function: cytoskeletal adaptor activity (GO:0008093);; Cellular Component: spectrin-associated cytoskeleton (GO:0014731);; Molecular Function: spectrin binding (GO:…	K10380|0|bom:102283973|K10380 ankyrin | (RefSeq) ANK1; ankyrin 1	Proteoglycans in cancer (ko05205)	[M]	Cell wall/membrane/envelope biogenesis	Ankyrin repeats (3 copies);; Ankyrin repeat;; Ankyrin repeats (many copies);; Ankyrin repeats (many copies);; Ankyrin repeat;; ZU5 domain;; Death domain	Inversin OS=Canis lupus familiaris OX=9615 GN=INVS PE=1 SV=1	S	Function unknown	PREDICTED: ankyrin-1 isoform X5 [Bos indicus]	cellular component: cell (GO:0005623);; cellular component: cell part (GO:0044464);; cellular component: membrane (GO:0016020);; biological process: single-organism process (GO:0044699);; biological process: localization (GO:0051179);; biological process: cellular process (GO:0009987);; biological process: response to stimulus (GO:0050896);; biological process: biological regulation (GO:0065007);…
mdo-miR-122-5p	ENSBMUG00000002682	UGGAGUGUGACAAUGGUGUUUGUGU	25	0.37939684357002	0.520086438366057	1.49411689064443	2.30009324344101	3.02499703550291	2.84728464251185	0.000521757682194842	0.946704401276958	up	[R]	General function prediction only	Molecular Function: insulin receptor binding (GO:0005158);; Cellular Component: nucleus (GO:0005634);; Biological Process: cytoskeleton organization (GO:0007010);; Biological Process: insulin receptor signaling pathway (GO:0008286);; Biological Process: regulation of cell shape (GO:0008360);; Biological Process: positive regulation of transcription from RNA polymerase II promoter (GO:0045944);; C…	K11797|0|bta:523186|K11797 PH-interacting protein | (RefSeq) PHIP; pleckstrin homology domain interacting protein	--	[R]	General function prediction only	Bromodomain;; WD domain, G-beta repeat;; Anaphase-promoting complex subunit 4 WD40 domain	Dynein assembly factor with WDR repeat domains 1 OS=Macaca fascicularis OX=9541 GN=DAW1 PE=2 SV=1	S	Function unknown	PREDICTED: PH-interacting protein [Bison bison bison]	molecular function: binding (GO:0005488);; cellular component: cell (GO:0005623);; cellular component: organelle (GO:0043226);; cellular component: cell part (GO:0044464);; biological process: cellular process (GO:0009987);; biological process: cellular component organization or biogenesis (GO:0071840);; biological process: signaling (GO:0023052);; biological process: single-organism process (GO:…
mdo-miR-122-5p	ENSBMUG00000003187	UGGAGUGUGACAAUGGUGUUUGUGU	25	0.37939684357002	0.520086438366057	1.49411689064443	2.30009324344101	3.02499703550291	2.84728464251185	0.000521757682194842	0.946704401276958	up	--	--	--	--	--	[YU]	--	Exportin 1-like protein;; Importin-beta N-terminal domain	Importin-13 OS=Bos taurus OX=9913 GN=IPO13 PE=2 SV=1	U	Intracellular trafficking, secretion, and vesicular transport	PREDICTED: importin-13 [Bos mutus]	--
mdo-miR-122-5p	ENSBMUG00000003242	UGGAGUGUGACAAUGGUGUUUGUGU	25	0.37939684357002	0.520086438366057	1.49411689064443	2.30009324344101	3.02499703550291	2.84728464251185	0.000521757682194842	0.946704401276958	up	[R]	General function prediction only	Molecular Function: DNA binding (GO:0003677);; Molecular Function: metal ion binding (GO:0046872);;	K20828|0|chx:102180060|K20828 zinc finger protein 143/76 | (RefSeq) ZNF143; zinc finger protein 143	--	[R]	General function prediction only	Zinc-finger double domain;; Zinc finger, C2H2 type;; C2H2-type zinc finger;; Copper resistance protein K;; Zinc-finger double-stranded RNA-binding	Zinc finger protein 143 OS=Bos taurus OX=9913 GN=ZNF143 PE=2 SV=1	S	Function unknown	PREDICTED: zinc finger protein 143 isoform X1 [Bos indicus]	molecular function: binding (GO:0005488)
mdo-miR-122-5p	ENSBMUG00000005162	UGGAGUGUGACAAUGGUGUUUGUGU	25	0.37939684357002	0.520086438366057	1.49411689064443	2.30009324344101	3.02499703550291	2.84728464251185	0.000521757682194842	0.946704401276958	up	[X]	Mobilome: prophages, transposons	--	--	--	[Z]	Cytoskeleton	Immunoglobulin I-set domain;; Fibronectin type III domain;; Immunoglobulin domain;; Immunoglobulin domain;; Immunoglobulin domain;; Immunoglobulin V-set domain	Myosin light chain kinase, smooth muscle OS=Oryctolagus cuniculus OX=9986 GN=MYLK PE=1 SV=2	S	Function unknown	PREDICTED: immunoglobulin-like and fibronectin type III domain-containing protein 1 [Bos mutus]	--
mdo-miR-122-5p	ENSBMUG00000006597	UGGAGUGUGACAAUGGUGUUUGUGU	25	0.37939684357002	0.520086438366057	1.49411689064443	2.30009324344101	3.02499703550291	2.84728464251185	0.000521757682194842	0.946704401276958	up	--	--	Cellular Component: condensed nuclear chromosome (GO:0000794);; Biological Process: negative regulation of mitochondrial RNA catabolic process (GO:0000961);; Molecular Function: single-stranded DNA binding (GO:0003697);; Cellular Component: microtubule (GO:0005874);; Cellular Component: membrane (GO:0016020);; Cellular Component: intracellular ribonucleoprotein complex (GO:0030529);; Molecular Fu…	K17964|0|bom:102286309|K17964 leucine-rich PPR motif-containing protein, mitochondrial | (RefSeq) LRPPRC; leucine rich pentatricopeptide repeat containing	--	[A]	RNA processing and modification	PPR repeat family;; PPR repeat;; Pentatricopeptide repeat domain;; Pentacotripeptide-repeat region of PRORP;; PPR repeat	--	S	Function unknown	PREDICTED: leucine-rich PPR motif-containing protein, mitochondrial [Bos mutus]	cellular component: cell (GO:0005623);; cellular component: membrane-enclosed lumen (GO:0031974);; cellular component: organelle (GO:0043226);; cellular component: organelle part (GO:0044422);; cellular component: cell part (GO:0044464);; biological process: biological regulation (GO:0065007);; molecular function: binding (GO:0005488);; cellular component: macromolecular complex (GO:0032991);; ce…
mdo-miR-122-5p	ENSBMUG00000006794	UGGAGUGUGACAAUGGUGUUUGUGU	25	0.37939684357002	0.520086438366057	1.49411689064443	2.30009324344101	3.02499703550291	2.84728464251185	0.000521757682194842	0.946704401276958	up	--	--	--	--	--	--	--	Protein of unknown function (DUF2476)	--	S	Function unknown	PREDICTED: proline-rich protein 23B [Bos mutus]	--
mdo-miR-122-5p	ENSBMUG00000008346	UGGAGUGUGACAAUGGUGUUUGUGU	25	0.37939684357002	0.520086438366057	1.49411689064443	2.30009324344101	3.02499703550291	2.84728464251185	0.000521757682194842	0.946704401276958	up	--	--	Biological Process: negative regulation of transcription from RNA polymerase II promoter (GO:0000122);; Cellular Component: nuclear chromatin (GO:0000790);; Molecular Function: RNA polymerase II distal enhancer sequence-specific DNA binding (GO:0000980);; Molecular Function: transcriptional activator activity, RNA polymerase II core promoter proximal region sequence-specific binding (GO:0001077);…	K09366|1.87188e-115|ggo:101145518|K09366 POU domain transcription factor, class 4 | (RefSeq) POU4F1; POU class 4 homeobox 1	--	[K]	Transcription	Pou domain - N-terminal to homeobox domain;; Homeobox domain	Pituitary-specific positive transcription factor 1 OS=Macaca mulatta OX=9544 GN=POU1F1 PE=2 SV=2	K	Transcription	PREDICTED: POU domain, class 4, transcription factor 1 [Tursiops truncatus]	biological process: biological regulation (GO:0065007);; cellular component: cell (GO:0005623);; cellular component: membrane-enclosed lumen (GO:0031974);; cellular component: macromolecular complex (GO:0032991);; cellular component: organelle (GO:0043226);; cellular component: organelle part (GO:0044422);; cellular component: cell part (GO:0044464);; molecular function: binding (GO:0005488);; bi…
mdo-miR-122-5p	ENSBMUG00000008447	UGGAGUGUGACAAUGGUGUUUGUGU	25	0.37939684357002	0.520086438366057	1.49411689064443	2.30009324344101	3.02499703550291	2.84728464251185	0.000521757682194842	0.946704401276958	up	--	--	Molecular Function: interleukin-10 receptor activity (GO:0004920);; Cellular Component: plasma membrane (GO:0005886);; Cellular Component: integral component of membrane (GO:0016021);; Biological Process: cytokine-mediated signaling pathway (GO:0019221);;	K05135|0|bom:102275508|K05135 interleukin 10 receptor beta | (RefSeq) IL10RB; interleukin 10 receptor subunit beta	Epstein-Barr virus infection (ko05169)	--	--	Interferon-alpha/beta receptor, fibronectin type III;; Tissue factor	Interferon alpha/beta receptor 1 OS=Sus scrofa OX=9823 GN=IFNAR1 PE=2 SV=1	U	Intracellular trafficking, secretion, and vesicular transport	PREDICTED: interleukin-10 receptor subunit beta [Bos mutus]	biological process: cellular process (GO:0009987);; biological process: signaling (GO:0023052);; biological process: single-organism process (GO:0044699);; biological process: response to stimulus (GO:0050896);; biological process: biological regulation (GO:0065007);; molecular function: receptor activity (GO:0004872);; molecular function: molecular transducer activity (GO:0060089);; cellular com…
mdo-miR-122-5p	ENSBMUG00000008734	UGGAGUGUGACAAUGGUGUUUGUGU	25	0.37939684357002	0.520086438366057	1.49411689064443	2.30009324344101	3.02499703550291	2.84728464251185	0.000521757682194842	0.946704401276958	up	--	--	--	--	--	--	--	Domain of unknown function (DUF4585)	--	S	Function unknown	PREDICTED: uncharacterized protein LOC102410736 [Bubalus bubalis]	--
mdo-miR-122-5p	ENSBMUG00000009032	UGGAGUGUGACAAUGGUGUUUGUGU	25	0.37939684357002	0.520086438366057	1.49411689064443	2.30009324344101	3.02499703550291	2.84728464251185	0.000521757682194842	0.946704401276958	up	--	--	Biological Process: negative regulation of transcription from RNA polymerase II promoter (GO:0000122);; Biological Process: embryonic placenta development (GO:0001892);; Cellular Component: nucleoplasm (GO:0005654);; Biological Process: chromatin remodeling (GO:0006338);; Biological Process: brain development (GO:0007420);; Biological Process: endoderm development (GO:0007492);; Molecular Functio…	K11728|0|phd:102331010|K11728 nucleosome-remodeling factor subunit BPTF | (RefSeq) BPTF; bromodomain PHD finger transcription factor	--	[BK]	--	PHD-finger;; Bromodomain;; DDT domain;; Williams-Beuren syndrome DDT (WSD), D-TOX E motif;; WSTF, HB1, Itc1p, MBD9 motif 1	Bromodomain testis-specific protein OS=Macaca fascicularis OX=9541 GN=BRDT PE=2 SV=3	BK	--	PREDICTED: nucleosome-remodeling factor subunit BPTF isoform X8 [Capra hircus]	biological process: biological regulation (GO:0065007);; biological process: reproductive process (GO:0022414);; biological process: multicellular organismal process (GO:0032501);; biological process: developmental process (GO:0032502);; biological process: single-organism process (GO:0044699);; cellular component: cell (GO:0005623);; cellular component: organelle (GO:0043226);; cellular componen…
mdo-miR-122-5p	ENSBMUG00000011669	UGGAGUGUGACAAUGGUGUUUGUGU	25	0.37939684357002	0.520086438366057	1.49411689064443	2.30009324344101	3.02499703550291	2.84728464251185	0.000521757682194842	0.946704401276958	up	[P]	Inorganic ion transport and metabolism	Molecular Function: calcium-transporting ATPase activity (GO:0005388);; Molecular Function: ATP binding (GO:0005524);; Cellular Component: integral component of plasma membrane (GO:0005887);; Biological Process: cellular calcium ion homeostasis (GO:0006874);; Cellular Component: sarcoplasmic reticulum membrane (GO:0033017);; Molecular Function: metal ion binding (GO:0046872);; Biological Process:…	K05853|0|bta:512313|K05853 Ca2+ transporting ATPase, sarcoplasmic/endoplasmic reticulum [EC:3.6.3.8] | (RefSeq) ATP2A3; ATPase sarcoplasmic/endoplasmic reticulum Ca2+ transporting 3	Alzheimer's disease (ko05010)	[P]	Inorganic ion transport and metabolism	E1-E2 ATPase;; Cation transporting ATPase, C-terminus;; haloacid dehalogenase-like hydrolase;; Cation transport ATPase (P-type);; haloacid dehalogenase-like hydrolase	Sarcoplasmic/endoplasmic reticulum calcium ATPase 2 OS=Sus scrofa OX=9823 GN=ATP2A2 PE=1 SV=1	P	Inorganic ion transport and metabolism	PREDICTED: sarcoplasmic/endoplasmic reticulum calcium ATPase 3 isoform X1 [Bos indicus]	biological process: metabolic process (GO:0008152);; biological process: cellular process (GO:0009987);; biological process: single-organism process (GO:0044699);; biological process: localization (GO:0051179);; molecular function: catalytic activity (GO:0003824);; molecular function: transporter activity (GO:0005215);; molecular function: binding (GO:0005488);; cellular component: cell (GO:00056…
mdo-miR-122-5p	ENSBMUG00000011693	UGGAGUGUGACAAUGGUGUUUGUGU	25	0.37939684357002	0.520086438366057	1.49411689064443	2.30009324344101	3.02499703550291	2.84728464251185	0.000521757682194842	0.946704401276958	up	[S]	Function unknown	--	--	--	--	--	ACT domain	Cytosolic arginine sensor for mTORC1 subunit 1 OS=Bos taurus OX=9913 GN=CASTOR1 PE=2 SV=1	S	Function unknown	PREDICTED: GATS-like protein 2 [Bison bison bison]	--
mdo-miR-122-5p	ENSBMUG00000012683	UGGAGUGUGACAAUGGUGUUUGUGU	25	0.37939684357002	0.520086438366057	1.49411689064443	2.30009324344101	3.02499703550291	2.84728464251185	0.000521757682194842	0.946704401276958	up	--	--	Cellular Component: intracellular (GO:0005622);; Biological Process: endosome to lysosome transport (GO:0008333);; Molecular Function: Rab guanyl-nucleotide exchange factor activity (GO:0017112);; Biological Process: positive regulation of GTPase activity (GO:0043547);; Biological Process: cellular protein catabolic process (GO:0044257);;	K20162|0|bom:102282149|K20162 DENN domain-containing protein 3 | (RefSeq) DENND3; DENN domain containing 3	--	[T]	Signal transduction mechanisms	DENN (AEX-3) domain;; uDENN domain	--	S	Function unknown	PREDICTED: DENN domain-containing protein 3, partial [Bubalus bubalis]	cellular component: cell (GO:0005623);; cellular component: cell part (GO:0044464);; biological process: single-organism process (GO:0044699);; biological process: localization (GO:0051179);; biological process: biological regulation (GO:0065007);; molecular function: guanyl-nucleotide exchange factor activity (GO:0005085);; biological process: metabolic process (GO:0008152);; biological process:…
mdo-miR-122-5p	ENSBMUG00000012702	UGGAGUGUGACAAUGGUGUUUGUGU	25	0.37939684357002	0.520086438366057	1.49411689064443	2.30009324344101	3.02499703550291	2.84728464251185	0.000521757682194842	0.946704401276958	up	--	--	Molecular Function: phospholipid binding (GO:0005543);; Cellular Component: cytoplasm (GO:0005737);; Biological Process: signal transduction (GO:0007165);; Cellular Component: leading edge membrane (GO:0031256);;	K21067|0|bta:509257|K21067 Rho GTPase-activating protein 44 | (RefSeq) ARHGAP44, RICH2; Rho GTPase activating protein 44	--	[T]	Signal transduction mechanisms	BAR domain;; RhoGAP domain	Zinc phosphodiesterase ELAC protein 2 OS=Macaca fascicularis OX=9541 GN=ELAC2 PE=2 SV=1	S	Function unknown	Rho GTPase-activating protein RICH2, partial [Bos mutus]	molecular function: binding (GO:0005488);; cellular component: cell (GO:0005623);; cellular component: cell part (GO:0044464);; biological process: cellular process (GO:0009987);; biological process: response to stimulus (GO:0050896);; biological process: biological regulation (GO:0065007);; cellular component: membrane (GO:0016020);; cellular component: membrane part (GO:0044425)
mdo-miR-122-5p	ENSBMUG00000015048	UGGAGUGUGACAAUGGUGUUUGUGU	25	0.37939684357002	0.520086438366057	1.49411689064443	2.30009324344101	3.02499703550291	2.84728464251185	0.000521757682194842	0.946704401276958	up	--	--	Cellular Component: nucleoplasm (GO:0005654);; Biological Process: RNA processing (GO:0006396);; Molecular Function: RNA binding (GO:0044822);;	K13166|0|bom:102265524|K13166 splicing factor, arginine/serine-rich 14 | (RefSeq) SUGP2; SURP and G-patch domain containing 2	--	[R]	General function prediction only	Surp module;; G-patch domain	--	S	Function unknown	PREDICTED: SURP and G-patch domain-containing protein 2 [Bos mutus]	cellular component: cell (GO:0005623);; cellular component: organelle (GO:0043226);; cellular component: organelle part (GO:0044422);; cellular component: cell part (GO:0044464);; biological process: metabolic process (GO:0008152);; biological process: cellular process (GO:0009987);; molecular function: binding (GO:0005488)
mdo-miR-122-5p	ENSBMUG00000015614	UGGAGUGUGACAAUGGUGUUUGUGU	25	0.37939684357002	0.520086438366057	1.49411689064443	2.30009324344101	3.02499703550291	2.84728464251185	0.000521757682194842	0.946704401276958	up	--	--	Molecular Function: rRNA (adenine-N6,N6-)-dimethyltransferase activity (GO:0000179);; Cellular Component: integral component of membrane (GO:0016021);; Biological Process: rRNA methylation (GO:0031167);;	--	--	[A]	RNA processing and modification	Methyltransferase domain	Protein RRNAD1 OS=Bos taurus OX=9913 GN=RRNAD1 PE=2 SV=1	S	Function unknown	PREDICTED: protein RRNAD1 [Bos mutus]	biological process: metabolic process (GO:0008152);; biological process: cellular process (GO:0009987);; biological process: cellular component organization or biogenesis (GO:0071840);; molecular function: catalytic activity (GO:0003824);; cellular component: membrane (GO:0016020);; cellular component: membrane part (GO:0044425)
mdo-miR-122-5p	ENSBMUG00000016156	UGGAGUGUGACAAUGGUGUUUGUGU	25	0.37939684357002	0.520086438366057	1.49411689064443	2.30009324344101	3.02499703550291	2.84728464251185	0.000521757682194842	0.946704401276958	up	--	--	Molecular Function: phosphatidylserine binding (GO:0001786);; Biological Process: lipid transport (GO:0006869);; Molecular Function: cholesterol binding (GO:0015485);;	K20465|0|bta:507708|K20465 oxysterol-binding protein-related protein 9/10/11 | (RefSeq) OSBPL10; oxysterol binding protein like 10	--	[T]	Signal transduction mechanisms	Oxysterol-binding protein	Oxysterol-binding protein-related protein 9 OS=Pongo abelii OX=9601 GN=OSBPL9 PE=2 SV=1	S	Function unknown	Oxysterol-binding protein-related protein 10, partial [Bos mutus]	molecular function: binding (GO:0005488);; biological process: single-organism process (GO:0044699);; biological process: localization (GO:0051179)
mdo-miR-122-5p	ENSBMUG00000016462	UGGAGUGUGACAAUGGUGUUUGUGU	25	0.37939684357002	0.520086438366057	1.49411689064443	2.30009324344101	3.02499703550291	2.84728464251185	0.000521757682194842	0.946704401276958	up	[S]	Function unknown	Biological Process: morphogenesis of an epithelium (GO:0002009);; Biological Process: metanephros morphogenesis (GO:0003338);; Biological Process: cell communication (GO:0007154);; Biological Process: protein transport (GO:0015031);; Cellular Component: integral component of membrane (GO:0016021);; Biological Process: embryonic limb morphogenesis (GO:0030326);; Biological Process: skin developmen…	--	--	--	--	Cadherin-like;; Calx-beta domain;; von Willebrand factor type C domain	Protein kinase C-binding protein NELL2 OS=Pongo abelii OX=9601 GN=NELL2 PE=2 SV=2	O	Posttranslational modification, protein turnover, chaperones	PREDICTED: LOW QUALITY PROTEIN: extracellular matrix protein FRAS1 [Bos mutus]	biological process: developmental process (GO:0032502);; biological process: single-organism process (GO:0044699);; biological process: multicellular organismal process (GO:0032501);; biological process: cellular process (GO:0009987);; biological process: localization (GO:0051179);; cellular component: membrane (GO:0016020);; cellular component: membrane part (GO:0044425);; cellular component: ex…
mdo-miR-122-5p	ENSBMUG00000016810	UGGAGUGUGACAAUGGUGUUUGUGU	25	0.37939684357002	0.520086438366057	1.49411689064443	2.30009324344101	3.02499703550291	2.84728464251185	0.000521757682194842	0.946704401276958	up	[M]	Cell wall/membrane/envelope biogenesis	--	K06559|0|bta:407236|K06559 lymphocyte antigen 75 | (RefSeq) LY75; lymphocyte antigen 75	--	[TV]	--	Lectin C-type domain;; Fibronectin type II domain;; UL45 protein, carbohydrate-binding C-type lectin-like;; Chordopoxvirus A33R protein	Secretory phospholipase A2 receptor OS=Bos taurus OX=9913 GN=PLA2R1 PE=1 SV=1	S	Function unknown	TPA: lymphocyte antigen 75 [Bos taurus]	--
mdo-miR-122-5p	ENSBMUG00000016962	UGGAGUGUGACAAUGGUGUUUGUGU	25	0.37939684357002	0.520086438366057	1.49411689064443	2.30009324344101	3.02499703550291	2.84728464251185	0.000521757682194842	0.946704401276958	up	[R]	General function prediction only	Biological Process: cell fate determination (GO:0001709);; Molecular Function: smoothened binding (GO:0005119);; Biological Process: signal transduction (GO:0007165);; Molecular Function: hedgehog receptor activity (GO:0008158);; Biological Process: epidermal cell fate specification (GO:0009957);; Cellular Component: integral component of membrane (GO:0016021);; Biological Process: hair cycle (GO…	K11101|0|bom:102273702|K11101 patched 2 | (RefSeq) PTCH2; patched 2	Basal cell carcinoma (ko05217)	[T]	Signal transduction mechanisms	Patched family;; Sterol-sensing domain of SREBP cleavage-activation	NPC intracellular cholesterol transporter 1 OS=Sus scrofa OX=9823 GN=NPC1 PE=2 SV=1	U	Intracellular trafficking, secretion, and vesicular transport	PREDICTED: protein patched homolog 2 [Bos mutus]	biological process: cellular process (GO:0009987);; biological process: developmental process (GO:0032502);; biological process: single-organism process (GO:0044699);; molecular function: binding (GO:0005488);; biological process: response to stimulus (GO:0050896);; biological process: biological regulation (GO:0065007);; biological process: signaling (GO:0023052);; molecular function: receptor a…
mdo-miR-122-5p	ENSBMUG00000017033	UGGAGUGUGACAAUGGUGUUUGUGU	25	0.37939684357002	0.520086438366057	1.49411689064443	2.30009324344101	3.02499703550291	2.84728464251185	0.000521757682194842	0.946704401276958	up	[E]	Amino acid transport and metabolism	--	K11141|0|bom:102285341|K11141 glutamyl aminopeptidase [EC:3.4.11.7] | (RefSeq) ENPEP; glutamyl aminopeptidase	Renin-angiotensin system (ko04614)	[EO]	--	Peptidase family M1 domain;; ERAP1-like C-terminal domain	Glutamyl aminopeptidase OS=Bos taurus OX=9913 GN=ENPEP PE=2 SV=1	E	Amino acid transport and metabolism	PREDICTED: glutamyl aminopeptidase [Bos mutus]	--
mdo-miR-122-5p	ENSBMUG00000018053	UGGAGUGUGACAAUGGUGUUUGUGU	25	0.37939684357002	0.520086438366057	1.49411689064443	2.30009324344101	3.02499703550291	2.84728464251185	0.000521757682194842	0.946704401276958	up	[T]	Signal transduction mechanisms	--	K04671|0|bom:102276585|K04671 bone morphogenetic protein receptor type-2 [EC:2.7.11.30] | (RefSeq) BMPR2; bone morphogenetic protein receptor type 2	MicroRNAs in cancer (ko05206)	[T]	Signal transduction mechanisms	Protein kinase domain;; Protein tyrosine kinase;; Activin types I and II receptor domain	Anti-Muellerian hormone type-2 receptor OS=Oryctolagus cuniculus OX=9986 GN=AMHR2 PE=2 SV=1	T	Signal transduction mechanisms	PREDICTED: bone morphogenetic protein receptor type-2 [Bos mutus]	--
mdo-miR-122-5p	ENSBMUG00000018438	UGGAGUGUGACAAUGGUGUUUGUGU	25	0.37939684357002	0.520086438366057	1.49411689064443	2.30009324344101	3.02499703550291	2.84728464251185	0.000521757682194842	0.946704401276958	up	--	--	Cellular Component: spindle pole (GO:0000922);; Molecular Function: cysteine-type endopeptidase inhibitor activity (GO:0004869);; Cellular Component: endosome (GO:0005768);; Cellular Component: trans-Golgi network (GO:0005802);; Cellular Component: microtubule organizing center (GO:0005815);; Biological Process: positive regulation of cell proliferation (GO:0008284);; Biological Process: negative…	K10586|0|bom:102268689|K10586 baculoviral IAP repeat-containing protein 6 (apollon) [EC:2.3.2.23] | (RefSeq) BIRC6; baculoviral IAP repeat containing 6	Apoptosis - multiple species (ko04215)	[O]	Posttranslational modification, protein turnover, chaperones	Baculoviral IAP repeat-containing protein 6;; Ubiquitin-conjugating enzyme;; Inhibitor of Apoptosis domain;; UEV domain	Baculoviral IAP repeat-containing protein 5 OS=Canis lupus familiaris OX=9615 GN=BIRC5 PE=2 SV=2	O	Posttranslational modification, protein turnover, chaperones	PREDICTED: baculoviral IAP repeat-containing protein 6 isoform X2 [Bos mutus]	cellular component: cell (GO:0005623);; cellular component: organelle (GO:0043226);; cellular component: organelle part (GO:0044422);; cellular component: cell part (GO:0044464);; biological process: biological regulation (GO:0065007);; molecular function: enzyme regulator activity (GO:0030234);; cellular component: membrane (GO:0016020);; biological process: metabolic process (GO:0008152);; biol…
mdo-miR-122-5p	ENSBMUG00000018482	UGGAGUGUGACAAUGGUGUUUGUGU	25	0.37939684357002	0.520086438366057	1.49411689064443	2.30009324344101	3.02499703550291	2.84728464251185	0.000521757682194842	0.946704401276958	up	[T]	Signal transduction mechanisms	Molecular Function: protein serine/threonine kinase activity (GO:0004674);; Molecular Function: ATP binding (GO:0005524);; Biological Process: regulation of mitotic cell cycle (GO:0007346);; Biological Process: regulation of cell shape (GO:0008360);; Cellular Component: PML body (GO:0016605);; Molecular Function: Rho GTPase binding (GO:0017048);; Biological Process: negative regulation of transla…	K08803|0|bom:102270869|K08803 death-associated protein kinase [EC:2.7.11.1] | (RefSeq) DAPK3; death associated protein kinase 3	Bladder cancer (ko05219)	[T]	Signal transduction mechanisms	Protein kinase domain;; Protein tyrosine kinase;; Lipopolysaccharide kinase (Kdo/WaaP) family;; RIO1 family	Serine/threonine-protein kinase 17A OS=Oryctolagus cuniculus OX=9986 GN=STK17A PE=2 SV=1	T	Signal transduction mechanisms	PREDICTED: death-associated protein kinase 3 [Bos mutus]	biological process: metabolic process (GO:0008152);; biological process: cellular process (GO:0009987);; molecular function: catalytic activity (GO:0003824);; molecular function: binding (GO:0005488);; biological process: biological regulation (GO:0065007);; cellular component: cell (GO:0005623);; cellular component: membrane-enclosed lumen (GO:0031974);; cellular component: organelle (GO:0043226…
mdo-miR-122-5p	ENSBMUG00000019636	UGGAGUGUGACAAUGGUGUUUGUGU	25	0.37939684357002	0.520086438366057	1.49411689064443	2.30009324344101	3.02499703550291	2.84728464251185	0.000521757682194842	0.946704401276958	up	--	--	Molecular Function: structural molecule activity (GO:0005198);; Cellular Component: nucleus (GO:0005634);; Biological Process: cytoskeleton organization (GO:0007010);; Cellular Component: keratin filament (GO:0045095);; Cellular Component: extracellular exosome (GO:0070062);;	K07604|0|bta:100296555|K07604 type I keratin, acidic | (RefSeq) KRT13; keratin 13	--	--	--	Intermediate filament protein	Keratin, type I cytoskeletal 15 OS=Ovis aries OX=9940 GN=KRT15 PE=2 SV=1	S	Function unknown	PREDICTED: keratin, type I cytoskeletal 13 [Bos indicus]	molecular function: structural molecule activity (GO:0005198);; cellular component: cell (GO:0005623);; cellular component: organelle (GO:0043226);; cellular component: cell part (GO:0044464);; biological process: cellular process (GO:0009987);; biological process: cellular component organization or biogenesis (GO:0071840);; cellular component: macromolecular complex (GO:0032991);; cellular compo…
mdo-miR-122-5p	ENSBMUG00000019731	UGGAGUGUGACAAUGGUGUUUGUGU	25	0.37939684357002	0.520086438366057	1.49411689064443	2.30009324344101	3.02499703550291	2.84728464251185	0.000521757682194842	0.946704401276958	up	[S]	Function unknown	Molecular Function: calcium ion binding (GO:0005509);; Cellular Component: extracellular space (GO:0005615);; Cellular Component: focal adhesion (GO:0005925);; Molecular Function: protein C-terminus binding (GO:0008022);; Cellular Component: extracellular matrix (GO:0031012);; Cellular Component: extracellular exosome (GO:0070062);;	K06255|0|bom:102271087|K06255 heparan sulfate proteoglycan 2 (perlecan) | (RefSeq) HSPG2; heparan sulfate proteoglycan 2	Proteoglycans in cancer (ko05205)	[O]	Posttranslational modification, protein turnover, chaperones	Immunoglobulin domain;; Immunoglobulin I-set domain;; Immunoglobulin domain;; Immunoglobulin domain;; Laminin B (Domain IV);; Immunoglobulin V-set domain;; Laminin G domain;; Laminin G domain;; Laminin EGF domain;; CD80-like C2-set immunoglobulin domain;; Low-density lipoprotein receptor domain class A;; Izumo-like Immunoglobulin domain;; Concanavalin A-like lectin/glucanases superfamily;; Immuno…	Pikachurin OS=Bos taurus OX=9913 GN=EGFLAM PE=2 SV=1	S	Function unknown	PREDICTED: LOW QUALITY PROTEIN: basement membrane-specific heparan sulfate proteoglycan core protein, partial [Bos mutus]	molecular function: binding (GO:0005488);; cellular component: extracellular region (GO:0005576);; cellular component: extracellular region part (GO:0044421);; cellular component: cell junction (GO:0030054);; cellular component: extracellular matrix (GO:0031012);; cellular component: organelle (GO:0043226)
mdo-miR-122-5p	ENSBMUG00000019736	UGGAGUGUGACAAUGGUGUUUGUGU	25	0.37939684357002	0.520086438366057	1.49411689064443	2.30009324344101	3.02499703550291	2.84728464251185	0.000521757682194842	0.946704401276958	up	--	--	Molecular Function: folic acid binding (GO:0005542);; Cellular Component: cytoplasm (GO:0005737);; Molecular Function: folic acid transporter activity (GO:0008517);; Cellular Component: cell surface (GO:0009986);; Molecular Function: hydrogen ion transmembrane transporter activity (GO:0015078);; Molecular Function: heme transporter activity (GO:0015232);; Biological Process: heme transport (GO:00…	K14613|0|bta:511097|K14613 MFS transporter, PCFT/HCP family, solute carrier family 46 (folate transporter), member 1 | (RefSeq) SLC46A1, TRPE; solute carrier family 46 member 1	--	[R]	General function prediction only	Major Facilitator Superfamily	Proton-coupled folate transporter OS=Bos taurus OX=9913 GN=SLC46A1 PE=2 SV=1	G	Carbohydrate transport and metabolism	proton-coupled folate transporter [Bos taurus]	molecular function: binding (GO:0005488);; cellular component: cell (GO:0005623);; cellular component: cell part (GO:0044464);; biological process: single-organism process (GO:0044699);; biological process: localization (GO:0051179);; molecular function: transporter activity (GO:0005215);; biological process: cellular process (GO:0009987);; cellular component: membrane (GO:0016020);; cellular com…
mdo-miR-122-5p	ENSBMUG00000022295	UGGAGUGUGACAAUGGUGUUUGUGU	25	0.37939684357002	0.520086438366057	1.49411689064443	2.30009324344101	3.02499703550291	2.84728464251185	0.000521757682194842	0.946704401276958	up	[R]	General function prediction only	Biological Process: positive regulation of TOR signaling (GO:0032008);; Biological Process: cellular response to amino acid starvation (GO:0034198);; Cellular Component: GATOR2 complex (GO:0061700);;	K20409|0|bacu:103000738|K20409 WD repeat-containing protein 59 | (RefSeq) WDR59; WD repeat domain 59	mTOR signaling pathway (ko04150)	[S]	Function unknown	WD domain, G-beta repeat	Glutamate-rich WD repeat-containing protein 1 OS=Bos taurus OX=9913 GN=GRWD1 PE=2 SV=1	S	Function unknown	PREDICTED: WD repeat-containing protein 59 isoform X1 [Bos taurus]	biological process: biological regulation (GO:0065007);; biological process: cellular process (GO:0009987);; biological process: single-organism process (GO:0044699);; biological process: response to stimulus (GO:0050896)
mdo-miR-122-5p	ENSBMUG00000023479	UGGAGUGUGACAAUGGUGUUUGUGU	25	0.37939684357002	0.520086438366057	1.49411689064443	2.30009324344101	3.02499703550291	2.84728464251185	0.000521757682194842	0.946704401276958	up	[Q]	Secondary metabolites biosynthesis, transport and catabolism	Molecular Function: phosphatidylserine binding (GO:0001786);; Biological Process: retina homeostasis (GO:0001895);; Molecular Function: retinal isomerase activity (GO:0004744);; Cellular Component: endoplasmic reticulum (GO:0005783);; Cellular Component: plasma membrane (GO:0005886);; Biological Process: regulation of rhodopsin gene expression (GO:0007468);; Biological Process: insulin receptor s…	K11158|0|bom:102280727|K11158 retinoid isomerohydrolase [EC:3.1.1.64] | (RefSeq) RPE65; RPE65, retinoid isomerohydrolase	Retinol metabolism (ko00830)	[Q]	Secondary metabolites biosynthesis, transport and catabolism	Retinal pigment epithelial membrane protein	Retinoid isomerohydrolase OS=Bos taurus OX=9913 GN=RPE65 PE=1 SV=3	Q	Secondary metabolites biosynthesis, transport and catabolism	PREDICTED: retinoid isomerohydrolase [Bos mutus]	molecular function: binding (GO:0005488);; biological process: multicellular organismal process (GO:0032501);; biological process: single-organism process (GO:0044699);; biological process: biological regulation (GO:0065007);; biological process: metabolic process (GO:0008152);; molecular function: catalytic activity (GO:0003824);; cellular component: cell (GO:0005623);; cellular component: organ…
mdo-miR-122-5p	ENSBMUG00000023791	UGGAGUGUGACAAUGGUGUUUGUGU	25	0.37939684357002	0.520086438366057	1.49411689064443	2.30009324344101	3.02499703550291	2.84728464251185	0.000521757682194842	0.946704401276958	up	--	--	--	K16456|0|bta:513594|K16456 centrosomal protein CEP55 | (RefSeq) CEP55; centrosomal protein 55	--	--	--	TSG101 and ALIX binding domain of CEP55	--	S	Function unknown	centrosomal protein of 55 kDa [Bos taurus]	--
mdo-miR-122-5p	ENSBMUG00000024063	UGGAGUGUGACAAUGGUGUUUGUGU	25	0.37939684357002	0.520086438366057	1.49411689064443	2.30009324344101	3.02499703550291	2.84728464251185	0.000521757682194842	0.946704401276958	up	[S]	Function unknown	Molecular Function: ATP binding (GO:0005524);; Cellular Component: nucleoplasm (GO:0005654);; Biological Process: negative regulation of chromatin binding (GO:0035562);;	K15192|0|bom:102274321|K15192 TATA-binding protein-associated factor [EC:3.6.4.-] | (RefSeq) BTAF1; B-TFIID TATA-box binding protein associated factor 1	--	[K]	Transcription	Domain of unknown function (DUF3535);; SNF2 family N-terminal domain;; HEAT repeat;; Helicase conserved C-terminal domain;; Vacuolar 14 Fab1-binding region;; HEAT repeats;; TAF6 C-terminal HEAT repeat domain	SWI/SNF-related matrix-associated actin-dependent regulator of chromatin subfamily A containing DEAD/H box 1 OS=Bos taurus OX=9913 GN=SMARCAD1 PE=3 SV=2	L	Replication, recombination and repair	PREDICTED: TATA-binding protein-associated factor 172 [Bos mutus]	molecular function: binding (GO:0005488);; cellular component: cell (GO:0005623);; cellular component: organelle (GO:0043226);; cellular component: organelle part (GO:0044422);; cellular component: cell part (GO:0044464);; biological process: biological regulation (GO:0065007)
mdo-miR-122-5p	ENSBMUG00000025492	UGGAGUGUGACAAUGGUGUUUGUGU	25	0.37939684357002	0.520086438366057	1.49411689064443	2.30009324344101	3.02499703550291	2.84728464251185	0.000521757682194842	0.946704401276958	up	[M]	Cell wall/membrane/envelope biogenesis	Biological Process: ganglioside biosynthetic process (GO:0001574);; Biological Process: spermatogenesis (GO:0007283);; Molecular Function: transferase activity, transferring hexosyl groups (GO:0016758);; Biological Process: lipid storage (GO:0019915);; Cellular Component: integral component of Golgi membrane (GO:0030173);; Biological Process: lipid glycosylation (GO:0030259);;	K00725|0|bta:520159|K00725 (N-Acetylneuraminyl)-galactosylglucosylceramide N-acetylgalactosaminyltransferase [EC:2.4.1.92] | (RefSeq) B4GALNT1, GALGT; beta-1,4-N-acetyl-galactosaminyltransferase 1	Glycosphingolipid biosynthesis - ganglio series (ko00604)	--	--	Glycosyl transferase family 2	--	O	Posttranslational modification, protein turnover, chaperones	PREDICTED: beta-1,4 N-acetylgalactosaminyltransferase 1 isoform X2 [Bison bison bison]	biological process: metabolic process (GO:0008152);; biological process: cellular process (GO:0009987);; biological process: single-organism process (GO:0044699);; biological process: reproduction (GO:0000003);; biological process: reproductive process (GO:0022414);; biological process: multicellular organismal process (GO:0032501);; biological process: multi-organism process (GO:0051704);; molec…
mdo-miR-122-5p	ENSBMUG00000026798	UGGAGUGUGACAAUGGUGUUUGUGU	25	0.37939684357002	0.520086438366057	1.49411689064443	2.30009324344101	3.02499703550291	2.84728464251185	0.000521757682194842	0.946704401276958	up	[T]	Signal transduction mechanisms	Molecular Function: adenylate cyclase activity (GO:0004016);; Molecular Function: guanylate cyclase activity (GO:0004383);; Molecular Function: protein kinase activity (GO:0004672);; Molecular Function: ATP binding (GO:0005524);; Cellular Component: plasma membrane (GO:0005886);; Biological Process: cGMP biosynthetic process (GO:0006182);; Biological Process: protein phosphorylation (GO:0006468);…	K12323|0|bom:102279810|K12323 atrial natriuretic peptide receptor A [EC:4.6.1.2] | (RefSeq) NPR1; natriuretic peptide receptor 1	Aldosterone synthesis and secretion (ko04925)	[T]	Signal transduction mechanisms	Adenylate and Guanylate cyclase catalytic domain;; Receptor family ligand binding region;; Protein tyrosine kinase;; Protein kinase domain	Atrial natriuretic peptide receptor 2 OS=Bos taurus OX=9913 GN=NPR2 PE=2 SV=1	T	Signal transduction mechanisms	PREDICTED: atrial natriuretic peptide receptor 1 [Bos mutus]	biological process: metabolic process (GO:0008152);; molecular function: catalytic activity (GO:0003824);; biological process: cellular process (GO:0009987);; molecular function: binding (GO:0005488);; cellular component: cell (GO:0005623);; cellular component: membrane (GO:0016020);; cellular component: cell part (GO:0044464);; biological process: single-organism process (GO:0044699);; biologica…
mml-miR-381-3p	ENSBMUG00000016999	UAUACAAGGGCAAGCUCUCUGU	22	51.3269729801156	31.7252727403294	50.0770144961149	23.507732640592	20.78997962582	25.305242260324	0.000659310235703574	-0.681653021419156	down	[T]	Signal transduction mechanisms	--	--	--	[M]	Cell wall/membrane/envelope biogenesis	Ankyrin repeats (3 copies);; Ankyrin repeats (many copies);; Ankyrin repeats (many copies);; Ankyrin repeat;; Ankyrin repeat	Ankyrin repeat domain-containing protein 54 OS=Bos taurus OX=9913 GN=ANKRD54 PE=2 SV=1	S	Function unknown	PREDICTED: ankyrin repeat domain-containing protein 60 [Bos indicus]	--
mml-miR-381-3p	ENSBMUG00000018143	UAUACAAGGGCAAGCUCUCUGU	22	51.3269729801156	31.7252727403294	50.0770144961149	23.507732640592	20.78997962582	25.305242260324	0.000659310235703574	-0.681653021419156	down	--	--	--	K16882|0|oas:101123291|K16882 protein piccolo | (RefSeq) PCLO; piccolo presynaptic cytomatrix protein	Insulin secretion (ko04911)	--	--	C2 domain;; PDZ domain (Also known as DHR or GLGF)	Rabphilin-3A OS=Bos taurus OX=9913 GN=RPH3A PE=1 SV=1	S	Function unknown	PREDICTED: protein piccolo isoform X1 [Ovis aries]	--
gga-miR-7b	--	UGGAAGACUAGUGAUUUUUGUU	22	0	0.0400066491050813	0	0.116953893734289	0.879999137600845	0.676230102596563	0.00175960942307148	0.705613874955113	up	--	--	--	--	--	--	--	--	--	--
[truncated: 2,124 more rows]
